# Supplementary material for: Interaction between Rag genes results in a unique synergistic transcriptional response that enhances soybean resistance to soybean aphids
Source: BMC Genomics. 2021 Dec 11;22:887. doi: 10.1186/s12864-021-08147-3 (PMC8665634; doi:10.1186/s12864-021-08147-3)
Supplement: Supplementary file 1 — Additional File 1. Datasets corresponding to all differentially expressed genes in response to aphids for the two time points analyzed (Tab 1: full dataset; tab2: 6 h synergistic response) [file 12864_2021_8147_MOESM1_ESM.xls]

## Sheet: dataset
Additional File 1. Genes significantly differentially expressed in response to soybean aphid treatments (N-4646). Glyma2.0 ID refers to Glycine max version 2.0 release. For more information see http://www.phytozome.net/soybean.php. Clusters were identified using hierarchical clustering of log counts per million. The top descriptive Uniref100 BlastP hit was determined via BLASTP (Altschul et al., …
Gmax 2.0 ID	Cluster	FDR Rag1_6H	LogFC Rag1_6H	FDR Rag2_6H	LogFC Rag2_6H	FDR Rag1Rag2_6H	LogFC Rag1Rag2_6H	FDR Sus_6H	LogFC Sus_6H	FDR Rag1_12H	LogFC Rag1_12H	FDR Rag2_12H	LogFC Rag2_12H	FDR Rag1Rag2_12H	LogFC Rag1Rag2_12H	FDR Sus_12H	LogFC Sus_12H	Top Uniref100 BLASTP Hit (2)	E-value (E<10-6)	% Coverage	Top Descriptive Uniref100 BLASTP Hit (3)	E-value (E<10-6)	% Coverage	Top Arabidopsis (TAIR10) BLASTP Hit (4)	E-value (E<10-6)	Coverage	Gene Ontology Biological Process IDs (5)	Gene Ontology Biological Process Descriptions	Gene Ontology Molecular Function IDs (6)	Gene Ontology Molecular Function Descriptions
Glyma.01G002000	C1	0.948984	0.0489903	0.741758	0.173592	0.232737	0.350705	0.877373	0.124612	0.0181455	-0.906968	0.0376091	-0.831065	0.0181741	-0.927553	0.0391812	-0.829656	UniRef100_C6T1D3 Uncharacterized protein n=1 Tax=Glycine max RepID=C6T1D3_SOYBN	8e-102	100	UniRef100_E4MWR8 mRNA, clone: RTFL01-09-F11 n=2 Tax=Eutrema RepID=E4MWR8_THEHA	1e-13	25.5	AT5G20700.1|Symbols:|Protein of unknown function (DUF581)|chr5:7006178-7007003 REVERSE LENGTH=248	3e-16	25.81	GO:0006612 GO:0006816 GO:0006833 GO:0007030 GO:0008150 GO:0009651 GO:0009750 GO:0009963 GO:0010363	Golgi organization; "biological process"; "calcium ion transport"; "positive regulation of flavonoid biosynthetic process"; "protein targeting to membrane"; "regulation of plant-type hypersensitive response"; "response to fructose stimulus"; "response to salt stress"; "water transport"	NA	NA
Glyma.01G002400	C2	0.909418	-0.157697	0.25531	-0.677198	0.0083765	-1.43452	0.158069	-0.825603	0.503234	-0.661398	0.803829	-0.401189	0.562088	-0.644031	0.749776	-0.456166	UniRef100_K7K119 Uncharacterized protein n=2 Tax=Glycine max RepID=K7K119_SOYBN	5e-112	69.47	UniRef100_B9SCE0 Phospholipase A21 n=1 Tax=Ricinus communis RepID=B9SCE0_RICCO	4e-71	83.75	AT2G06925.1|Symbols:ATSPLA2-ALPHA, PLA2-ALPHA|Phospholipase A2 family protein|chr2:2842475-2843212 REVERSE LENGTH=148	1e-73	104.05	NA	NA	GO:0004623	phospholipase A2 activity
Glyma.01G002600	C1	0.94679	-0.0628192	0.856112	-0.160637	0.743379	-0.187231	0.826104	-0.184217	8.38524e-05	-0.933124	0.0591039	-0.566313	0.000290573	-0.855539	0.280653	-0.407773	UniRef100_I1J4B5 Uncharacterized protein n=1 Tax=Glycine max RepID=I1J4B5_SOYBN	0	100	UniRef100_D7MCJ0 Type I phosphodiesterase/nucleotide pyrophosphatase family protein n=1 Tax=Arabidopsis lyrata subsp. lyrata RepID=D7MCJ0_ARALL	0	80.44	AT4G29680.1|Symbols:|Alkaline-phosphatase-like family protein|chr4:14538067-14539557 REVERSE LENGTH=496	0	80.44	GO:0000394 GO:0008152 GO:0009086 GO:0009117	RNA splicing, via endonucleolytic cleavage and ligation; "metabolic process"; "methionine biosynthetic process"; "nucleotide metabolic process"	GO:0003824 GO:0016787	catalytic activity; "hydrolase activity"
Glyma.01G003000	C2	0.0112211	-1.17306	0.381667	-0.649335	0.0046412	-1.61753	0.0681978	-1.04214	0.991738	0.0161707	0.953213	-0.099128	0.99192	-0.0239785	0.936609	-0.134019	UniRef100_I1J4B9 Uncharacterized protein n=1 Tax=Glycine max RepID=I1J4B9_SOYBN	0	100	UniRef100_Q0PJG7 MYB transcription factor MYB129 (Fragment) n=1 Tax=Glycine max RepID=Q0PJG7_SOYBN	0	94.57	AT5G56840.1|Symbols:|myb-like transcription factor family protein|chr5:22980789-22982152 FORWARD LENGTH=233	3e-56	70.39	GO:0006355	regulation of transcription, DNA-dependent	GO:0003676 GO:0003677 GO:0003700 GO:0008270	DNA binding; "nucleic acid binding"; "sequence-specific DNA binding transcription factor activity"; "zinc ion binding"
Glyma.01G003600	C1	0.491509	0.32991	0.0418522	0.651531	0.0315458	0.806394	0.961029	0.0999574	0.598988	0.473251	0.89775	-0.203079	0.900987	0.209539	0.739384	0.372452	UniRef100_I1J4C7 Uncharacterized protein n=1 Tax=Glycine max RepID=I1J4C7_SOYBN	0	100	UniRef100_G7KJA6 Mitochondrial substrate carrier family protein R n=1 Tax=Medicago truncatula RepID=G7KJA6_MEDTR	5e-101	64.72	AT5G11780.1|Symbols:|unknown protein; Has 37 Blast hits to 37 proteins in 12 species: Archae - 0; Bacteria - 0; Metazoa - 0; Fungi - 3; Plants - 34; Viruses - 0; Other Eukaryotes - 0 (source: NCBI BLink).|chr5:3793928-3795983 FORWARD LENGTH=504	3e-36	99.01	GO:0008150 GO:0009909 GO:0016570 GO:0048449	biological process; "floral organ formation"; "histone modification"; "regulation of flower development"	GO:0003674	molecular function
Glyma.01G003800	C1	0.141058	0.36173	0.14359	0.383593	0.0205693	0.601175	0.775628	0.177317	0.796221	0.159381	0.717053	-0.216398	0.945125	0.0716304	0.960803	0.0563892	UniRef100_I1J4C9 Uncharacterized protein n=1 Tax=Glycine max RepID=I1J4C9_SOYBN	0	100	UniRef100_G7KJ80 Arginine methyltransferease n=1 Tax=Medicago truncatula RepID=G7KJ80_MEDTR	0	95.12	AT4G29510.1|Symbols:ATPRMT11, PRMT11, ATPRMT1B, PRMT1B|arginine methyltransferase 11|chr4:14491739-14493752 FORWARD LENGTH=390	0	90.77	GO:0006479 GO:0009909 GO:0034968	histone lysine methylation; "protein methylation"; "regulation of flower development"	GO:0005515 GO:0008276 GO:0016274	protein-arginine N-methyltransferase activity; "protein binding"; "protein methyltransferase activity"
Glyma.01G004200	C3	0.0213714	1.11285	0.455454	0.595794	0.00598855	1.56422	0.690153	0.47326	0.734157	0.495766	0.929734	0.211025	0.820094	0.436284	0.761839	0.495568	UniRef100_I1J4D5 Uncharacterized protein n=1 Tax=Glycine max RepID=I1J4D5_SOYBN	2e-172	100	UniRef100_G7KJ71 Caffeoyl-CoA O-methyltransferase n=1 Tax=Medicago truncatula RepID=G7KJ71_MEDTR	4e-139	100	AT4G26220.1|Symbols:|S-adenosyl-L-methionine-dependent methyltransferases superfamily protein|chr4:13284179-13285146 FORWARD LENGTH=232	2e-102	96.12	NA	NA	GO:0042409	caffeoyl-CoA O-methyltransferase activity
Glyma.01G004600	C1	0.930704	-0.181978	0.821694	-0.428606	0.520814	-0.724433	0.888438	-0.411088	0.000235533	-1.6782	0.00732753	-1.36053	4.93475e-05	-1.80074	1.95839e-06	-2.07365	UniRef100_C6SXX1 Putative uncharacterized protein n=2 Tax=Glycine max RepID=C6SXX1_SOYBN	2e-35	100	UniRef100_Q9M373 Arabinogalactan peptide 20 n=1 Tax=Arabidopsis thaliana RepID=AGP20_ARATH	5e-13	82.43	AT3G61640.1|Symbols:AGP20, AtAGP20|arabinogalactan protein 20|chr3:22810283-22810629 REVERSE LENGTH=74	5e-16	82.43	GO:0008150 GO:0009612	biological process; "response to mechanical stimulus"	NA	NA
Glyma.01G005200	C1	0.602805	0.343797	0.041033	0.852124	0.0507831	1.00731	0.00145448	1.19783	0.849837	-0.246296	0.807201	-0.320053	0.790448	-0.358539	0.786071	-0.34246	UniRef100_I1J4F4 Uncharacterized protein n=1 Tax=Glycine max RepID=I1J4F4_SOYBN	0	100	UniRef100_G7KHZ7 Gamma-glutamyltranspeptidase n=1 Tax=Medicago truncatula RepID=G7KHZ7_MEDTR	0	99.2	AT4G29210.1|Symbols:GGT3, GGT4|gamma-glutamyl transpeptidase 4|chr4:14400990-14403319 FORWARD LENGTH=637	0	87.76	GO:0006751 GO:0006805	glutathione catabolic process; "xenobiotic metabolic process"	GO:0003840 GO:0016756	gamma-glutamyltransferase activity; "glutathione gamma-glutamylcysteinyltransferase activity"
Glyma.01G005400	C2	0.614595	-0.204376	0.300367	-0.333844	0.0312421	-0.594762	0.123012	-0.444768	0.989017	-0.0100352	0.991479	0.0105941	0.951355	0.0478496	0.974927	0.0285839	UniRef100_I1J4F8 Uncharacterized protein n=2 Tax=Glycine max RepID=I1J4F8_SOYBN	0	100	UniRef100_G7KHY6 6-phosphofructokinase n=1 Tax=Medicago truncatula RepID=G7KHY6_MEDTR	0	94.26	AT4G26270.1|Symbols:PFK3|phosphofructokinase 3|chr4:13301094-13304030 REVERSE LENGTH=489	0	99.39	GO:0006096 GO:0010053	glycolysis; "root epidermal cell differentiation"	GO:0003872 GO:0005524	6-phosphofructokinase activity; "ATP binding"
Glyma.01G008800	C1	0.0490027	0.432743	0.100787	0.40775	0.100143	0.460022	0.407938	0.299033	0.943574	0.058888	0.510996	-0.295249	0.689471	0.228125	0.945352	0.0707535	UniRef100_I1J4K1 Uncharacterized protein n=1 Tax=Glycine max RepID=I1J4K1_SOYBN	1e-100	100	UniRef100_I3NMK1 30S ribosomal protein S6B n=1 Tax=Hevea brasiliensis RepID=I3NMK1_HEVBR	4e-55	73.62	AT3G18760.1|Symbols:|Translation elongation factor EF1B/ribosomal protein S6 family protein|chr3:6457930-6459558 REVERSE LENGTH=139	1e-51	94.96	GO:0006412	translation	GO:0003735 GO:0019843	rRNA binding; "structural constituent of ribosome"
Glyma.01G009300	C1	0.00402631	0.489095	0.192608	0.307278	0.192107	0.330304	0.595127	0.208737	0.833133	0.118187	0.590681	0.228912	0.449791	0.272052	0.317428	0.311511	UniRef100_I1J4K6 Uncharacterized protein n=1 Tax=Glycine max RepID=I1J4K6_SOYBN	0	100	UniRef100_G7IE81 Dolichyl-diphosphooligosaccharide-protein glycosyltransferase subunit STT3A n=1 Tax=Medicago truncatula RepID=G7IE81_MEDTR	0	100.65	AT5G19690.1|Symbols:STT3A|staurosporin and temperature sensitive 3-like A|chr5:6652649-6658214 FORWARD LENGTH=779	0	99.87	GO:0006364 GO:0009627 GO:0009651 GO:0034976 GO:0047484	rRNA processing; "regulation of response to osmotic stress"; "response to endoplasmic reticulum stress"; "response to salt stress"; "systemic acquired resistance"	GO:0004576	oligosaccharyl transferase activity
Glyma.01G010100	C4	0.558674	0.213453	0.910815	-0.109135	0.986157	0.0137183	0.989633	0.023149	0.0164556	-0.674434	0.0180906	-0.665254	5.18125e-06	-1.05439	0.0023319	-0.790854	UniRef100_I1J4L5 Uncharacterized protein n=1 Tax=Glycine max RepID=I1J4L5_SOYBN	0	100.75	UniRef100_B9MUA6 Early-responsive to dehydration family protein n=1 Tax=Populus trichocarpa RepID=B9MUA6_POPTR	0	100.88	AT1G32090.1|Symbols:|early-responsive to dehydration stress protein (ERD4)|chr1:11540244-11544041 REVERSE LENGTH=806	0	99.63	GO:0008150	biological process	GO:0003674	molecular function
Glyma.01G011300	C2	0.0054066	-0.605574	0.0194119	-0.548634	0.00228069	-0.816253	0.117849	-0.456986	0.963183	0.0452943	0.39656	0.368964	0.651818	0.262413	0.788051	0.19875	UniRef100_I1J4M9 Uncharacterized protein n=1 Tax=Glycine max RepID=I1J4M9_SOYBN	0	100	UniRef100_G7K9K3 Pentatricopeptide repeat-containing protein n=1 Tax=Medicago truncatula RepID=G7K9K3_MEDTR	0	98.25	AT1G31920.1|Symbols:|Tetratricopeptide repeat (TPR)-like superfamily protein|chr1:11461864-11463684 REVERSE LENGTH=606	0	96.7	GO:0008150 GO:0010075 GO:0016556	biological process; "mRNA modification"; "regulation of meristem growth"	NA	NA
Glyma.01G011500	C1	0.256328	-0.67644	0.890498	-0.26454	0.00159988	-1.81267	0.759402	-0.407045	0.114685	-1.29265	0.183509	-1.18376	0.0709908	-1.39881	0.00333085	-1.96611	UniRef100_UPI0003DEC882 PREDICTED: uncharacterized protein LOC100806409 n=1 Tax=Glycine max RepID=UPI0003DEC882	0	100	UniRef100_U5G3G7 Lipase class 3 family protein n=1 Tax=Populus trichocarpa RepID=U5G3G7_POPTR	3e-98	79.84	AT4G16070.1|Symbols:|Mono-/di-acylglycerol lipase, N-terminal;Lipase, class 3|chr4:9096808-9100596 REVERSE LENGTH=654	2e-87	42.35	GO:0006629 GO:0016042	lipid catabolic process; "lipid metabolic process"	GO:0004091 GO:0004806	carboxylesterase activity; "triglyceride lipase activity"
Glyma.01G011600	C1	0.136274	1.82383	0.0241086	2.19259	0.00873087	3.22657	0.0886645	2.1536	#N/A	0	#N/A	0	#N/A	0	#N/A	0	UniRef100_I1J4N2 Uncharacterized protein n=1 Tax=Glycine max RepID=I1J4N2_SOYBN	0	100	UniRef100_U5G3G7 Lipase class 3 family protein n=1 Tax=Populus trichocarpa RepID=U5G3G7_POPTR	9e-106	79.37	AT4G16070.1|Symbols:|Mono-/di-acylglycerol lipase, N-terminal;Lipase, class 3|chr4:9096808-9100596 REVERSE LENGTH=654	1e-78	41.13	GO:0006629 GO:0016042	lipid catabolic process; "lipid metabolic process"	GO:0004091 GO:0004806	carboxylesterase activity; "triglyceride lipase activity"
Glyma.01G011700	C2	0.067772	-0.467686	0.11237	-0.449359	0.011088	-0.727641	0.352019	-0.357988	0.839667	-0.164136	0.978979	0.0385471	0.986459	0.0260028	0.939749	-0.0958574	UniRef100_K7K163 Uncharacterized protein n=1 Tax=Glycine max RepID=K7K163_SOYBN	0	100	UniRef100_G7K9K3 Pentatricopeptide repeat-containing protein n=1 Tax=Medicago truncatula RepID=G7K9K3_MEDTR	0	98.25	AT1G31920.1|Symbols:|Tetratricopeptide repeat (TPR)-like superfamily protein|chr1:11461864-11463684 REVERSE LENGTH=606	0	94.88	GO:0008150 GO:0010075 GO:0016556	biological process; "mRNA modification"; "regulation of meristem growth"	NA	NA
Glyma.01G011800	C1	0.513003	-0.539177	0.915211	-0.258824	0.0108015	-1.69953	0.954885	-0.1812	0.0900287	-1.39454	0.162441	-1.26441	0.0810942	-1.41329	0.00479503	-1.99067	UniRef100_K7K165 Uncharacterized protein n=1 Tax=Glycine max RepID=K7K165_SOYBN	0	100	NA	NA	NA	NA	NA	NA	NA	NA	NA	NA
Glyma.01G014000	C1	0.0353107	1.08074	0.164597	0.908297	0.191462	1.03187	0.926264	0.222278	0.636802	-0.416659	0.991479	0.0254773	0.973658	-0.0708817	0.738411	-0.356337	UniRef100_I1J4Q3 Uncharacterized protein n=1 Tax=Glycine max RepID=I1J4Q3_SOYBN	0	100	UniRef100_G7KCB0 Cellulose synthase-like protein n=1 Tax=Medicago truncatula RepID=G7KCB0_MEDTR	0	99.38	AT3G03050.1|Symbols:CSLD3, KJK, ATCSLD3|cellulose synthase-like D3|chr3:687873-691629 FORWARD LENGTH=1145	0	95.81	GO:0000271 GO:0009409 GO:0009832 GO:0010583 GO:0030244	cellulose biosynthetic process; "plant-type cell wall biogenesis"; "polysaccharide biosynthetic process"; "response to cold"; "response to cyclopentenone"	GO:0016757 GO:0016759 GO:0051753	cellulose synthase activity; "mannan synthase activity"; "transferase activity, transferring glycosyl groups"
Glyma.01G014100	C2	0.968653	-0.0834207	0.766678	-0.429417	0.762988	-0.371707	0.804444	-0.408825	0.537888	0.495708	0.054654	1.10754	0.00138989	1.43905	0.967815	0.0893701	UniRef100_K7K181 Uncharacterized protein n=1 Tax=Glycine max RepID=K7K181_SOYBN	0	100	UniRef100_G7KCB2 Abhydrolase domain-containing protein FAM108C1 n=1 Tax=Medicago truncatula RepID=G7KCB2_MEDTR	0	100.75	AT1G32190.1|Symbols:|alpha/beta-Hydrolases superfamily protein|chr1:11593059-11595731 REVERSE LENGTH=422	2e-167	83.65	GO:0006499 GO:0009855 GO:0009944 GO:0010014 GO:0010075	N-terminal protein myristoylation; "determination of bilateral symmetry"; "meristem initiation"; "polarity specification of adaxial/abaxial axis"; "regulation of meristem growth"	GO:0016787	hydrolase activity
Glyma.01G014700	C1	0.824085	0.117133	0.981763	0.0408784	0.484957	-0.24517	0.707091	-0.19795	1.23904e-05	-0.828358	0.0045217	-0.604967	4.41855e-06	-0.846564	2.06033e-06	-0.879053	UniRef100_K7K186 Uncharacterized protein n=1 Tax=Glycine max RepID=K7K186_SOYBN	0	100	UniRef100_G7KCC8 Lysine-specific demethylase 5B n=1 Tax=Medicago truncatula RepID=G7KCC8_MEDTR	0	101.07	AT5G46910.1|Symbols:|Transcription factor jumonji (jmj) family protein / zinc finger (C5HC2 type) family protein|chr5:19046888-19050880 FORWARD LENGTH=787	0	95.55	GO:0006355 GO:0010200	regulation of transcription, DNA-dependent; "response to chitin"	GO:0003700	sequence-specific DNA binding transcription factor activity
Glyma.01G015600	C1	0.989474	-0.0220173	0.920562	0.172408	0.89944	-0.135065	0.830627	-0.265744	0.0574149	-0.526283	0.509853	-0.305919	0.00141966	-0.728762	0.000437662	-0.794528	UniRef100_I1J4T0 Uncharacterized protein n=1 Tax=Glycine max RepID=I1J4T0_SOYBN	0	100	UniRef100_Q8LJR4 Syntaxin n=1 Tax=Glycine max RepID=Q8LJR4_SOYBN	6e-166	95.6	AT5G46860.1|Symbols:VAM3, ATVAM3, SYP22, ATSYP22, SGR3|Syntaxin/t-SNARE family protein|chr5:19012342-19013795 REVERSE LENGTH=268	4e-144	97.39	GO:0000902 GO:0006623 GO:0006886 GO:0006944 GO:0007030 GO:0007033 GO:0009556 GO:0009660 GO:0009959 GO:0010118 GO:0016049 GO:0016192 GO:0016197 GO:0048193 GO:0052543	Golgi organization; "Golgi vesicle transport"; "amyloplast organization"; "callose deposition in cell wall"; "cell growth"; "cell morphogenesis"; "cellular membrane fusion"; "endosomal transport"; "intracellular protein transport"; "microsporogenesis"; "negative gravitropism"; "protein targeting to vacuole"; "stomatal movement"; "vacuole organization"; "vesicle-mediated transport"	GO:0005484 GO:0005515	SNAP receptor activity; "protein binding"
Glyma.01G016900	C4	0.953919	0.053955	0.992153	-0.0172612	0.890763	0.0972953	0.905387	0.130656	0.0977076	-0.359546	0.740127	-0.152471	0.042223	-0.406963	0.892651	-0.0873838	UniRef100_I1J4U2 Uncharacterized protein n=1 Tax=Glycine max RepID=I1J4U2_SOYBN	0	100	UniRef100_G7KDQ5 RNA-binding protein n=1 Tax=Medicago truncatula RepID=G7KDQ5_MEDTR	8e-166	70.85	AT5G46840.1|Symbols:|RNA-binding (RRM/RBD/RNP motifs) family protein|chr5:19005651-19007609 FORWARD LENGTH=501	4e-139	102.4	GO:0006312 GO:0009560	embryo sac egg cell differentiation; "mitotic recombination"	GO:0000166 GO:0003676 GO:0003723	RNA binding; "nucleic acid binding"; "nucleotide binding"
Glyma.01G017000	C1	0.817672	0.146186	0.655256	0.242869	0.796392	0.153621	0.623543	0.274682	0.430517	-0.25098	0.000346376	-0.649772	0.100943	-0.384507	0.00436871	-0.549982	UniRef100_K7K1A3 Uncharacterized protein n=1 Tax=Glycine max RepID=K7K1A3_SOYBN	0	100	UniRef100_G7KDQ6 TPR domain protein n=1 Tax=Medicago truncatula RepID=G7KDQ6_MEDTR	1e-69	90.51	AT4G17940.1|Symbols:|Tetratricopeptide repeat (TPR)-like superfamily protein|chr4:9965787-9966778 FORWARD LENGTH=274	8e-52	83.58	GO:0008150	biological process	NA	NA
Glyma.01G017100	C3	0.280842	-0.281414	0.835307	-0.136291	0.922312	0.062377	0.703007	-0.196347	0.0426437	-0.478977	0.105277	-0.429097	0.0133948	-0.538092	0.000333981	-0.702575	UniRef100_I1J4U4 Uncharacterized protein n=1 Tax=Glycine max RepID=I1J4U4_SOYBN	0	100	UniRef100_G7KDR3 Dihydroflavonol-4-reductase n=2 Tax=Medicago truncatula RepID=G7KDR3_MEDTR	0	100.34	AT2G23910.1|Symbols:|NAD(P)-binding Rossmann-fold superfamily protein|chr2:10177902-10179789 FORWARD LENGTH=304	2e-87	95.07	GO:0009744 GO:0009809 GO:0009813 GO:0010224 GO:0044237 GO:0080167	cellular metabolic process; "flavonoid biosynthetic process"; "lignin biosynthetic process"; "response to UV-B"; "response to karrikin"; "response to sucrose stimulus"	GO:0000166 GO:0003824 GO:0016621 GO:0050662	catalytic activity; "cinnamoyl-CoA reductase activity"; "coenzyme binding"; "nucleotide binding"
Glyma.01G017400	C1	0.0364216	0.396372	0.242599	0.29326	0.240162	0.313645	0.111908	0.371586	0.665725	-0.195309	0.503638	-0.267115	0.670254	-0.210211	0.661642	-0.206601	UniRef100_I1J4U7 Uncharacterized protein n=1 Tax=Glycine max RepID=I1J4U7_SOYBN	0	100	UniRef100_B9MU33 33 kDa ribonucleoprotein n=1 Tax=Populus trichocarpa RepID=B9MU33_POPTR	1e-87	88.44	AT2G35410.1|Symbols:|RNA-binding (RRM/RBD/RNP motifs) family protein|chr2:14898341-14899590 FORWARD LENGTH=308	3e-84	84.42	GO:0006364 GO:0009902 GO:0010027 GO:0015979 GO:0015995 GO:0019288 GO:0034660 GO:0042793	chlorophyll biosynthetic process; "chloroplast relocation"; "isopentenyl diphosphate biosynthetic process, mevalonate-independent pathway"; "ncRNA metabolic process"; "photosynthesis"; "rRNA processing"; "thylakoid membrane organization"; "transcription from plastid promoter"	GO:0000166 GO:0003676 GO:0003723	RNA binding; "nucleic acid binding"; "nucleotide binding"
Glyma.01G017700	C2	0.992928	-0.0104511	0.570677	-0.384709	0.867957	0.15917	0.998199	-0.00922288	0.000106991	0.958541	0.000813871	0.853191	8.84164e-06	1.04834	0.0348852	0.624363	UniRef100_I1J4V0 Uncharacterized protein n=1 Tax=Glycine max RepID=I1J4V0_SOYBN	5e-176	100	UniRef100_B9MU31 Zinc-binding family protein n=1 Tax=Populus trichocarpa RepID=B9MU31_POPTR	3e-128	96.97	AT4G17900.1|Symbols:|PLATZ transcription factor family protein|chr4:9946046-9947697 FORWARD LENGTH=227	1e-123	100.88	GO:0008150	biological process	NA	NA
Glyma.01G018800	C1	0.901653	0.192342	0.972964	-0.127965	0.746778	0.35115	0.915632	-0.253251	0.13955	-0.831999	0.0297999	-1.0744	0.0174977	-1.11016	0.379776	-0.627058	UniRef100_I1J4W0 Uncharacterized protein n=1 Tax=Glycine max RepID=I1J4W0_SOYBN	2e-161	100	UniRef100_G7KF38 Abscisic acid receptor PYR1 n=1 Tax=Medicago truncatula RepID=G7KF38_MEDTR	1e-110	66.67	AT5G46790.1|Symbols:PYL1, RCAR12|PYR1-like 1|chr5:18984063-18984728 REVERSE LENGTH=221	8e-91	93.21	GO:0006569 GO:0009684 GO:0009738 GO:0019761 GO:0080163	abscisic acid mediated signaling pathway; "glucosinolate biosynthetic process"; "indoleacetic acid biosynthetic process"; "regulation of protein serine/threonine phosphatase activity"; "tryptophan catabolic process"	GO:0004872 GO:0005515 GO:0010427 GO:0042803	abscisic acid binding; "protein binding"; "protein homodimerization activity"; "receptor activity"
Glyma.01G021000	C2	0.50245	1.47208	0.478803	1.71368	0.589322	1.40836	0.903651	-0.73427	0.0478895	1.89529	0.0553542	2.06944	2.47075e-05	3.33444	0.00756826	2.30116	UniRef100_UPI000151E3E2 PREDICTED: probable mannitol dehydrogenase n=1 Tax=Glycine max RepID=UPI000151E3E2	0	100	UniRef100_G7KGI0 Cinnamyl alcohol dehydrogenase n=1 Tax=Medicago truncatula RepID=G7KGI0_MEDTR	0	99.17	AT4G37990.1|Symbols:ELI3-2, ELI3, ATCAD8, CAD-B2|elicitor-activated gene 3-2|chr4:17855964-17857388 FORWARD LENGTH=359	2e-175	96.94	GO:0006865 GO:0009407 GO:0009617 GO:0009626 GO:0009809 GO:0010583 GO:0055114	amino acid transport; "lignin biosynthetic process"; "oxidation-reduction process"; "plant-type hypersensitive response"; "response to bacterium"; "response to cyclopentenone"; "toxin catabolic process"	GO:0000166 GO:0008270 GO:0016491 GO:0045551 GO:0047681	aryl-alcohol dehydrogenase (NADP+) activity; "cinnamyl-alcohol dehydrogenase activity"; "nucleotide binding"; "oxidoreductase activity"; "zinc ion binding"
Glyma.01G023200	C2	0.00188507	-0.885196	0.275048	-0.471998	0.167442	-0.581874	0.61364	-0.344055	0.781223	0.244612	0.925285	0.125771	0.965074	-0.0734566	0.853578	-0.213019	UniRef100_I1J510 Uncharacterized protein n=3 Tax=Glycine max RepID=I1J510_SOYBN	0	100	UniRef100_G7JWE5 MscS-Like mechanosensitive ion channel MSCL8 n=1 Tax=Medicago truncatula RepID=G7JWE5_MEDTR	0	97.82	AT5G10490.1|Symbols:MSL2|MSCS-like 2|chr5:3300376-3304005 REVERSE LENGTH=673	0	106.84	GO:0009657 GO:0010020 GO:0055085	chloroplast fission; "plastid organization"; "transmembrane transport"	GO:0005216	ion channel activity
Glyma.01G024300	C1	0.0218706	0.890464	0.00572623	1.05945	0.0213175	1.09076	0.751784	0.350647	0.661876	-0.229244	0.924738	-0.0902248	0.717493	0.225346	0.235223	-0.41783	UniRef100_K7K1E5 Uncharacterized protein n=1 Tax=Glycine max RepID=K7K1E5_SOYBN	0	92.84	UniRef100_G7JZR6 Exocyst complex component n=1 Tax=Medicago truncatula RepID=G7JZR6_MEDTR	9e-32	23.82	NA	NA	NA	NA	NA	NA	NA
Glyma.01G024500	C1	0.0163338	1.25996	0.0141323	1.24797	0.0314471	1.40658	0.661611	-0.566412	0.553463	0.527414	0.172237	0.895446	0.453018	0.615847	0.900862	-0.212261	UniRef100_K7K1E6 Uncharacterized protein n=1 Tax=Glycine max RepID=K7K1E6_SOYBN	0	100	UniRef100_G7IXC7 WRKY transcription factor n=1 Tax=Medicago truncatula RepID=G7IXC7_MEDTR	8e-38	65.75	NA	NA	NA	NA	NA	NA	NA
Glyma.01G025100	C1	0.789029	0.189078	0.979666	0.0650308	0.824129	-0.164448	0.93474	-0.125134	3.1103e-06	-1.02147	0.000410017	-0.817072	1.18781e-06	-1.03945	0.000107117	-0.872789	UniRef100_I1J528 Uncharacterized protein n=1 Tax=Glycine max RepID=I1J528_SOYBN	2e-83	100	NA	NA	NA	NA	NA	NA	NA	NA	NA	NA
Glyma.01G025200	C2	0.0926355	-0.664021	0.0979417	-0.703261	0.0327287	-0.951078	0.00874223	-0.987644	0.924186	0.145069	0.410379	0.668169	0.894634	0.221142	0.789692	0.351196	UniRef100_UPI00018C668B PREDICTED: protein TRANSPARENT TESTA 12 n=1 Tax=Glycine max RepID=UPI00018C668B	0	100	UniRef100_V7CN94 MATE efflux family protein n=1 Tax=Phaseolus vulgaris RepID=V7CN94_PHAVU	0	100.61	AT5G65380.1|Symbols:|MATE efflux family protein|chr5:26123241-26126352 REVERSE LENGTH=486	0	97.74	GO:0006855 GO:0009835 GO:0055085	drug transmembrane transport; "fruit ripening"; "transmembrane transport"	GO:0005215 GO:0015238 GO:0015297	antiporter activity; "drug transmembrane transporter activity"; "transporter activity"
Glyma.01G025500	C1	0.162738	0.419446	0.63904	0.260286	0.658737	0.230874	0.603117	0.298282	0.011371	-0.803022	0.00991702	-0.816804	0.0496291	-0.676653	0.00206575	-0.916351	UniRef100_C6F121 Uncharacterized protein n=1 Tax=Glycine max RepID=C6F121_SOYBN	0	100	UniRef100_G7JXT3 1-aminocyclopropane-1-carboxylate oxidase n=1 Tax=Medicago truncatula RepID=G7JXT3_MEDTR	0	100.86	AT4G10500.1|Symbols:|2-oxoglutarate (2OG) and Fe(II)-dependent oxygenase superfamily protein|chr4:6491089-6492342 FORWARD LENGTH=349	1e-85	98.57	GO:0009627 GO:0009697 GO:0019748 GO:0055114	oxidation-reduction process; "salicylic acid biosynthetic process"; "secondary metabolic process"; "systemic acquired resistance"	GO:0016491 GO:0016706	oxidoreductase activity; "oxidoreductase activity, acting on paired donors, with incorporation or reduction of molecular oxygen, 2-oxoglutarate as one donor, and incorporation of one atom each of oxygen into both donors"
Glyma.01G027500	C3	0.0174594	-0.887063	0.0818868	-0.741702	0.441533	-0.465032	0.127952	-0.72622	0.828671	-0.26257	0.460908	-0.602852	0.630579	-0.472282	0.704029	-0.40008	UniRef100_C6TBW3 Uncharacterized protein n=1 Tax=Glycine max RepID=C6TBW3_SOYBN	0	97.61	UniRef100_G7K048 Lipase n=1 Tax=Medicago truncatula RepID=G7K048_MEDTR	0	96.77	AT1G10740.4|Symbols:|alpha/beta-Hydrolases superfamily protein|chr1:3568343-3570466 REVERSE LENGTH=473	0	94.5	GO:0006114	glycerol biosynthetic process	NA	NA
Glyma.01G030900	C2	0.978345	-0.0359342	0.0387362	-0.70397	0.00236803	-1.14225	0.168435	-0.601249	0.403004	-0.586733	0.608859	-0.472434	0.479226	-0.554905	0.231774	-0.734813	UniRef100_K7K1H7 Uncharacterized protein n=1 Tax=Glycine max RepID=K7K1H7_SOYBN	0	100	UniRef100_G7K1D9 Polygalacturonase-1 non-catalytic subunit beta n=1 Tax=Medicago truncatula RepID=G7K1D9_MEDTR	0	99.52	AT1G70370.2|Symbols:PG2|polygalacturonase 2|chr1:26513003-26514998 REVERSE LENGTH=626	0	100.16	GO:0000271 GO:0000272 GO:0005982 GO:0007389 GO:0008150 GO:0008361 GO:0009664 GO:0009825 GO:0009832 GO:0009926 GO:0009932 GO:0010015 GO:0010075 GO:0010817 GO:0040007 GO:0043481 GO:0048653 GO:0048767 GO:0071555	anther development; "anthocyanin accumulation in tissues in response to UV light"; "auxin polar transport"; "biological process"; "cell tip growth"; "cell wall organization"; "growth"; "multidimensional cell growth"; "pattern specification process"; "plant-type cell wall biogenesis"; "plant-type cell wall organization"; "polysaccharide biosynthetic process"; "polysaccharide catabolic process"; "r…	GO:0004650	polygalacturonase activity
Glyma.01G031900	C4	0.92403	0.11484	0.95076	-0.127428	1	2.35574e-05	0.816969	0.26133	0.00280791	-0.922651	0.0236608	-0.761073	0.000916659	-0.977458	0.000446762	-1.02657	UniRef100_K7K1I3 Uncharacterized protein n=1 Tax=Glycine max RepID=K7K1I3_SOYBN	0	100	UniRef100_G8XR07 Trehalose 6-phosphate synthase n=1 Tax=Gossypium arboreum RepID=G8XR07_GOSAR	0	99.77	AT1G23870.1|Symbols:ATTPS9, TPS9|trehalose-phosphatase/synthase 9|chr1:8432695-8435506 FORWARD LENGTH=867	0	99.19	GO:0005992 GO:0008152 GO:0009744 GO:0009750	metabolic process; "response to fructose stimulus"; "response to sucrose stimulus"; "trehalose biosynthetic process"	GO:0003824 GO:0004805 GO:0016757	catalytic activity; "transferase activity, transferring glycosyl groups"; "trehalose-phosphatase activity"
Glyma.01G032000	C1	0.963526	0.101005	0.997744	-0.017173	0.948342	-0.129315	0.752248	-0.516836	0.0088137	-0.99215	0.0029174	-1.08552	0.000271086	-1.23579	2.76752e-05	-1.40334	UniRef100_I1J5A9 Uncharacterized protein n=1 Tax=Glycine max RepID=I1J5A9_SOYBN	0	100	UniRef100_B9HJT0 NHL repeat-containing family protein n=1 Tax=Populus trichocarpa RepID=B9HJT0_POPTR	0	102.63	AT1G70280.2|Symbols:|NHL domain-containing protein|chr1:26466086-26468471 REVERSE LENGTH=509	0	90.77	GO:0000394 GO:0008150 GO:0009086	RNA splicing, via endonucleolytic cleavage and ligation; "biological process"; "methionine biosynthetic process"	GO:0003674	molecular function
Glyma.01G032600	C1	0.848286	-0.351055	0.99023	-0.0574702	0.940402	-0.173297	0.646536	-0.736929	0.0704701	-0.897274	1.29541e-05	-1.71349	2.28797e-05	-1.5977	0.000483765	-1.40932	UniRef100_I1J5B5 Uncharacterized protein n=1 Tax=Glycine max RepID=I1J5B5_SOYBN	0	100	NA	NA	NA	AT1G60060.1|Symbols:|Serine/threonine-protein kinase WNK (With No Lysine)-related|chr1:22139282-22141585 FORWARD LENGTH=386	1e-155	75.91	GO:0008150	biological process	GO:0003674	molecular function
Glyma.01G033800	C2	0.238991	-0.470825	0.967793	-0.0902846	0.971981	-0.0407115	0.784036	-0.258434	0.0123395	0.608981	0.173312	0.4211	0.111351	0.453439	0.0138434	0.596132	UniRef100_K7K1J7 Uncharacterized protein n=1 Tax=Glycine max RepID=K7K1J7_SOYBN	0	100	UniRef100_G7K2S7 Auxin-induced protein 5NG4 n=1 Tax=Medicago truncatula RepID=G7K2S7_MEDTR	4e-102	38.8	AT5G40240.1|Symbols:|nodulin MtN21 /EamA-like transporter family protein|chr5:16082325-16084466 REVERSE LENGTH=368	3e-46	60.05	NA	NA	GO:0003674	molecular function
Glyma.01G034000	C2	0.889595	-0.144021	0.592652	-0.361835	0.00978959	-1.05962	0.922191	-0.167022	0.503743	-0.606989	0.502075	-0.641434	0.800859	-0.378198	0.134762	-0.981466	UniRef100_C6SYW1 Uncharacterized protein n=1 Tax=Glycine max RepID=C6SYW1_SOYBN	1e-106	100	UniRef100_B7FKA0 MLP-like protein n=1 Tax=Medicago truncatula RepID=B7FKA0_MEDTR	6e-74	98.08	AT1G24020.2|Symbols:MLP423|MLP-like protein 423|chr1:8500653-8501458 REVERSE LENGTH=155	6e-60	96.13	GO:0006952 GO:0016556	defense response; "mRNA modification"	NA	NA
Glyma.01G034700	C2	0.925753	0.111853	0.929156	-0.156035	0.0254796	-0.968711	0.621561	-0.38878	0.860206	-0.123182	0.732559	0.20802	0.91725	-0.0950591	0.587256	-0.264193	UniRef100_I1J5D0 Uncharacterized protein n=1 Tax=Glycine max RepID=I1J5D0_SOYBN	0	100	UniRef100_O04523 Protein ALTERED XYLOGLUCAN 4 n=1 Tax=Arabidopsis thaliana RepID=TBL27_ARATH	6e-119	86.78	AT1G70230.1|Symbols:TBL27|TRICHOME BIREFRINGENCE-LIKE 27|chr1:26450389-26451724 FORWARD LENGTH=416	7e-122	86.78	GO:0010167 GO:0010411 GO:0015706	nitrate transport; "response to nitrate"; "xyloglucan metabolic process"	NA	NA
Glyma.01G035100	C1	0.648214	-0.21599	0.981855	0.049423	0.576423	-0.259208	0.552369	-0.304578	2.54527e-05	-0.960112	1.37017e-06	-1.06649	3.03085e-07	-1.1091	7.68157e-06	-1.00111	UniRef100_C6TIA6 Uncharacterized protein n=2 Tax=Glycine max RepID=C6TIA6_SOYBN	0	100	UniRef100_G7K2U6 Sterol 4-alpha-methyl-oxidase n=1 Tax=Medicago truncatula RepID=G7K2U6_MEDTR	0	100	AT1G07420.1|Symbols:ATSMO2, SMO2-1|sterol 4-alpha-methyl-oxidase 2-1|chr1:2277910-2280033 FORWARD LENGTH=266	2e-168	98.12	GO:0006333 GO:0006633 GO:0016126 GO:0046520 GO:0055114	chromatin assembly or disassembly; "fatty acid biosynthetic process"; "oxidation-reduction process"; "sphingoid biosynthetic process"; "sterol biosynthetic process"	GO:0000254 GO:0005506 GO:0016491 GO:0080065	4-alpha-methyl-delta7-sterol-4alpha-methyl oxidase activity; "C-4 methylsterol oxidase activity"; "iron ion binding"; "oxidoreductase activity"
Glyma.01G036500	C1	0.937531	-0.0641713	0.564185	-0.251127	0.74086	-0.167204	0.974278	-0.0592346	0.0689219	-0.392512	0.182293	-0.330944	0.0205357	-0.449323	0.413726	-0.250704	UniRef100_K7K1L7 Uncharacterized protein n=1 Tax=Glycine max RepID=K7K1L7_SOYBN	0	100	UniRef100_G7K481 Chaperone protein dnaJ n=2 Tax=Medicago truncatula RepID=G7K481_MEDTR	0	99.03	AT1G24120.1|Symbols:ARL1|ARG1-like 1|chr1:8529283-8531946 REVERSE LENGTH=436	0	94.04	GO:0006457 GO:0009737	protein folding; "response to abscisic acid stimulus"	GO:0031072 GO:0051082	heat shock protein binding; "unfolded protein binding"
Glyma.01G037200	C1	0.381322	0.677173	0.00444859	1.60844	0.18401	1.02558	0.819657	0.397367	0.554234	0.573861	0.881862	0.258513	0.345535	0.767838	0.841287	-0.317486	UniRef100_I1J5F2 Uncharacterized protein n=1 Tax=Glycine max RepID=I1J5F2_SOYBN	0	100	UniRef100_G7K5L1 Matrix metalloproteinase-9 n=1 Tax=Medicago truncatula RepID=G7K5L1_MEDTR	1e-177	91.09	AT1G24140.1|Symbols:|Matrixin family protein|chr1:8536131-8537285 REVERSE LENGTH=384	2e-128	95.57	GO:0006508 GO:0008152 GO:0009693 GO:0010200 GO:0030968	endoplasmic reticulum unfolded protein response; "ethylene biosynthetic process"; "metabolic process"; "proteolysis"; "response to chitin"	GO:0004222 GO:0008237 GO:0008270	metalloendopeptidase activity; "metallopeptidase activity"; "zinc ion binding"
Glyma.01G038600	C2	0.000676956	-1.18819	0.005519	-1.03977	0.147625	-0.755235	0.0111021	-1.03564	0.123054	1.29636	0.447085	0.885449	0.211995	1.14695	0.260489	1.08368	UniRef100_I1J5G9 Uncharacterized protein n=1 Tax=Glycine max RepID=I1J5G9_SOYBN	0	100	UniRef100_Q0PJI4 MYB transcription factor MYB138 n=1 Tax=Glycine max RepID=Q0PJI4_SOYBN	3e-168	101.35	AT1G70000.2|Symbols:|myb-like transcription factor family protein|chr1:26363674-26364635 REVERSE LENGTH=261	2e-80	114.94	GO:0006355 GO:0009651 GO:0009723 GO:0009733 GO:0009737 GO:0009739 GO:0009751 GO:0009753 GO:0046686 GO:0080167	regulation of transcription, DNA-dependent; "response to abscisic acid stimulus"; "response to auxin stimulus"; "response to cadmium ion"; "response to ethylene stimulus"; "response to gibberellin stimulus"; "response to jasmonic acid stimulus"; "response to karrikin"; "response to salicylic acid stimulus"; "response to salt stress"	GO:0003676 GO:0003677 GO:0003700 GO:0008270	DNA binding; "nucleic acid binding"; "sequence-specific DNA binding transcription factor activity"; "zinc ion binding"
Glyma.01G039000	C2	0.998423	0.0014209	0.906547	0.123708	0.793808	-0.148587	0.883973	-0.14114	0.766963	0.146032	0.0440178	0.468768	0.895719	0.0961449	0.583607	0.225482	UniRef100_I1J5H4 Uncharacterized protein n=2 Tax=Glycine max RepID=I1J5H4_SOYBN	0	100	UniRef100_V5UP77 TIR-NBS-LRR disease resistance protein n=1 Tax=Cicer arietinum RepID=V5UP77_CICAR	0	97.63	AT1G27170.1|Symbols:|transmembrane receptors;ATP binding|chr1:9434718-9439219 FORWARD LENGTH=1384	0	98.55	GO:0006952 GO:0007165	defense response; "signal transduction"	GO:0043531	ADP binding
Glyma.01G039600	C1	#N/A	0	#N/A	0	#N/A	0	#N/A	0	0.337931	-0.753355	0.775339	-0.398187	0.0488074	-1.16826	0.0749338	-1.03177	UniRef100_C6ZS05 Receptor-kinase like protein n=2 Tax=Glycine max RepID=C6ZS05_SOYBN	0	100	UniRef100_C6ZS05 Receptor-kinase like protein n=2 Tax=Glycine max RepID=C6ZS05_SOYBN	0	100	AT5G23400.1|Symbols:|Leucine-rich repeat (LRR) family protein|chr5:7880603-7882372 FORWARD LENGTH=589	6e-94	103.74	GO:0006952 GO:0007165	defense response; "signal transduction"	NA	NA
Glyma.01G040600	C1	0.994192	-0.00860824	0.871625	0.22879	0.862459	-0.18209	0.975628	-0.0975841	2.54527e-05	-1.30599	3.71068e-07	-1.5229	3.02264e-07	-1.5218	1.39999e-11	-1.9653	UniRef100_I1J5I9 Uncharacterized protein n=1 Tax=Glycine max RepID=I1J5I9_SOYBN	0	100	UniRef100_G7K8E9 DnaJ homolog subfamily B member n=1 Tax=Medicago truncatula RepID=G7K8E9_MEDTR	4e-118	97.86	AT1G59725.1|Symbols:|DNAJ heat shock family protein|chr1:21950738-21952210 FORWARD LENGTH=331	4e-108	80.97	GO:0006457	protein folding	GO:0031072 GO:0051082	heat shock protein binding; "unfolded protein binding"
Glyma.01G040700	C1	0.460701	-0.228662	0.912656	-0.102189	0.960905	-0.035928	0.790797	-0.162928	0.343511	-0.414301	0.204786	-0.498045	0.0218234	-0.702431	0.0274651	-0.685559	UniRef100_C6T3W8 Thioredoxin n=1 Tax=Glycine max RepID=C6T3W8_SOYBN	1e-97	100	UniRef100_C6T3W8 Thioredoxin n=1 Tax=Glycine max RepID=C6T3W8_SOYBN	1e-97	100	AT5G39950.1|Symbols:ATTRX2, ATH2, ATTRXH2, TRXH2, TRX2|thioredoxin 2|chr5:15990885-15991881 REVERSE LENGTH=133	8e-41	96.99	GO:0000103 GO:0000280 GO:0006499 GO:0006662 GO:0007000 GO:0045454	N-terminal protein myristoylation; "cell redox homeostasis"; "glycerol ether metabolic process"; "nuclear division"; "nucleolus organization"; "sulfate assimilation"	GO:0009055 GO:0015035 GO:0016671	electron carrier activity; "oxidoreductase activity, acting on a sulfur group of donors, disulfide as acceptor"; "protein disulfide oxidoreductase activity"
Glyma.01G044100	C3	0.345205	0.277358	0.623371	0.220595	0.0685085	0.499343	0.90183	0.119731	0.0408406	0.488494	0.049382	0.48506	0.000816503	0.673779	0.0947834	0.428417	UniRef100_I1J5M4 Uncharacterized protein n=2 Tax=Glycine max RepID=I1J5M4_SOYBN	0	100	UniRef100_Q2HTW4 Protein kinase n=1 Tax=Medicago truncatula RepID=Q2HTW4_MEDTR	0	100.24	AT2G02800.2|Symbols:APK2B|protein kinase 2B|chr2:796889-799250 REVERSE LENGTH=426	0	96.24	GO:0006468	protein phosphorylation	GO:0004672 GO:0004674 GO:0005524 GO:0016301 GO:0016772	ATP binding; "kinase activity"; "protein kinase activity"; "protein serine/threonine kinase activity"; "transferase activity, transferring phosphorus-containing groups"
Glyma.01G044200	C5	0.577166	0.287204	0.164597	0.527336	0.0668905	0.707895	0.99205	0.0254826	0.448064	0.334821	0.00251683	0.784339	0.164672	0.476092	0.136806	0.49116	UniRef100_I1J5M6 Uncharacterized protein n=1 Tax=Glycine max RepID=I1J5M6_SOYBN	0	100	UniRef100_Q2HTW1 Solute carrier family protein n=2 Tax=Medicago truncatula RepID=Q2HTW1_MEDTR	0	95.48	AT1G14360.1|Symbols:ATUTR3, UTR3|UDP-galactose transporter 3|chr1:4911362-4913029 REVERSE LENGTH=331	0	99.4	GO:0006457 GO:0009408 GO:0009553 GO:0009555 GO:0009627 GO:0009644 GO:0030968 GO:0034976 GO:0042542 GO:0055085	embryo sac development; "endoplasmic reticulum unfolded protein response"; "pollen development"; "protein folding"; "response to endoplasmic reticulum stress"; "response to heat"; "response to high light intensity"; "response to hydrogen peroxide"; "systemic acquired resistance"; "transmembrane transport"	GO:0005460 GO:0015165	UDP-glucose transmembrane transporter activity; "pyrimidine nucleotide-sugar transmembrane transporter activity"
Glyma.01G046000	C1	0.810416	-0.235413	0.333919	-0.577671	0.346065	-0.613235	0.477057	-0.545017	0.030472	-0.728812	0.262771	-0.519678	0.0921115	-0.632612	0.0611431	-0.685368	UniRef100_I1J5P4 Uncharacterized protein n=1 Tax=Glycine max RepID=I1J5P4_SOYBN	0	100	UniRef100_B9GQE8 Fatty acid desaturase/cytochrome b5 fusion protein mRNA n=1 Tax=Populus trichocarpa RepID=B9GQE8_POPTR	0	100	AT2G46210.1|Symbols:|Fatty acid/sphingolipid desaturase|chr2:18977542-18978891 FORWARD LENGTH=449	0	99.33	GO:0006629 GO:0006633 GO:0055114	fatty acid biosynthetic process; "lipid metabolic process"; "oxidation-reduction process"	GO:0005506 GO:0016491 GO:0016717 GO:0020037	heme binding; "iron ion binding"; "oxidoreductase activity"; "oxidoreductase activity, acting on paired donors, with oxidation of a pair of donors resulting in the reduction of molecular oxygen to two molecules of water"
Glyma.01G048100	C1	0.00812539	1.11035	0.104026	0.833116	0.15463	0.883344	0.55559	0.53281	0.946499	0.0654427	0.945295	0.0782239	0.996077	0.00666649	0.696716	0.255104	UniRef100_I1J5R2 Uncharacterized protein n=1 Tax=Glycine max RepID=I1J5R2_SOYBN	0	100	UniRef100_G7KF99 Pentatricopeptide repeat-containing protein n=1 Tax=Medicago truncatula RepID=G7KF99_MEDTR	0	103.24	AT2G02980.1|Symbols:OTP85|Pentatricopeptide repeat (PPR) superfamily protein|chr2:868468-870279 FORWARD LENGTH=603	0	94.36	GO:0016556 GO:0031425	chloroplast RNA processing; "mRNA modification"	NA	NA
Glyma.01G048600	C1	0.0261944	1.07575	0.907196	0.258719	0.543336	0.551573	0.988052	0.0596243	0.765818	0.274253	0.926914	-0.128831	0.721493	0.339022	0.981166	-0.0459438	UniRef100_K7K1V2 Uncharacterized protein n=1 Tax=Glycine max RepID=K7K1V2_SOYBN	6e-105	100	UniRef100_G7KFC6 50S ribosomal protein L18 n=1 Tax=Medicago truncatula RepID=G7KFC6_MEDTR	7e-21	49.74	AT1G14205.1|Symbols:|Ribosomal L18p/L5e family protein|chr1:4855582-4856762 FORWARD LENGTH=165	2e-12	55.76	GO:0006412	translation	GO:0003735	structural constituent of ribosome
Glyma.01G050400	C1	0.945201	0.0528333	0.994926	0.0107456	0.96883	-0.0310307	0.87602	-0.128129	0.0741835	-0.346471	0.0869615	-0.343421	0.00414176	-0.463307	0.0428325	-0.382825	UniRef100_K7K1W1 Uncharacterized protein n=1 Tax=Glycine max RepID=K7K1W1_SOYBN	0	100	UniRef100_B6SVJ2 Mandelonitrile lyase n=1 Tax=Zea mays RepID=B6SVJ2_MAIZE	1e-75	84.87	AT1G14180.1|Symbols:|RING/U-box superfamily protein|chr1:4847828-4848970 FORWARD LENGTH=348	3e-66	105.75	GO:0000911 GO:0008150 GO:0042127 GO:0048451 GO:0048453	biological process; "cytokinesis by cell plate formation"; "petal formation"; "regulation of cell proliferation"; "sepal formation"	GO:0008270	zinc ion binding
Glyma.01G054400	C1	0.0331859	1.31854	0.871625	0.372539	0.867957	0.280194	0.987332	0.0811828	1.00512e-08	-1.59572	5.41203e-11	-1.79844	9.61813e-12	-1.83971	2.84713e-12	-1.89782	UniRef100_I1J5W4 Uncharacterized protein n=1 Tax=Glycine max RepID=I1J5W4_SOYBN	1e-126	100	NA	NA	NA	AT2G03350.1|Symbols:|Protein of unknown function, DUF538|chr2:1019733-1021071 REVERSE LENGTH=179	5e-98	98.88	GO:0008150	biological process	NA	NA
Glyma.01G061000	C2	0.482078	-0.516256	0.100753	-0.912528	0.004581	-1.70153	0.104333	-1.04053	0.461217	-0.796996	0.772263	-0.504535	0.92299	-0.240679	0.496438	-0.797938	UniRef100_K7K251 Uncharacterized protein n=1 Tax=Glycine max RepID=K7K251_SOYBN	0	100	NA	NA	NA	NA	NA	NA	NA	NA	NA	NA
Glyma.01G061700	C1	0.97206	-0.0313188	0.910815	0.115818	0.962944	0.0388378	0.988662	-0.0260871	0.00090831	-0.735631	0.0643104	-0.501169	3.01143e-06	-0.937841	0.000974222	-0.72766	UniRef100_K7K257 Uncharacterized protein n=2 Tax=Glycine max RepID=K7K257_SOYBN	0	99.76	UniRef100_T2DNB1 Auxilin-like protein n=1 Tax=Phaseolus vulgaris RepID=T2DNB1_PHAVU	2e-128	53.96	AT1G75310.1|Symbols:AUL1|auxin-like 1 protein|chr1:28261004-28266124 FORWARD LENGTH=1448	1e-94	21.13	GO:0006457	protein folding	GO:0031072	heat shock protein binding
Glyma.01G062000	C2	0.000992348	-0.621958	0.192608	-0.350129	0.637815	-0.189211	0.640034	-0.218127	0.71714	0.164045	0.586947	0.224252	0.945684	0.0575568	0.914636	0.0830738	UniRef100_I1J630 Uncharacterized protein n=1 Tax=Glycine max RepID=I1J630_SOYBN	0	100	UniRef100_B9HXI3 Glucosamine/galactosamine-6-phosphate isomerase family protein n=1 Tax=Populus trichocarpa RepID=B9HXI3_POPTR	4e-155	95.11	AT1G13700.1|Symbols:PGL1|6-phosphogluconolactonase 1|chr1:4694475-4695600 REVERSE LENGTH=268	2e-128	94.4	GO:0005975 GO:0006098	carbohydrate metabolic process; "pentose-phosphate shunt"	GO:0003824 GO:0017057	6-phosphogluconolactonase activity; "catalytic activity"
Glyma.01G062100	C1	0.0301522	1.2251	0.975251	0.141561	0.437989	0.722963	0.927225	0.259425	0.785535	0.211225	0.923929	-0.112814	0.60903	0.335281	0.378864	0.432213	UniRef100_I1J631 Uncharacterized protein n=1 Tax=Glycine max RepID=I1J631_SOYBN	0	100	UniRef100_G7JY18 Fructokinase-2 n=1 Tax=Medicago truncatula RepID=G7JY18_MEDTR	0	97.92	AT1G69200.1|Symbols:FLN2|fructokinase-like 2|chr1:26016018-26018365 FORWARD LENGTH=616	0	92.05	GO:0006364 GO:0006399 GO:0009220 GO:0009658 GO:0009662 GO:0042793 GO:0045036 GO:0045893	chloroplast organization; "etioplast organization"; "positive regulation of transcription, DNA-dependent"; "protein targeting to chloroplast"; "pyrimidine ribonucleotide biosynthetic process"; "rRNA processing"; "tRNA metabolic process"; "transcription from plastid promoter"	GO:0016301	kinase activity
Glyma.01G065400	C6	0.0294325	-0.777783	0.71229	-0.314288	0.0800253	-0.809686	0.175148	-0.650111	0.955965	-0.0644326	0.99088	0.0204118	0.963153	-0.0674836	0.864838	-0.177261	UniRef100_I1J655 Uncharacterized protein n=1 Tax=Glycine max RepID=I1J655_SOYBN	0	100	UniRef100_G7IQZ7 Lysosomal Pro-X carboxypeptidase n=1 Tax=Medicago truncatula RepID=G7IQZ7_MEDTR	0	101.67	AT5G22860.1|Symbols:|Serine carboxypeptidase S28 family protein|chr5:7639511-7642945 REVERSE LENGTH=502	0	96.41	GO:0006508	proteolysis	GO:0008233 GO:0008236	peptidase activity; "serine-type peptidase activity"
Glyma.01G069000	C1	0.894882	0.168363	0.00403482	1.16782	0.00389297	1.45935	0.925447	-0.206119	0.847053	0.248033	0.432392	0.622783	0.730232	0.399026	0.994513	-0.0227902	UniRef100_I1J684 Uncharacterized protein n=1 Tax=Glycine max RepID=I1J684_SOYBN	2e-78	100	NA	NA	NA	NA	NA	NA	NA	NA	NA	NA
Glyma.01G070300	C2	0.0392634	-0.642084	0.540756	-0.338747	0.814812	-0.175281	0.926708	-0.141756	0.884211	-0.173419	0.981915	0.0436024	0.901415	0.175553	0.479684	-0.492595	UniRef100_I1J693 Uridine kinase n=1 Tax=Glycine max RepID=I1J693_SOYBN	0	100	UniRef100_I1J693 Uridine kinase n=1 Tax=Glycine max RepID=I1J693_SOYBN	0	100	AT1G26190.1|Symbols:|Phosphoribulokinase / Uridine kinase family|chr1:9057285-9060433 REVERSE LENGTH=674	0	98.52	GO:0006796 GO:0008152 GO:0009058 GO:0009909 GO:0016570 GO:0048449	biosynthetic process; "floral organ formation"; "histone modification"; "metabolic process"; "phosphate-containing compound metabolic process"; "regulation of flower development"	GO:0005524 GO:0016301 GO:0016773	ATP binding; "kinase activity"; "phosphotransferase activity, alcohol group as acceptor"
Glyma.01G076100	C6	0.812424	-0.135173	0.878395	-0.133339	0.0320393	-0.601155	0.873457	-0.141688	0.652817	-0.174092	0.799268	0.133455	0.776338	-0.146915	0.426043	-0.251263	UniRef100_K7K2I0 Uncharacterized protein n=4 Tax=Glycine max RepID=K7K2I0_SOYBN	4e-174	100	UniRef100_D7M6B6 Plastid-lipid associated protein pap n=5 Tax=Arabidopsis lyrata RepID=D7M6B6_ARALL	7e-92	93.3	AT4G00030.1|Symbols:|Plastid-lipid associated protein PAP / fibrillin family protein|chr4:13565-14366 FORWARD LENGTH=212	2e-94	91.51	GO:0008150	biological process	GO:0005198	structural molecule activity
Glyma.01G078200	C2	0.118801	-0.478528	0.87829	-0.159616	0.551483	-0.289094	0.716621	-0.256958	3.56651e-05	1.00719	2.2105e-06	1.12035	0.00190161	0.795224	0.000214844	0.920931	UniRef100_UPI0000F35E42 PREDICTED: uncharacterized protein LOC100783436 n=1 Tax=Glycine max RepID=UPI0000F35E42	3e-114	100	UniRef100_G7J151 Auxin-induced SAUR-like protein n=1 Tax=Medicago truncatula RepID=G7J151_MEDTR	3e-52	102.67	AT3G60690.1|Symbols:|SAUR-like auxin-responsive protein family|chr3:22435262-22435774 FORWARD LENGTH=170	5e-49	88.24	GO:0009733 GO:0009862	response to auxin stimulus; "systemic acquired resistance, salicylic acid mediated signaling pathway"	NA	NA
Glyma.01G078800	C2	0.596634	-0.225927	0.634951	-0.242331	0.0178434	-0.691041	0.871557	-0.152374	0.614202	-0.243417	0.910154	-0.0997144	0.612564	-0.260206	0.507407	-0.295417	UniRef100_C6SZG2 Uncharacterized protein n=1 Tax=Glycine max RepID=C6SZG2_SOYBN	8e-83	100	UniRef100_G7JQW5 Proline-rich protein n=1 Tax=Medicago truncatula RepID=G7JQW5_MEDTR	8e-29	92.68	AT4G00165.2|Symbols:|Bifunctional inhibitor/lipid-transfer protein/seed storage 2S albumin superfamily protein|chr4:69433-69819 REVERSE LENGTH=128	7e-41	77.34	GO:0006499 GO:0006869	N-terminal protein myristoylation; "lipid transport"	GO:0008289	lipid binding
Glyma.01G081700	C1	0.236014	-0.591838	0.988781	-0.0495628	0.477636	-0.472129	0.952313	0.139873	0.00196369	-1.27069	2.41518e-05	-1.54806	2.3547e-05	-1.61517	1.66567e-05	-1.59621	UniRef100_I1J6K7 Uncharacterized protein n=1 Tax=Glycine max RepID=I1J6K7_SOYBN	0	83.33	UniRef100_G7JZD5 Peptide transporter PTR n=1 Tax=Medicago truncatula RepID=G7JZD5_MEDTR	0	82.02	AT1G68570.1|Symbols:|Major facilitator superfamily protein|chr1:25746811-25750110 FORWARD LENGTH=596	0	80.2	GO:0006857	oligopeptide transport	GO:0005215	transporter activity
Glyma.01G082000	C3	0.861803	0.297773	0.525805	0.690502	0.00459219	2.04624	0.182818	1.10131	0.445014	0.942513	0.616872	0.772622	0.581393	0.810387	0.283136	1.14802	UniRef100_I1J6K9 Uncharacterized protein n=1 Tax=Glycine max RepID=I1J6K9_SOYBN	0	100	UniRef100_G7LG85 DNA-3-methyladenine glycosylase n=1 Tax=Medicago truncatula RepID=G7LG85_MEDTR	1e-168	95.44	AT1G13635.2|Symbols:|DNA glycosylase superfamily protein|chr1:4674248-4675784 FORWARD LENGTH=311	1e-133	99.04	GO:0006281 GO:0006284	DNA repair; "base-excision repair"	GO:0003824 GO:0008725	DNA-3-methyladenine glycosylase activity; "catalytic activity"
Glyma.01G082400	C1	0.850989	0.109627	0.993554	0.0138506	0.169451	0.399157	0.974108	-0.0545191	0.00397834	-0.873135	0.00142831	-0.930308	0.00581658	-0.832707	0.00155444	-0.922901	UniRef100_K7K2M6 Uncharacterized protein n=2 Tax=Glycine max RepID=K7K2M6_SOYBN	0	100	UniRef100_G7JZF1 Agenet and bromo-adjacent homology (BAH) domain-containing protein-like protein n=2 Tax=Medicago truncatula RepID=G7JZF1_MEDTR	0	97.37	AT1G68580.2|Symbols:|agenet domain-containing protein / bromo-adjacent homology (BAH) domain-containing protein|chr1:25752869-25755631 FORWARD LENGTH=648	2e-158	102.93	GO:0006333 GO:0008150	biological process; "chromatin assembly or disassembly"	GO:0003677 GO:0003723	DNA binding; "RNA binding"
Glyma.01G084600	C2	0.896751	0.140112	0.933643	-0.152143	0.274086	-0.580916	0.998199	-0.00782288	0.293281	0.423553	0.0844058	0.598877	0.358988	0.401143	0.00437825	0.792747	UniRef100_I1J6N3 Uncharacterized protein n=1 Tax=Glycine max RepID=I1J6N3_SOYBN	0	100	UniRef100_B9HWK9 Aspartyl protease family protein n=1 Tax=Populus trichocarpa RepID=B9HWK9_POPTR	0	100	AT1G25510.1|Symbols:|Eukaryotic aspartyl protease family protein|chr1:8959372-8960823 REVERSE LENGTH=483	0	96.27	GO:0006508	proteolysis	GO:0004190	aspartic-type endopeptidase activity
Glyma.01G086200	C6	0.469719	-0.452851	0.0359969	0.974101	0.938775	-0.10336	0.992004	-0.0347993	0.976902	-0.050355	0.96391	0.0876613	0.713419	-0.387866	0.969317	-0.0831957	UniRef100_K7K2Q4 Uncharacterized protein n=1 Tax=Glycine max RepID=K7K2Q4_SOYBN	0	41.36	NA	NA	NA	AT1G25540.1|Symbols:PFT1|phytochrome and flowering time regulatory protein (PFT1)|chr1:8969392-8974446 REVERSE LENGTH=836	2e-07	13.88	GO:0009585 GO:0009867 GO:0009909 GO:0009911 GO:0010114 GO:0010218 GO:0031349 GO:0045893 GO:0050832	defense response to fungus; "jasmonic acid mediated signaling pathway"; "positive regulation of defense response"; "positive regulation of flower development"; "positive regulation of transcription, DNA-dependent"; "red, far-red light phototransduction"; "regulation of flower development"; "response to far red light"; "response to red light"	GO:0003677 GO:0003713 GO:0005515	DNA binding; "protein binding"; "transcription coactivator activity"
Glyma.01G087000	C1	0.00701665	0.503815	0.0134628	0.482133	0.0317074	0.524123	0.634542	0.210246	0.962938	0.0271782	0.856945	-0.0899389	0.883182	0.0793662	0.341975	0.228727	UniRef100_I1J6Q1 Methionine aminopeptidase n=2 Tax=Glycine max RepID=I1J6Q1_SOYBN	2e-146	100	UniRef100_I1J6Q1 Methionine aminopeptidase n=2 Tax=Glycine max RepID=I1J6Q1_SOYBN	2e-146	100	AT1G13270.1|Symbols:MAP1C, MAP1B|methionine aminopeptidase 1B|chr1:4544999-4547155 FORWARD LENGTH=369	6e-124	54.47	GO:0006508 GO:0009987 GO:0019243 GO:0031365	N-terminal protein amino acid modification; "cellular process"; "methylglyoxal catabolic process to D-lactate"; "proteolysis"	GO:0004177 GO:0008235	aminopeptidase activity; "metalloexopeptidase activity"
Glyma.01G087100	C1	0.00206566	0.70063	0.306892	0.361269	0.0513554	0.619089	0.606932	0.282853	0.904494	0.0715418	0.941203	0.0556917	0.882476	0.0975703	0.403113	0.262405	UniRef100_UPI0003DE98EA PREDICTED: methionine aminopeptidase 1B, chloroplastic-like isoform X2 n=1 Tax=Glycine max RepID=UPI0003DE98EA	3e-103	58.72	UniRef100_I1JDW6 Methionine aminopeptidase n=1 Tax=Glycine max RepID=I1JDW6_SOYBN	9e-76	42.9	AT1G13270.2|Symbols:MAP1C, MAP1B|methionine aminopeptidase 1B|chr1:4544999-4546574 FORWARD LENGTH=283	5e-41	43.11	GO:0006508 GO:0009987 GO:0019243 GO:0031365	N-terminal protein amino acid modification; "cellular process"; "methylglyoxal catabolic process to D-lactate"; "proteolysis"	GO:0004177 GO:0008235	aminopeptidase activity; "metalloexopeptidase activity"
Glyma.01G087500	C1	0.793142	0.174053	0.987508	0.0422956	0.606847	0.267912	0.829387	0.199465	0.106814	-0.658571	0.0115086	-0.873236	0.0156088	-0.840679	0.139371	-0.623429	UniRef100_I1J6Q5 Uncharacterized protein n=1 Tax=Glycine max RepID=I1J6Q5_SOYBN	0	100	UniRef100_G7JY94 AP2 domain-containing transcription factor n=1 Tax=Medicago truncatula RepID=G7JY94_MEDTR	0	93.2	AT1G25560.1|Symbols:TEM1, EDF1|AP2/B3 transcription factor family protein|chr1:8981891-8982976 REVERSE LENGTH=361	2e-150	105.26	GO:0006355 GO:0009873 GO:0030003 GO:0048573 GO:0070838	cellular cation homeostasis; "divalent metal ion transport"; "ethylene mediated signaling pathway"; "photoperiodism, flowering"; "regulation of transcription, DNA-dependent"	GO:0003677 GO:0003700	DNA binding; "sequence-specific DNA binding transcription factor activity"
Glyma.01G087800	C4	0.394636	0.323526	0.965747	-0.0802213	0.714409	0.207196	0.894646	0.152094	0.0242483	-0.703983	0.000107842	-1.03272	0.00110405	-0.890701	0.000656073	-0.928161	UniRef100_I1J6Q7 Uncharacterized protein n=1 Tax=Glycine max RepID=I1J6Q7_SOYBN	0	100	UniRef100_G7J889 Glycosyltransferase CAZy family GT8 n=1 Tax=Medicago truncatula RepID=G7J889_MEDTR	0	98.54	AT1G13250.1|Symbols:GATL3|galacturonosyltransferase-like 3|chr1:4528965-4530002 REVERSE LENGTH=345	7e-176	90.72	GO:0016051	carbohydrate biosynthetic process	GO:0016757 GO:0016758 GO:0047262	polygalacturonate 4-alpha-galacturonosyltransferase activity; "transferase activity, transferring glycosyl groups"; "transferase activity, transferring hexosyl groups"
Glyma.01G089200	C4	0.717091	0.4851	0.966314	0.193821	0.568069	0.676373	0.0499237	1.49511	#N/A	0	#N/A	0	#N/A	0	#N/A	0	UniRef100_K7K2S6 Uncharacterized protein n=1 Tax=Glycine max RepID=K7K2S6_SOYBN	0	100	UniRef100_D7KQU0 ATP binding protein n=1 Tax=Arabidopsis lyrata subsp. lyrata RepID=D7KQU0_ARALL	2e-111	68.43	AT1G26090.1|Symbols:|P-loop containing nucleoside triphosphate hydrolases superfamily protein|chr1:9020509-9022619 FORWARD LENGTH=455	1e-114	68.13	NA	NA	NA	NA
Glyma.01G095500	C2	0.690365	-0.455599	0.00226185	-1.70592	3.45201e-05	-3.07656	0.0216772	-1.5618	0.0284432	-1.67851	0.0142049	-1.83439	0.0634839	-1.49907	0.00088998	-2.27483	UniRef100_I1KDQ1 Uncharacterized protein n=1 Tax=Glycine max RepID=I1KDQ1_SOYBN	0	100	UniRef100_G7LH18 Transcription factor bHLH96 n=1 Tax=Medicago truncatula RepID=G7LH18_MEDTR	2e-144	96.47	AT5G46690.1|Symbols:bHLH071|beta HLH protein 71|chr5:18945639-18947434 FORWARD LENGTH=327	6e-69	92.66	GO:0006355	regulation of transcription, DNA-dependent	GO:0003677 GO:0003700	DNA binding; "sequence-specific DNA binding transcription factor activity"
Glyma.01G097900	C1	0.73231	-0.40923	0.761664	-0.457297	0.508993	-0.646608	0.301121	-0.896621	0.011278	-1.19669	0.00909183	-1.22619	0.0298444	-1.06976	0.138783	-0.853254	UniRef100_I1J6W3 Uncharacterized protein n=1 Tax=Glycine max RepID=I1J6W3_SOYBN	0	100	UniRef100_G7LHS8 Zinc finger protein n=1 Tax=Medicago truncatula RepID=G7LHS8_MEDTR	0	106.06	AT2G22680.1|Symbols:|Zinc finger (C3HC4-type RING finger) family protein|chr2:9645433-9647484 FORWARD LENGTH=683	1e-147	94.88	GO:0009062 GO:0009690 GO:0016132	brassinosteroid biosynthetic process; "cytokinin metabolic process"; "fatty acid catabolic process"	GO:0004842 GO:0008270	ubiquitin-protein ligase activity; "zinc ion binding"
Glyma.01G098700	C3	0.00321053	-0.801114	0.0517949	-0.625096	0.0374926	-0.75175	0.00435925	-0.856213	0.0048824	-0.712223	0.00932498	-0.677676	0.0023265	-0.739488	7.51811e-05	-0.90123	UniRef100_I1J6W9 Uncharacterized protein n=1 Tax=Glycine max RepID=I1J6W9_SOYBN	0	100	UniRef100_K7WEQ0 Catalytic/ hydrolase n=1 Tax=Zea mays RepID=K7WEQ0_MAIZE	7e-138	107.86	AT5G02230.2|Symbols:|Haloacid dehalogenase-like hydrolase (HAD) superfamily protein|chr5:449132-450507 FORWARD LENGTH=280	5e-137	107.86	GO:0008152	metabolic process	GO:0003824 GO:0016787	catalytic activity; "hydrolase activity"
Glyma.01G100900	C1	0.131216	0.41423	0.238852	0.380328	0.0310927	0.634307	0.449436	0.322234	0.862869	0.146448	0.830989	-0.184969	0.949149	0.0795832	0.770458	0.221582	UniRef100_C6TAG0 Uncharacterized protein n=1 Tax=Glycine max RepID=C6TAG0_SOYBN	0	100	UniRef100_F4K000 Metal-dependent protein hydrolase n=2 Tax=Arabidopsis thaliana RepID=F4K000_ARATH	0	90.08	AT5G41970.1|Symbols:|Metal-dependent protein hydrolase|chr5:16791198-16792961 FORWARD LENGTH=373	0	90.08	GO:0006626 GO:0008150	biological process; "protein targeting to mitochondrion"	GO:0003674	molecular function
Glyma.01G104100	C2	0.985463	-0.0349214	0.0888806	-0.848639	0.000644628	-1.77398	0.476138	-0.582147	0.309806	-0.589655	0.835727	-0.2475	0.299311	-0.611221	0.395774	-0.547891	UniRef100_I1J709 Uncharacterized protein n=1 Tax=Glycine max RepID=I1J709_SOYBN	0	100	UniRef100_G7JQL8 Isochorismate synthase n=1 Tax=Medicago truncatula RepID=G7JQL8_MEDTR	0	98.25	AT1G18870.1|Symbols:ICS2, ATICS2|isochorismate synthase 2|chr1:6515486-6519176 FORWARD LENGTH=562	0	90.93	GO:0009058 GO:0042372	biosynthetic process; "phylloquinone biosynthetic process"	GO:0008909	isochorismate synthase activity
Glyma.01G106000	C5	0.313525	0.469806	0.0119246	0.868584	0.0480315	0.858157	0.807464	-0.269518	0.706302	0.401406	0.604052	0.528522	0.417069	0.659978	0.537108	0.551526	UniRef100_C6T460 Uncharacterized protein n=1 Tax=Glycine max RepID=C6T460_SOYBN	2e-155	100	UniRef100_K9M8M1 Tau class glutathione S-transferase n=1 Tax=Glycine soja RepID=K9M8M1_GLYSO	4e-154	100	AT3G09270.1|Symbols:ATGSTU8, GSTU8|glutathione S-transferase TAU 8|chr3:2848407-2849226 REVERSE LENGTH=224	2e-88	95.09	GO:0006635 GO:0009407 GO:0010583 GO:0043161 GO:0046686 GO:0051788 GO:0080129	fatty acid beta-oxidation; "proteasomal ubiquitin-dependent protein catabolic process"; "proteasome core complex assembly"; "response to cadmium ion"; "response to cyclopentenone"; "response to misfolded protein"; "toxin catabolic process"	GO:0004364	glutathione transferase activity
Glyma.01G106700	C1	0.653069	-0.198628	0.988804	0.0211598	0.969768	0.0319835	0.961029	-0.0773404	0.839518	-0.171197	0.0494707	-0.689983	0.977928	-0.0449765	0.684021	-0.285118	UniRef100_K7K327 Uncharacterized protein n=2 Tax=Glycine max RepID=K7K327_SOYBN	2e-100	77.84	UniRef100_B9HPB1 Copper transporter family protein n=1 Tax=Populus trichocarpa RepID=B9HPB1_POPTR	1e-33	80	AT2G26975.1|Symbols:|Ctr copper transporter family|chr2:11512992-11513429 FORWARD LENGTH=145	2e-30	93.1	GO:0006825 GO:0035434	copper ion transmembrane transport; "copper ion transport"	GO:0005375	copper ion transmembrane transporter activity
Glyma.01G107900	C2	0.580247	-0.350128	0.630876	-0.383182	0.0107333	-1.19974	0.670863	-0.389206	0.975549	-0.0489997	0.816591	-0.280257	0.865806	-0.228898	0.718541	-0.360453	UniRef100_K7K333 Uncharacterized protein n=1 Tax=Glycine max RepID=K7K333_SOYBN	0	100	UniRef100_B9IG10 Kinase family protein n=1 Tax=Populus trichocarpa RepID=B9IG10_POPTR	0	88.39	AT3G54030.1|Symbols:|Protein kinase protein with tetratricopeptide repeat domain|chr3:20011162-20013490 FORWARD LENGTH=490	0	88.16	GO:0006468 GO:0006499	N-terminal protein myristoylation; "protein phosphorylation"	GO:0004672 GO:0005524 GO:0016301 GO:0016772	ATP binding; "kinase activity"; "protein kinase activity"; "transferase activity, transferring phosphorus-containing groups"
Glyma.01G108700	C3	0.274469	0.62082	0.0190356	1.06341	0.00981627	1.40903	0.934373	0.190461	0.0379758	0.83228	0.6631	0.3539	0.497058	0.440088	0.140209	0.66602	UniRef100_I1J747 Uncharacterized protein n=1 Tax=Glycine max RepID=I1J747_SOYBN	2e-126	100	UniRef100_Q9FXS6 NtEIG-E80 protein n=1 Tax=Nicotiana tabacum RepID=Q9FXS6_TOBAC	2e-73	101.71	AT3G54040.1|Symbols:|PAR1 protein|chr3:20014032-20015299 REVERSE LENGTH=183	8e-67	98.36	GO:0000041 GO:0008150	biological process; "transition metal ion transport"	GO:0003674	molecular function
Glyma.01G109500	C2	0.233379	-0.493122	0.491758	-0.389983	0.373718	-0.453508	0.156484	-0.619687	0.0780035	0.750034	0.31806	0.544476	0.0177018	0.891707	0.0347939	0.839986	UniRef100_I1J753 Uncharacterized protein n=1 Tax=Glycine max RepID=I1J753_SOYBN	4e-148	100	UniRef100_G7JRA5 Heme-binding-like protein n=1 Tax=Medicago truncatula RepID=G7JRA5_MEDTR	4e-114	105.45	AT2G37970.1|Symbols:SOUL-1|SOUL heme-binding family protein|chr2:15891027-15891704 FORWARD LENGTH=225	7e-101	94.67	GO:0006499 GO:0009744 GO:0009813 GO:0010017 GO:0010224	N-terminal protein myristoylation; "flavonoid biosynthetic process"; "red or far-red light signaling pathway"; "response to UV-B"; "response to sucrose stimulus"	NA	NA
Glyma.01G109700	C1	0.014549	0.962547	0.810748	0.288707	0.100828	0.880026	0.762025	0.344683	0.799614	-0.159739	0.495679	-0.310121	0.658228	-0.247842	0.857119	-0.142948	UniRef100_I1J756 Uncharacterized protein n=1 Tax=Glycine max RepID=I1J756_SOYBN	0	100	UniRef100_D9IWP6 Fructokinase-like protein 1 n=1 Tax=Vigna unguiculata RepID=D9IWP6_VIGUN	0	97.22	AT3G54090.1|Symbols:FLN1|fructokinase-like 1|chr3:20028145-20029835 FORWARD LENGTH=471	0	93.42	GO:0006364 GO:0006399 GO:0009658 GO:0009793 GO:0010027 GO:0010228 GO:0016226 GO:0042793 GO:0045893 GO:0048481	chloroplast organization; "embryo development ending in seed dormancy"; "iron-sulfur cluster assembly"; "ovule development"; "positive regulation of transcription, DNA-dependent"; "rRNA processing"; "tRNA metabolic process"; "thylakoid membrane organization"; "transcription from plastid promoter"; "vegetative to reproductive phase transition of meristem"	GO:0016301 GO:0016773	kinase activity; "phosphotransferase activity, alcohol group as acceptor"
Glyma.01G110100	C2	0.240122	-0.791154	0.07805	-1.07154	0.0393958	-1.54024	0.157147	-1.12462	0.507173	-0.780041	0.925285	-0.242621	0.955106	0.168713	0.798972	-0.492041	UniRef100_I1J759 Uncharacterized protein n=1 Tax=Glycine max RepID=I1J759_SOYBN	0	100	NA	NA	NA	AT5G01150.1|Symbols:|Protein of unknown function (DUF674)|chr5:51988-53649 FORWARD LENGTH=501	3e-76	97.8	GO:0008150	biological process	GO:0003674	molecular function
Glyma.01G110600	C1	0.0443124	0.72858	0.116058	0.66573	0.159789	0.723837	0.860875	0.235303	0.845392	0.190009	0.880385	-0.17724	0.617131	0.37165	0.959377	0.0815816	UniRef100_I1J764 Uncharacterized protein n=1 Tax=Glycine max RepID=I1J764_SOYBN	2e-97	88.27	NA	NA	NA	AT5G57230.1|Symbols:|Thioredoxin superfamily protein|chr5:23190572-23191485 FORWARD LENGTH=160	7e-80	89.38	GO:0008150	biological process	GO:0003674	molecular function
Glyma.01G111500	C1	0.829188	-0.209031	0.951918	0.135794	0.81937	-0.220736	0.918396	-0.190329	0.0333147	-0.765107	0.0157381	-0.84634	0.167555	-0.585375	0.450439	-0.418544	UniRef100_I1J772 Uncharacterized protein n=1 Tax=Glycine max RepID=I1J772_SOYBN	2e-75	100	UniRef100_L7ZV30 DUF962 family protein n=1 Tax=Geobacillus sp. GHH01 RepID=L7ZV30_9BACI	3e-30	95.41	AT3G09085.1|Symbols:|Protein of unknown function (DUF962)|chr3:2782238-2782576 FORWARD LENGTH=112	4e-48	99.11	GO:0008150	biological process	GO:0003674	molecular function
Glyma.01G112900	C1	0.968948	0.052871	0.877096	0.201719	0.942477	-0.0803077	0.789111	0.274809	0.0143607	-0.694213	0.0526442	-0.60128	0.00915883	-0.711123	0.0637127	-0.579402	UniRef100_I1J785 Uncharacterized protein n=1 Tax=Glycine max RepID=I1J785_SOYBN	0	100	UniRef100_G7JMZ5 BAHD acyltransferase DCR n=1 Tax=Medicago truncatula RepID=G7JMZ5_MEDTR	0	96.73	AT5G01210.1|Symbols:|HXXXD-type acyl-transferase family protein|chr5:84554-85981 FORWARD LENGTH=475	0	99.37	NA	NA	GO:0016740 GO:0016747	transferase activity; "transferase activity, transferring acyl groups other than amino-acyl groups"
Glyma.01G113200	C1	0.100633	-0.371988	0.047297	-0.441719	0.0275248	-0.550213	0.00973562	-0.556114	0.0328995	-0.594298	0.200825	-0.449708	0.00079444	-0.800454	0.476607	-0.322049	UniRef100_I1J788 Uncharacterized protein n=1 Tax=Glycine max RepID=I1J788_SOYBN	0	100	UniRef100_G7L6J6 ER glycerol-phosphate acyltransferase n=1 Tax=Medicago truncatula RepID=G7L6J6_MEDTR	0	98.99	AT2G38110.1|Symbols:ATGPAT6, GPAT6|glycerol-3-phosphate acyltransferase 6|chr2:15952816-15955364 REVERSE LENGTH=501	0	97.01	GO:0006655 GO:0008152 GO:0009908 GO:0010143	cutin biosynthetic process; "flower development"; "metabolic process"; "phosphatidylglycerol biosynthetic process"	GO:0016746 GO:0016791 GO:0090447	glycerol-3-phosphate 2-O-acyltransferase activity; "phosphatase activity"; "transferase activity, transferring acyl groups"
Glyma.01G114000	C1	0.431717	0.263114	0.412477	-0.294845	0.270585	-0.365577	0.989633	-0.0243288	0.0113429	-0.523785	0.109689	-0.395156	0.000927201	-0.619789	0.130416	-0.38129	UniRef100_I1JLI6 Uncharacterized protein n=1 Tax=Glycine max RepID=I1JLI6_SOYBN	0	100	UniRef100_Q9FEL7 Auxin transporter-like protein 2 n=2 Tax=Medicago truncatula RepID=LAX2_MEDTR	0	96.28	AT2G38120.1|Symbols:AUX1, WAV5, PIR1, MAP1|Transmembrane amino acid transporter family protein|chr2:15973493-15976792 FORWARD LENGTH=485	0	98.76	GO:0000271 GO:0001736 GO:0006865 GO:0006949 GO:0007155 GO:0007389 GO:0008361 GO:0009624 GO:0009723 GO:0009733 GO:0009825 GO:0009926 GO:0009932 GO:0009958 GO:0010015 GO:0010090 GO:0010218 GO:0010311 GO:0010817 GO:0040007 GO:0043481 GO:0045010 GO:0048765 GO:0048767 GO:0048829 GO:0071555	actin nucleation; "amino acid transport"; "anthocyanin accumulation in tissues in response to UV light"; "auxin polar transport"; "cell adhesion"; "cell tip growth"; "cell wall organization"; "establishment of planar polarity"; "growth"; "lateral root formation"; "multidimensional cell growth"; "pattern specification process"; "polysaccharide biosynthetic process"; "positive gravitropism"; "regul…	GO:0005215 GO:0010011 GO:0010328 GO:0015171	amino acid transmembrane transporter activity; "auxin binding"; "auxin influx transmembrane transporter activity"; "transporter activity"
Glyma.01G114400	C1	0.409894	0.492701	0.0399265	0.905233	0.259927	0.665567	0.988256	0.0485284	0.858558	0.16751	0.994404	-0.0136236	0.862794	0.186319	0.637035	-0.323181	UniRef100_K7K376 Uncharacterized protein n=1 Tax=Glycine max RepID=K7K376_SOYBN	0	100	UniRef100_G7JN13 Otubain n=1 Tax=Medicago truncatula RepID=G7JN13_MEDTR	2e-114	27.79	AT4G31980.1|Symbols:|unknown protein; CONTAINS InterPro DOMAIN/s: Protein of unknown function DUF247, plant (InterPro:IPR004158), Protein of unknown function DUF862, eukaryotic (InterPro:IPR008580); BEST Arabidopsis thaliana protein match is: Plant protein of unknown function (DUF247) (TAIR:AT5G11290.1); Has 1967 Blast hits to 1844 proteins in 183 species: Archae - 0; Bacteria - 6; Metazoa - 223;…	3e-36	62.35	GO:0006865 GO:0008150	amino acid transport; "biological process"	GO:0003674	molecular function
Glyma.01G114800	C2	0.890456	0.0888663	0.820659	-0.14908	0.0352074	-0.560555	0.625653	-0.237692	0.916301	-0.0701181	0.924764	-0.0747478	0.999572	0.000640866	0.954195	-0.0554943	UniRef100_I1J7A1 Uncharacterized protein n=1 Tax=Glycine max RepID=I1J7A1_SOYBN	3e-80	100	UniRef100_G7JN21 30S ribosomal protein S31 n=1 Tax=Medicago truncatula RepID=G7JN21_MEDTR	9e-44	95.93	AT2G38140.1|Symbols:PSRP4|plastid-specific ribosomal protein 4|chr2:15980948-15981459 FORWARD LENGTH=118	6e-26	101.69	GO:0006412 GO:0032544	plastid translation; "translation"	GO:0003735	structural constituent of ribosome
Glyma.01G115000	C2	0.000302517	-0.807771	1.828e-05	-0.924824	0.0012974	-0.926337	0.00155028	-0.782856	0.214281	0.622403	0.223288	0.621745	0.147204	0.677515	0.157614	0.676673	UniRef100_I1J7A3 Uncharacterized protein n=1 Tax=Glycine max RepID=I1J7A3_SOYBN	0	100	UniRef100_G7JN22 Alpha-amylase n=1 Tax=Medicago truncatula RepID=G7JN22_MEDTR	1e-161	87.31	AT5G01260.1|Symbols:|Carbohydrate-binding-like fold|chr5:105367-106488 FORWARD LENGTH=306	2e-39	64.71	GO:0005975 GO:0010264	carbohydrate metabolic process; "myo-inositol hexakisphosphate biosynthetic process"	GO:0003824 GO:0030246 GO:2001070	carbohydrate binding; "catalytic activity"; "starch binding"
Glyma.01G120800	C1	0.903763	0.271078	0.571989	0.790671	0.0246665	2.11515	0.973992	-0.191442	0.191822	1.37829	0.659669	0.771544	0.222406	1.21418	0.791552	0.499552	UniRef100_I1J7D9 Uncharacterized protein n=1 Tax=Glycine max RepID=I1J7D9_SOYBN	0	100	UniRef100_Q9M035 ALC-interacting protein 1 n=1 Tax=Arabidopsis thaliana RepID=Q9M035_ARATH	2e-10	95.78	AT5G01370.1|Symbols:ACI1|ALC-interacting protein 1|chr5:152575-154295 FORWARD LENGTH=427	2e-13	95.78	GO:0010047	fruit dehiscence	GO:0005515	protein binding
Glyma.01G122300	C2	0.911455	0.251477	0.432583	-0.901523	0.828889	-0.374223	0.965766	-0.214088	0.970601	-0.0399058	1.34893e-07	-1.36874	0.993392	0.0130383	0.255106	0.477016	UniRef100_K7K3E8 Uncharacterized protein n=1 Tax=Glycine max RepID=K7K3E8_SOYBN	2e-157	100	UniRef100_U5G0R0 Glycine-rich family protein n=1 Tax=Populus trichocarpa RepID=U5G0R0_POPTR	8e-64	52.75	AT1G27090.1|Symbols:|glycine-rich protein|chr1:9404041-9406098 REVERSE LENGTH=420	3e-62	30	GO:0006007 GO:0008150	biological process; "glucose catabolic process"	GO:0003674	molecular function
Glyma.01G124700	C1	0.712412	0.272241	0.482151	-0.433366	0.460473	0.442493	0.947894	-0.132715	0.162415	-0.910574	0.00301341	-1.47931	0.0351338	-1.16242	0.0072423	-1.36627	UniRef100_I1J7H4 Uncharacterized protein n=1 Tax=Glycine max RepID=I1J7H4_SOYBN	3e-157	100	UniRef100_G7JKP6 Abscisic acid receptor PYL4 n=1 Tax=Medicago truncatula RepID=G7JKP6_MEDTR	1e-89	100.47	AT2G38310.1|Symbols:PYL4, RCAR10|PYR1-like 4|chr2:16050251-16050874 FORWARD LENGTH=207	2e-80	78.26	GO:0009738	abscisic acid mediated signaling pathway	GO:0004872 GO:0005515	protein binding; "receptor activity"
Glyma.01G127200	C3	0.347536	0.876868	0.398972	0.899119	0.0143187	2.0343	0.469046	0.902831	0.371931	1.0134	0.689865	0.666939	0.432156	0.972853	0.487269	0.888424	UniRef100_I1J7J5 Uncharacterized protein n=1 Tax=Glycine max RepID=I1J7J5_SOYBN	2e-132	100	UniRef100_G7JKK5 Disease resistance response protein n=1 Tax=Medicago truncatula RepID=G7JKK5_MEDTR	1e-58	93.19	AT5G49040.1|Symbols:|Disease resistance-responsive (dirigent-like protein) family protein|chr5:19882676-19883251 REVERSE LENGTH=191	3e-51	94.24	GO:0006952 GO:0009807	defense response; "lignan biosynthetic process"	GO:0003674	molecular function
Glyma.01G128100	C3	0.630575	0.696399	0.442551	1.00147	0.0286646	2.17214	0.659437	0.809441	0.895571	0.209441	0.990964	0.0326458	0.89101	0.251799	0.97386	0.0849674	UniRef100_K7K3I8 Uncharacterized protein n=2 Tax=Glycine max RepID=K7K3I8_SOYBN	0	100	UniRef100_B3U398 WRKY transcription factor WRKY108715 n=2 Tax=Medicago truncatula RepID=B3U398_MEDTR	3e-177	84.04	AT2G38470.1|Symbols:WRKY33, ATWRKY33|WRKY DNA-binding protein 33|chr2:16108476-16110539 FORWARD LENGTH=519	5e-102	54.91	GO:0000165 GO:0002679 GO:0006355 GO:0006612 GO:0006944 GO:0006970 GO:0009408 GO:0009409 GO:0009414 GO:0009595 GO:0009651 GO:0009697 GO:0009862 GO:0009863 GO:0009867 GO:0010120 GO:0010200 GO:0010310 GO:0010363 GO:0010508 GO:0031348 GO:0034605 GO:0035556 GO:0042742 GO:0043069 GO:0043900 GO:0050832 GO:0070370	MAPK cascade; "camalexin biosynthetic process"; "cellular heat acclimation"; "cellular membrane fusion"; "cellular response to heat"; "defense response to bacterium"; "defense response to fungus"; "detection of biotic stimulus"; "intracellular signal transduction"; "jasmonic acid mediated signaling pathway"; "negative regulation of defense response"; "negative regulation of programmed cell death"…	GO:0003700 GO:0005515	protein binding; "sequence-specific DNA binding transcription factor activity"
Glyma.01G130400	C1	0.0445134	1.09781	0.987582	-0.0824086	0.877079	0.219565	0.878512	0.339815	0.98299	-0.0493037	0.817081	-0.433003	0.750084	-0.466649	0.911789	0.245738	UniRef100_K7K3K4 Uncharacterized protein (Fragment) n=1 Tax=Glycine max RepID=K7K3K4_SOYBN	2e-70	100	UniRef100_G7K2W1 T-complex protein 1 subunit eta n=1 Tax=Medicago truncatula RepID=G7K2W1_MEDTR	1e-61	19.07	AT3G11830.1|Symbols:|TCP-1/cpn60 chaperonin family protein|chr3:3732734-3736156 FORWARD LENGTH=557	8e-62	19.21	GO:0006094 GO:0006096 GO:0006457 GO:0009651 GO:0009664 GO:0042545 GO:0044267 GO:0046686	cell wall modification; "cellular protein metabolic process"; "gluconeogenesis"; "glycolysis"; "plant-type cell wall organization"; "protein folding"; "response to cadmium ion"; "response to salt stress"	GO:0005524 GO:0051082	ATP binding; "unfolded protein binding"
Glyma.01G131200	C1	5.27436e-05	-1.47146	0.994687	0.0246024	0.106802	-0.967236	0.0100575	-1.2079	0.0166696	-1.35298	0.0123908	-1.40795	0.00130232	-1.64089	0.0143498	-1.37333	UniRef100_I1J7M7 Uncharacterized protein n=1 Tax=Glycine max RepID=I1J7M7_SOYBN	7e-123	100	NA	NA	NA	AT5G01790.1|Symbols:|unknown protein; FUNCTIONS IN: molecular_function unknown; INVOLVED IN: biological_process unknown; LOCATED IN: chloroplast; EXPRESSED IN: 19 plant structures; EXPRESSED DURING: 13 growth stages; Has 121 Blast hits to 121 proteins in 12 species: Archae - 0; Bacteria - 0; Metazoa - 0; Fungi - 0; Plants - 121; Viruses - 0; Other Eukaryotes - 0 (source: NCBI BLink).|chr5:305057-…	1e-05	31.25	GO:0008150 GO:0042546	biological process; "cell wall biogenesis"	GO:0003674	molecular function
Glyma.01G131500	C2	0.043483	-0.766765	0.994603	-0.0211908	0.823357	-0.203171	0.381255	-0.535923	0.358861	0.509774	0.679507	0.341689	0.632406	0.373679	0.980309	0.0471714	UniRef100_I1J7N3 Uncharacterized protein n=1 Tax=Glycine max RepID=I1J7N3_SOYBN	0	100	UniRef100_A0MNK8 CBL-interacting protein kinase 22 n=1 Tax=Populus trichocarpa RepID=A0MNK8_POPTR	0	98.3	AT5G58380.1|Symbols:CIPK10, PKS2, SIP1, SNRK3.8|SOS3-interacting protein 1|chr5:23597092-23598531 REVERSE LENGTH=479	0	91.86	GO:0006468 GO:0007165	protein phosphorylation; "signal transduction"	GO:0004672 GO:0004674 GO:0005524 GO:0016301 GO:0016772	ATP binding; "kinase activity"; "protein kinase activity"; "protein serine/threonine kinase activity"; "transferase activity, transferring phosphorus-containing groups"
Glyma.01G131900	C2	0.828261	-0.319463	0.467029	-0.714817	0.561939	-0.616783	0.567922	-0.690338	0.0142316	0.574809	0.0302506	0.52549	0.0270759	0.528893	0.0032004	0.652527	UniRef100_K7K3L0 Uncharacterized protein n=1 Tax=Glycine max RepID=K7K3L0_SOYBN	0	100	UniRef100_V5K8C1 Ovate family protein 1 n=1 Tax=Betula luminifera RepID=V5K8C1_9ROSI	7e-88	117.18	AT2G30400.1|Symbols:ATOFP2, OFP2|ovate family protein 2|chr2:12956592-12957554 FORWARD LENGTH=320	2e-30	42.5	GO:0006499 GO:0009407 GO:0010583 GO:0045892 GO:0048513	N-terminal protein myristoylation; "negative regulation of transcription, DNA-dependent"; "organ development"; "response to cyclopentenone"; "toxin catabolic process"	NA	NA
Glyma.01G132500	C2	0.312672	-0.37378	0.127601	-0.509603	0.0399172	-0.703028	0.288755	-0.444527	0.67264	0.33045	0.391599	0.521128	0.686782	0.351282	0.65787	0.357421	UniRef100_I1J7P1 Non-specific lipid-transfer protein n=1 Tax=Glycine max RepID=I1J7P1_SOYBN	2e-76	100	UniRef100_I1J7P1 Non-specific lipid-transfer protein n=1 Tax=Glycine max RepID=I1J7P1_SOYBN	2e-76	100	AT5G59310.1|Symbols:LTP4|lipid transfer protein 4|chr5:23925296-23925772 REVERSE LENGTH=112	8e-33	98.21	GO:0006869 GO:0009409 GO:0009414 GO:0009651 GO:0009737 GO:0042538	hyperosmotic salinity response; "lipid transport"; "response to abscisic acid stimulus"; "response to cold"; "response to salt stress"; "response to water deprivation"	GO:0008289	lipid binding
Glyma.01G141900	C2	0.255673	-0.542994	0.975752	-0.100362	0.574485	-0.421432	0.976904	-0.0842266	0.806447	0.276197	0.0259447	1.06824	0.754813	0.368331	0.6287	0.443279	UniRef100_C6TEE3 Uncharacterized protein n=1 Tax=Glycine max RepID=C6TEE3_SOYBN	0	102.01	UniRef100_Q5VNV0 Glycine-rich protein-like n=2 Tax=Oryza sativa RepID=Q5VNV0_ORYSJ	1e-60	89	AT2G45380.1|Symbols:|FUNCTIONS IN: molecular_function unknown; INVOLVED IN: biological_process unknown; LOCATED IN: cellular_component unknown; EXPRESSED IN: inflorescence meristem, flower, cultured cell; EXPRESSED DURING: petal differentiation and expansion stage; BEST Arabidopsis thaliana protein match is: Calcium-binding EF-hand family protein (TAIR:AT4G34070.1); Has 171 Blast hits to 170 prot…	1e-60	55.06	GO:0008150	biological process	GO:0003674	molecular function
Glyma.01G142900	C1	0.0697573	0.58423	0.0440839	0.654531	0.586938	0.308083	0.0034537	0.902465	0.802679	-0.227869	0.665914	-0.353753	0.8532	-0.220406	0.422127	-0.472382	UniRef100_K7K3U0 Uncharacterized protein n=2 Tax=Glycine max RepID=K7K3U0_SOYBN	2e-162	100	NA	NA	NA	AT3G60810.1|Symbols:|unknown protein; CONTAINS InterPro DOMAIN/s: Protein of unknown function DUF1499 (InterPro:IPR010865); Has 444 Blast hits to 444 proteins in 143 species: Archae - 0; Bacteria - 268; Metazoa - 0; Fungi - 0; Plants - 51; Viruses - 0; Other Eukaryotes - 125 (source: NCBI BLink).|chr3:22470579-22471756 FORWARD LENGTH=214	3e-92	103.27	GO:0008150	biological process	GO:0003674	molecular function
Glyma.01G147400	C5	0.0359278	0.97917	0.479523	0.542887	0.00216332	1.68343	0.994038	-0.0310757	0.755959	0.448817	0.968202	-0.108083	0.774714	0.476621	0.860723	0.331229	UniRef100_I1J815 Uncharacterized protein n=1 Tax=Glycine max RepID=I1J815_SOYBN	0	101.99	UniRef100_G7L853 CRS2-associated factor n=1 Tax=Medicago truncatula RepID=G7L853_MEDTR	0	87.97	AT2G20020.1|Symbols:CAF1, ATCAF1|RNA-binding CRS1 / YhbY (CRM) domain-containing protein|chr2:8644464-8647090 FORWARD LENGTH=701	0	101.85	GO:0000373 GO:0006364 GO:0006399 GO:0009658	Group II intron splicing; "chloroplast organization"; "rRNA processing"; "tRNA metabolic process"	GO:0003723	RNA binding
Glyma.01G148800	C1	0.0103189	0.556228	0.910815	-0.114727	0.433743	-0.291427	0.985819	-0.0361046	0.51674	-0.255728	0.276721	-0.353158	0.720131	-0.196715	0.115224	-0.432739	UniRef100_K7LF74 Uncharacterized protein n=1 Tax=Glycine max RepID=K7LF74_SOYBN	6e-113	98.58	UniRef100_O49668 Protein PAM68, chloroplastic n=1 Tax=Arabidopsis thaliana RepID=PAM68_ARATH	7e-55	81.31	AT4G19100.1|Symbols:PAM68|Protein of unknown function (DUF3464)|chr4:10453453-10454359 FORWARD LENGTH=214	8e-58	81.31	GO:0008150 GO:0010207 GO:0015979 GO:0016556	biological process; "mRNA modification"; "photosynthesis"; "photosystem II assembly"	GO:0003674	molecular function
Glyma.01G151600	C1	0.884983	-0.145109	0.78324	0.253093	0.24124	0.555731	0.623543	0.357079	0.530977	-0.226738	0.63503	-0.207025	0.0454665	-0.445765	0.358527	-0.2848	UniRef100_K7K3Z6 Uncharacterized protein n=1 Tax=Glycine max RepID=K7K3Z6_SOYBN	0	100	UniRef100_B3V945 PAE n=1 Tax=Litchi chinensis RepID=B3V945_LITCN	0	100	AT4G19420.1|Symbols:|Pectinacetylesterase family protein|chr4:10587504-10589807 REVERSE LENGTH=397	0	99.24	GO:0008150	biological process	GO:0004091	carboxylesterase activity
Glyma.01G152100	C1	0.870165	-0.13606	0.978311	-0.0696959	0.248058	-0.492003	0.730674	-0.265516	0.0542194	-0.455638	0.000773607	-0.659976	0.0112414	-0.535244	0.0105048	-0.543866	UniRef100_K7K403 Uncharacterized protein n=1 Tax=Glycine max RepID=K7K403_SOYBN	0	100	UniRef100_F6LPV3 Rop guanine nucleotide exchange factor n=2 Tax=Medicago truncatula RepID=F6LPV3_MEDTR	0	100.9	AT1G31650.1|Symbols:ATROPGEF14, ROPGEF14|RHO guanyl-nucleotide exchange factor 14|chr1:11326474-11329767 REVERSE LENGTH=576	0	95.66	GO:0019344 GO:0080092	cysteine biosynthetic process; "regulation of pollen tube growth"	GO:0005089	Rho guanyl-nucleotide exchange factor activity
Glyma.01G152900	C2	0.0335141	-0.849203	0.000802386	-1.20677	3.68197e-06	-2.09526	0.00225969	-1.2129	0.893635	-0.140663	0.945295	0.0957424	0.9046	0.151008	0.888009	0.172177	UniRef100_I1J866 Uncharacterized protein n=1 Tax=Glycine max RepID=I1J866_SOYBN	0	100	UniRef100_V4S9P4 Long-chain-alcohol oxidase n=1 Tax=Citrus clementina RepID=V4S9P4_9ROSI	0	99.62	AT4G19380.1|Symbols:|Long-chain fatty alcohol dehydrogenase family protein|chr4:10568427-10572288 REVERSE LENGTH=726	0	102.2	GO:0055114	oxidation-reduction process	GO:0009055 GO:0016614 GO:0046577 GO:0050660	electron carrier activity; "flavin adenine dinucleotide binding"; "long-chain-alcohol oxidase activity"; "oxidoreductase activity, acting on CH-OH group of donors"
Glyma.01G153300	C1	0.22322	-0.609599	0.00522825	-1.08207	0.810951	-0.238009	0.0851313	-0.841971	0.0173156	-2.64172	5.88182e-05	-4.03233	0.000793982	-3.4107	2.32578e-05	-4.2272	UniRef100_I1J871 Uncharacterized protein n=2 Tax=Glycine max RepID=I1J871_SOYBN	0	100	UniRef100_B0L642 Abscisic acid 8'-hydroxylase n=1 Tax=Glycine max RepID=B0L642_SOYBN	0	99.79	AT4G19230.1|Symbols:CYP707A1|cytochrome P450, family 707, subfamily A, polypeptide 1|chr4:10521524-10523517 FORWARD LENGTH=467	0	98.93	GO:0009639 GO:0009687 GO:0048838 GO:0050832 GO:0055114	abscisic acid metabolic process; "defense response to fungus"; "oxidation-reduction process"; "release of seed from dormancy"; "response to red or far red light"	GO:0005506 GO:0009055 GO:0010295 GO:0016705 GO:0019825 GO:0020037	(+)-abscisic acid 8'-hydroxylase activity; "electron carrier activity"; "heme binding"; "iron ion binding"; "oxidoreductase activity, acting on paired donors, with incorporation or reduction of molecular oxygen"; "oxygen binding"
Glyma.01G155000	C1	0.247313	0.551362	0.000507346	1.18892	0.00394538	1.28748	0.19303	0.665179	0.713931	0.281978	0.945696	-0.0918095	0.978126	0.0444949	0.736692	0.277937	UniRef100_UPI00023372C1 PREDICTED: pentatricopeptide repeat-containing protein At1g31790-like n=1 Tax=Glycine max RepID=UPI00023372C1	0	100	UniRef100_G7K2Q2 Pentatricopeptide repeat-containing protein n=1 Tax=Medicago truncatula RepID=G7K2Q2_MEDTR	0	94.02	AT1G31790.1|Symbols:|Tetratricopeptide repeat (TPR)-like superfamily protein|chr1:11394744-11395973 REVERSE LENGTH=409	6e-107	81.42	GO:0008150	biological process	NA	NA
Glyma.01G157000	C1	0.577391	-0.17728	0.0530975	-0.391871	0.572628	-0.192926	0.0677447	-0.403274	0.0314434	-0.506052	0.00760234	-0.586796	0.00435363	-0.602207	0.000757299	-0.685907	UniRef100_I1J8A7 Uncharacterized protein n=1 Tax=Glycine max RepID=I1J8A7_SOYBN	0	100	UniRef100_G7K2L1 Leucine-rich repeat-containing protein n=1 Tax=Medicago truncatula RepID=G7K2L1_MEDTR	0	98.12	AT4G35470.1|Symbols:PIRL4|plant intracellular ras group-related LRR 4|chr4:16846531-16848448 FORWARD LENGTH=549	0	103.46	GO:0008150 GO:0009740 GO:0010162	biological process; "gibberellic acid mediated signaling pathway"; "seed dormancy process"	NA	NA
Glyma.01G157300	C1	0.905207	-0.0876875	0.822407	0.161761	0.722332	0.177632	0.933208	0.100762	2.45657e-06	-1.21468	1.84805e-08	-1.41408	4.25784e-09	-1.43625	5.43127e-07	-1.26211	UniRef100_K7K432 Uncharacterized protein n=2 Tax=Glycine max RepID=K7K432_SOYBN	0	100	UniRef100_G7K2K7 Monosaccharide-sensing protein n=1 Tax=Medicago truncatula RepID=G7K2K7_MEDTR	0	93.88	AT3G51490.2|Symbols:TMT3|tonoplast monosaccharide transporter3|chr3:19105018-19107562 REVERSE LENGTH=737	0	96.34	GO:0006810 GO:0055085	transmembrane transport; "transport"	GO:0005215 GO:0005337 GO:0005351 GO:0015144 GO:0022857 GO:0022891	carbohydrate transmembrane transporter activity; "nucleoside transmembrane transporter activity"; "substrate-specific transmembrane transporter activity"; "sugar:hydrogen symporter activity"; "transmembrane transporter activity"; "transporter activity"
Glyma.01G161100	C1	0.307466	0.886595	0.854735	0.402743	0.0461506	1.59918	0.914073	0.328706	0.988822	0.039918	0.889181	-0.328949	0.984365	-0.0737398	0.993143	0.0368385	UniRef100_I1J8F2 Uncharacterized protein n=1 Tax=Glycine max RepID=I1J8F2_SOYBN	0	100	UniRef100_G7JYU3 Lysine histidine transporter-like protein n=1 Tax=Medicago truncatula RepID=G7JYU3_MEDTR	0	101.5	AT1G47670.1|Symbols:|Transmembrane amino acid transporter family protein|chr1:17536834-17539486 REVERSE LENGTH=519	0	93.64	GO:0006865 GO:0010075	amino acid transport; "regulation of meristem growth"	GO:0015171	amino acid transmembrane transporter activity
Glyma.01G161700	C1	0.141617	0.445108	0.164597	0.456916	0.106997	0.555632	0.142665	0.499996	0.150959	-0.349565	0.811944	-0.13105	0.0438221	-0.422439	0.675919	-0.175606	UniRef100_UPI0003DE85C7 PREDICTED: bifunctional nuclease 2-like isoform X2 n=1 Tax=Glycine max RepID=UPI0003DE85C7	0	100	UniRef100_F4JZ19 Wound-responsive family protein n=2 Tax=Arabidopsis thaliana RepID=F4JZ19_ARATH	1e-72	94.31	AT5G66050.1|Symbols:|Wound-responsive family protein|chr5:26412333-26414428 REVERSE LENGTH=340	2e-83	83.24	GO:0006289	nucleotide-excision repair	GO:0003677 GO:0004518	DNA binding; "nuclease activity"
Glyma.01G162000	C1	0.648096	0.171767	0.766678	0.160034	0.980347	0.0182718	0.967985	0.058823	0.726151	-0.147931	0.0271979	-0.448266	0.475209	-0.236488	0.308611	-0.282941	UniRef100_C6TAB9 Uncharacterized protein n=1 Tax=Glycine max RepID=C6TAB9_SOYBN	3e-166	100	UniRef100_G7JYS1 Scaffold attachment factor B1 n=1 Tax=Medicago truncatula RepID=G7JYS1_MEDTR	3e-98	81.19	AT4G35785.2|Symbols:|RNA-binding (RRM/RBD/RNP motifs) family protein|chr4:16953211-16955127 REVERSE LENGTH=239	6e-60	71.55	GO:0008150	biological process	GO:0000166 GO:0003676	nucleic acid binding; "nucleotide binding"
Glyma.01G163400	C2	0.995223	0.0149364	0.987801	-0.112063	0.626858	-0.74914	0.017918	-2.10459	0.898947	0.174489	0.478842	0.574133	0.675258	0.436723	0.970006	0.083443	UniRef100_K7MQT0 Uncharacterized protein n=1 Tax=Glycine max RepID=K7MQT0_SOYBN	1e-19	96.43	NA	NA	NA	NA	NA	NA	NA	NA	NA	NA
Glyma.01G163800	C1	0.0158223	0.731867	0.0774571	0.615583	0.227302	0.538751	0.769075	0.261632	0.898604	0.110488	0.910154	-0.114052	0.682607	-0.269796	0.957514	0.0674911	UniRef100_I1J8I4 Uncharacterized protein n=1 Tax=Glycine max RepID=I1J8I4_SOYBN	0	100	UniRef100_G7JXL5 Pentatricopeptide repeat-containing protein n=1 Tax=Medicago truncatula RepID=G7JXL5_MEDTR	0	86.32	AT3G51320.1|Symbols:|Pentatricopeptide repeat (PPR) superfamily protein|chr3:19049853-19051445 REVERSE LENGTH=530	6e-167	93.58	GO:0008150	biological process	NA	NA
Glyma.01G167300	C1	0.0409432	0.49487	0.952475	-0.082501	0.776472	0.154058	0.943035	0.091721	0.966419	0.0385337	0.686694	-0.223635	0.792199	0.180367	0.985924	0.0228036	UniRef100_I1J8M4 Uncharacterized protein n=1 Tax=Glycine max RepID=I1J8M4_SOYBN	0	100	UniRef100_T2DP45 60S ribosomal protein L8-3-like protein n=1 Tax=Phaseolus vulgaris RepID=T2DP45_PHAVU	0	100	AT4G36130.1|Symbols:|Ribosomal protein L2 family|chr4:17097613-17098656 FORWARD LENGTH=258	0	100	GO:0006412	translation	GO:0003735	structural constituent of ribosome
Glyma.01G167700	C2	0.426292	-0.378083	0.999101	-0.00636757	0.767217	-0.216543	0.828108	-0.23305	0.0448003	0.610475	0.421384	0.366668	0.0920853	0.54408	0.172339	0.485836	NA	NA	NA	NA	NA	NA	NA	NA	NA	NA	NA	NA	NA
Glyma.01G168200	C2	0.115656	-0.640897	0.360275	-0.503092	0.0136919	-1.08099	0.181641	-0.658828	0.523573	-0.43777	0.921421	-0.141518	0.896689	-0.179405	0.810321	-0.263646	UniRef100_K7K4A0 Uncharacterized protein n=1 Tax=Glycine max RepID=K7K4A0_SOYBN	0	100	UniRef100_B9MXI7 Kinesin motor family protein n=1 Tax=Populus trichocarpa RepID=B9MXI7_POPTR	0	104.62	AT3G51150.2|Symbols:|ATP binding microtubule motor family protein|chr3:19002006-19006509 FORWARD LENGTH=1054	0	91.27	GO:0007018	microtubule-based movement	GO:0003777 GO:0005524	ATP binding; "microtubule motor activity"
Glyma.01G168300	C2	0.637849	-0.514817	0.0287812	-1.35982	0.469968	-0.710836	0.175148	-1.14257	0.955965	-0.131781	0.99882	0.00345808	0.968086	0.125471	0.981166	0.0842693	NA	NA	NA	NA	NA	NA	NA	NA	NA	NA	NA	NA	NA
Glyma.01G168400	C2	0.511443	-0.532776	0.00424733	-1.41156	0.029493	-1.40543	0.104979	-1.05818	0.626538	-0.676909	0.541873	-0.834099	0.814577	-0.487273	0.737183	-0.581337	UniRef100_I1J8N4 Uncharacterized protein n=1 Tax=Glycine max RepID=I1J8N4_SOYBN	2e-139	100	UniRef100_T2DPS9 Lactoylglutathione lyase n=1 Tax=Phaseolus vulgaris RepID=T2DPS9_PHAVU	7e-128	98.97	AT1G80160.1|Symbols:|Lactoylglutathione lyase / glyoxalase I family protein|chr1:30151101-30151930 FORWARD LENGTH=167	4e-58	90.42	GO:0005975 GO:0009414 GO:0042538 GO:0046482	carbohydrate metabolic process; "hyperosmotic salinity response"; "para-aminobenzoic acid metabolic process"; "response to water deprivation"	GO:0004462	lactoylglutathione lyase activity
Glyma.01G168500	C6	0.000518608	-1.26673	0.00396692	-1.11742	0.0189262	-1.14039	0.00436977	-1.17572	0.516697	0.428766	0.952274	0.0889654	0.955298	-0.0912347	0.970634	0.0695578	UniRef100_I1J8N5 Uncharacterized protein n=1 Tax=Glycine max RepID=I1J8N5_SOYBN	2e-127	114.13	UniRef100_G7KGE4 Zinc finger protein CONSTANS-like protein n=1 Tax=Medicago truncatula RepID=G7KGE4_MEDTR	1e-111	113.51	AT4G38960.3|Symbols:|B-box type zinc finger family protein|chr4:18161576-18163045 FORWARD LENGTH=226	2e-69	92.48	GO:0006355 GO:0007623 GO:0009411 GO:0009813	circadian rhythm; "flavonoid biosynthetic process"; "regulation of transcription, DNA-dependent"; "response to UV"	GO:0003700 GO:0008270	sequence-specific DNA binding transcription factor activity; "zinc ion binding"
Glyma.01G170200	C2	0.37328	-0.629999	0.252631	-0.791398	0.0147884	-1.49518	0.159111	-0.946786	0.886122	-0.205028	0.902781	-0.202007	0.963855	-0.0980097	0.933978	-0.162704	UniRef100_K7K4B2 Beta-galactosidase n=1 Tax=Glycine max RepID=K7K4B2_SOYBN	0	100	UniRef100_K7K4B2 Beta-galactosidase n=1 Tax=Glycine max RepID=K7K4B2_SOYBN	0	100	AT4G36360.1|Symbols:BGAL3|beta-galactosidase 3|chr4:17176840-17181143 REVERSE LENGTH=856	0	98.71	GO:0005975 GO:0005990 GO:0006598 GO:0009664 GO:0009698 GO:0009832 GO:0010075 GO:0019513 GO:0019515 GO:0042398	carbohydrate metabolic process; "cellular modified amino acid biosynthetic process"; "lactose catabolic process"; "lactose catabolic process, using glucoside 3-dehydrogenase"; "lactose catabolic process via UDP-galactose"; "phenylpropanoid metabolic process"; "plant-type cell wall biogenesis"; "plant-type cell wall organization"; "polyamine catabolic process"; "regulation of meristem growth"	GO:0003824 GO:0004553 GO:0004565 GO:0030246 GO:0043169	beta-galactosidase activity; "carbohydrate binding"; "catalytic activity"; "cation binding"; "hydrolase activity, hydrolyzing O-glycosyl compounds"
Glyma.01G175200	C2	0.731714	-0.352946	0.0183208	-1.17251	0.0103498	-1.54944	0.0244615	-1.23149	0.362985	-0.887107	0.557491	-0.736985	0.626872	-0.658706	0.636627	-0.635163	UniRef100_I1J8V5 Uncharacterized protein n=1 Tax=Glycine max RepID=I1J8V5_SOYBN	0	100	UniRef100_G7ZW19 Membrane protein-like protein n=1 Tax=Medicago truncatula RepID=G7ZW19_MEDTR	0	99.36	AT2G25737.1|Symbols:|Sulfite exporter TauE/SafE family protein|chr2:10977174-10979677 FORWARD LENGTH=476	0	97.69	NA	NA	NA	NA
Glyma.01G180200	C3	0.990685	0.0140233	0.198763	0.446063	0.11033	0.567363	0.940378	0.105984	0.190416	0.344653	0.373278	0.28078	0.0278966	0.463651	0.0617934	0.427336	UniRef100_I1J910 Uncharacterized protein n=1 Tax=Glycine max RepID=I1J910_SOYBN	0	100	NA	NA	NA	AT5G66600.3|Symbols:|Protein of unknown function, DUF547|chr5:26575105-26578315 REVERSE LENGTH=614	0	101.14	GO:0008150	biological process	GO:0003674	molecular function
Glyma.01G180500	C1	0.983486	0.0582349	0.88528	-0.337557	0.247651	-1.05509	0.94606	-0.233232	0.000805275	-1.97698	0.000131403	-2.29417	0.0732766	-1.29609	0.000271484	-2.07441	UniRef100_I1J913 Uncharacterized protein n=1 Tax=Glycine max RepID=I1J913_SOYBN	3e-112	100	NA	NA	NA	AT2G23690.1|Symbols:|unknown protein; FUNCTIONS IN: molecular_function unknown; INVOLVED IN: N-terminal protein myristoylation; LOCATED IN: cellular_component unknown; EXPRESSED IN: 7 plant structures; EXPRESSED DURING: petal differentiation and expansion stage; BEST Arabidopsis thaliana protein match is: unknown protein (TAIR:AT4G37240.1); Has 243 Blast hits to 243 proteins in 15 species: Archae…	5e-48	85.89	GO:0006499	N-terminal protein myristoylation	GO:0003674	molecular function
Glyma.01G182500	C1	0.912979	0.0684902	0.872642	0.114757	0.887555	0.0762061	0.975834	0.0471229	0.0335647	-0.38603	0.289963	-0.259365	0.0126693	-0.423489	0.309742	-0.251272	UniRef100_I1J932 Uncharacterized protein n=2 Tax=Glycine max RepID=I1J932_SOYBN	0	100	UniRef100_G7K9G6 Protein disulfide-isomerase n=1 Tax=Medicago truncatula RepID=G7K9G6_MEDTR	2e-134	96.55	AT4G37200.1|Symbols:HCF164|Thioredoxin superfamily protein|chr4:17509836-17511230 REVERSE LENGTH=261	3e-110	96.55	GO:0006662 GO:0010190 GO:0019761 GO:0045454	cell redox homeostasis; "cytochrome b6f complex assembly"; "glucosinolate biosynthetic process"; "glycerol ether metabolic process"	GO:0009055 GO:0015035 GO:0016671	electron carrier activity; "oxidoreductase activity, acting on a sulfur group of donors, disulfide as acceptor"; "protein disulfide oxidoreductase activity"
Glyma.01G182700	C6	0.959386	-0.0473232	0.762099	-0.202971	0.0367048	-0.649392	0.573137	-0.297084	0.786586	-0.11637	0.983274	0.018845	0.855447	-0.103322	0.189634	-0.307573	UniRef100_K7K4J0 Uncharacterized protein n=1 Tax=Glycine max RepID=K7K4J0_SOYBN	8e-108	100	UniRef100_G7K9E1 Methyl jasmonate esterase n=1 Tax=Medicago truncatula RepID=G7K9E1_MEDTR	7e-66	58.4	AT2G23610.1|Symbols:ATMES3, MES3|methyl esterase 3|chr2:10044410-10046403 REVERSE LENGTH=263	8e-31	57.79	GO:0006612 GO:0006833 GO:0009651 GO:0009750 GO:0009963 GO:0010363 GO:0019344	cysteine biosynthetic process; "positive regulation of flavonoid biosynthetic process"; "protein targeting to membrane"; "regulation of plant-type hypersensitive response"; "response to fructose stimulus"; "response to salt stress"; "water transport"	GO:0016788 GO:0080030 GO:0080032	hydrolase activity, acting on ester bonds; "methyl indole-3-acetate esterase activity"; "methyl jasmonate esterase activity"
Glyma.01G183100	C1	0.796966	0.321374	0.922825	-0.243481	0.607566	-0.50759	0.607703	-0.585003	0.0242391	-1.04717	0.800759	-0.306663	0.109354	-0.842731	0.0108002	-1.13251	UniRef100_I1J937 Uncharacterized protein n=1 Tax=Glycine max RepID=I1J937_SOYBN	0	100	UniRef100_G7K9E0 L-ascorbate oxidase-like protein n=1 Tax=Medicago truncatula RepID=G7K9E0_MEDTR	0	96.84	AT5G66920.1|Symbols:sks17|SKU5 similar 17|chr5:26722963-26725370 FORWARD LENGTH=546	0	95.05	GO:0055114 GO:0080167	oxidation-reduction process; "response to karrikin"	GO:0005507 GO:0016491	copper ion binding; "oxidoreductase activity"
Glyma.01G184600	C1	0.102257	-0.732995	0.944344	0.154647	0.336947	-0.593604	0.889931	-0.232334	4.36643e-05	-1.54814	3.94127e-05	-1.54507	4.35302e-08	-1.95466	8.58272e-05	-1.48697	UniRef100_K7K4K4 Uncharacterized protein n=1 Tax=Glycine max RepID=K7K4K4_SOYBN	0	100	NA	NA	NA	AT4G37080.3|Symbols:|Protein of unknown function, DUF547|chr4:17473719-17476716 FORWARD LENGTH=610	0	96.39	GO:0008150	biological process	GO:0003674	molecular function
Glyma.01G186300	C1	0.38899	0.415674	0.388816	0.463564	0.883255	0.140804	0.647881	0.361276	0.000840982	-0.740262	0.000991027	-0.729784	4.28875e-05	-0.848885	5.61279e-05	-0.846227	UniRef100_I1J970 Uncharacterized protein n=1 Tax=Glycine max RepID=I1J970_SOYBN	0	100	UniRef100_G7K6N7 Remorin-like protein n=1 Tax=Medicago truncatula RepID=G7K6N7_MEDTR	9e-162	100.99	AT1G45207.2|Symbols:|Remorin family protein|chr1:17130703-17133548 REVERSE LENGTH=555	9e-60	73.69	GO:0008150	biological process	GO:0003674	molecular function
Glyma.01G186800	C2	0.734692	-0.337972	0.772323	-0.373925	0.0212325	-1.35327	0.347386	-0.719207	0.345834	-0.658028	0.522189	-0.556967	0.188924	-0.807156	0.141115	-0.864178	UniRef100_I1J975 Uncharacterized protein n=1 Tax=Glycine max RepID=I1J975_SOYBN	1e-124	100	UniRef100_Q9FHA6 Protein RALF-like 34 n=1 Tax=Arabidopsis thaliana RepID=RLF34_ARATH	2e-36	70.54	AT5G67070.1|Symbols:RALFL34|ralf-like 34|chr5:26768120-26768509 FORWARD LENGTH=129	2e-39	70.54	GO:0006949 GO:0007267	cell-cell signaling; "syncytium formation"	GO:0004871	signal transducer activity
Glyma.01G187300	C1	0.992928	-0.0064135	0.981251	0.0451098	0.95891	0.039485	0.990136	-0.0224528	0.000125061	-0.644512	0.0619048	-0.401128	4.5698e-06	-0.72813	0.0385201	-0.422323	UniRef100_I1J979 Uncharacterized protein n=1 Tax=Glycine max RepID=I1J979_SOYBN	0	100	UniRef100_G7K6L9 BRASSINOSTEROID INSENSITIVE 1-associated receptor kinase n=1 Tax=Medicago truncatula RepID=G7K6L9_MEDTR	0	100.2	AT4G02630.1|Symbols:|Protein kinase superfamily protein|chr4:1151683-1153161 FORWARD LENGTH=492	0	90.24	GO:0006468 GO:0007623 GO:0042546 GO:0046777	cell wall biogenesis; "circadian rhythm"; "protein autophosphorylation"; "protein phosphorylation"	GO:0004672 GO:0004674 GO:0005524 GO:0016301 GO:0016772	ATP binding; "kinase activity"; "protein kinase activity"; "protein serine/threonine kinase activity"; "transferase activity, transferring phosphorus-containing groups"
Glyma.01G188500	C1	0.355275	0.274329	0.0363426	0.477199	0.155353	0.414702	0.323461	0.331615	0.110579	-0.392511	0.167212	-0.363243	0.0505269	-0.441036	0.348103	-0.29135	UniRef100_I1J991 Uncharacterized protein n=1 Tax=Glycine max RepID=I1J991_SOYBN	1e-164	100	UniRef100_G7K5B0 Inosine-5'-monophosphate dehydrogenase n=1 Tax=Medicago truncatula RepID=G7K5B0_MEDTR	8e-115	101.79	AT4G36910.1|Symbols:LEJ2, CDCP2|Cystathionine beta-synthase (CBS) family protein|chr4:17391016-17393218 REVERSE LENGTH=236	7e-101	86.44	GO:0045454	cell redox homeostasis	GO:0003674	molecular function
Glyma.01G189200	C3	0.918786	0.0936	0.481289	0.335895	0.0355024	0.70933	0.639639	0.293032	0.44937	0.303963	0.675873	0.228922	0.399419	0.329401	0.414878	0.318263	UniRef100_I1J999 Uncharacterized protein n=1 Tax=Glycine max RepID=I1J999_SOYBN	0	100	UniRef100_Q4VZ79 Glycosyltransferase n=1 Tax=Glycine max RepID=Q4VZ79_SOYBN	0	100.41	AT5G67230.1|Symbols:IRX14-L, I14H|Nucleotide-diphospho-sugar transferases superfamily protein|chr5:26822506-26824181 FORWARD LENGTH=492	0	99.59	GO:0010417	glucuronoxylan biosynthetic process	GO:0015018 GO:0016757 GO:0042285	galactosylgalactosylxylosylprotein 3-beta-glucuronosyltransferase activity; "transferase activity, transferring glycosyl groups"; "xylosyltransferase activity"
Glyma.01G190500	C1	0.0110398	0.751983	0.712729	0.265714	0.441357	0.379219	0.963777	0.0935142	0.979381	-0.0410797	0.739252	0.316516	0.219058	-0.643209	0.880535	0.192707	UniRef100_I1J9B2 Uncharacterized protein n=1 Tax=Glycine max RepID=I1J9B2_SOYBN	1e-52	100	NA	NA	NA	AT2G15000.1|Symbols:|unknown protein; FUNCTIONS IN: molecular_function unknown; INVOLVED IN: biological_process unknown; LOCATED IN: chloroplast; EXPRESSED IN: 22 plant structures; EXPRESSED DURING: 13 growth stages; BEST Arabidopsis thaliana protein match is: unknown protein (TAIR:AT4G34265.2); Has 70 Blast hits to 70 proteins in 9 species: Archae - 0; Bacteria - 0; Metazoa - 0; Fungi - 0; Plant…	5e-13	95.7	GO:0008150 GO:0009220	biological process; "pyrimidine ribonucleotide biosynthetic process"	GO:0003674	molecular function
Glyma.01G191600	C2	0.0356903	-0.846845	0.0731864	-0.79568	0.0372765	-1.01112	0.117692	-0.782269	0.00904182	0.985648	0.0406717	0.840512	0.0864298	0.74617	0.302385	0.563929	UniRef100_I1J9C4 Uncharacterized protein n=1 Tax=Glycine max RepID=I1J9C4_SOYBN	0	100	UniRef100_Q9FN15 Gb|AAC18972.1 n=1 Tax=Arabidopsis thaliana RepID=Q9FN15_ARATH	3e-139	95.11	AT5G67370.1|Symbols:|Protein of unknown function (DUF1230)|chr5:26877667-26879465 REVERSE LENGTH=327	3e-142	95.11	GO:0008150	biological process	GO:0003674	molecular function
Glyma.01G192100	C1	0.0386052	0.429151	0.0341149	0.452325	0.110437	0.425305	0.0115706	0.537631	0.734732	-0.143186	0.0099638	-0.487046	0.791621	-0.13891	0.33626	-0.270225	UniRef100_I1J9C8 Uncharacterized protein n=1 Tax=Glycine max RepID=I1J9C8_SOYBN	0	100	UniRef100_G7JCT7 Casein kinase 2 alpha subunit n=1 Tax=Medicago truncatula RepID=G7JCT7_MEDTR	0	85.82	AT5G67380.1|Symbols:CKA1, ATCKA1|casein kinase alpha 1|chr5:26881156-26883383 REVERSE LENGTH=409	0	81.42	GO:0006281 GO:0006325 GO:0006468 GO:0007623 GO:0010225 GO:0010332 GO:0048573 GO:0051726 GO:2001020	DNA repair; "chromatin organization"; "circadian rhythm"; "photoperiodism, flowering"; "protein phosphorylation"; "regulation of cell cycle"; "regulation of response to DNA damage stimulus"; "response to UV-C"; "response to gamma radiation"	GO:0004672 GO:0004674 GO:0004713 GO:0005515 GO:0005524 GO:0016301 GO:0016772	ATP binding; "kinase activity"; "protein binding"; "protein kinase activity"; "protein serine/threonine kinase activity"; "protein tyrosine kinase activity"; "transferase activity, transferring phosphorus-containing groups"
Glyma.01G192300	C2	0.0162311	-0.521167	0.0352739	-0.490854	0.0175271	-0.630054	0.275407	-0.35824	0.0636222	0.430917	0.50539	0.247186	0.568863	0.225856	0.401665	0.276821	UniRef100_I1J9D0 Uncharacterized protein n=1 Tax=Glycine max RepID=I1J9D0_SOYBN	0	100	UniRef100_G7IU11 Root phototropism protein n=1 Tax=Medicago truncatula RepID=G7IU11_MEDTR	0	98.1	AT5G67385.1|Symbols:|Phototropic-responsive NPH3 family protein|chr5:26884754-26887083 FORWARD LENGTH=604	0	99.83	GO:0009416	response to light stimulus	GO:0004871	signal transducer activity
Glyma.01G192400	C3	0.808045	-0.272599	0.701204	0.404665	0.0214291	1.25573	0.575112	0.519625	0.172779	0.649864	0.872151	0.188467	0.809626	0.255802	0.569136	0.400664	UniRef100_K7K4P9 Uncharacterized protein n=2 Tax=Glycine max RepID=K7K4P9_SOYBN	2e-158	100	NA	NA	NA	AT5G67390.2|Symbols:|unknown protein; BEST Arabidopsis thaliana protein match is: Plant protein of unknown function (DUF863) (TAIR:AT1G69360.1); Has 186 Blast hits to 186 proteins in 18 species: Archae - 0; Bacteria - 0; Metazoa - 0; Fungi - 0; Plants - 170; Viruses - 0; Other Eukaryotes - 16 (source: NCBI BLink).|chr5:26887883-26888512 REVERSE LENGTH=176	5e-23	121.59	GO:0008150	biological process	GO:0003674	molecular function
Glyma.01G193600	C1	0.99062	-0.0131756	0.840996	0.1586	0.487907	0.280576	0.524348	-0.294298	0.123409	-0.954257	0.698958	-0.450439	0.587647	-0.544672	0.000228208	-1.70103	UniRef100_I1J9E1 Uncharacterized protein n=1 Tax=Glycine max RepID=I1J9E1_SOYBN	0	100	UniRef100_Q9FVE8 Plasma membrane Ca2+-ATPase n=1 Tax=Glycine max RepID=Q9FVE8_SOYBN	0	100	AT4G37640.1|Symbols:ACA2|calcium ATPase 2|chr4:17683225-17686808 REVERSE LENGTH=1014	0	100	GO:0006612 GO:0006754 GO:0006810 GO:0006812 GO:0006820 GO:0006862 GO:0006888 GO:0006944 GO:0008152 GO:0009627 GO:0009697 GO:0010200 GO:0010363 GO:0015696 GO:0015802 GO:0030968 GO:0043069 GO:0043090 GO:0043269 GO:0050832 GO:0070588	ATP biosynthetic process; "ER to Golgi vesicle-mediated transport"; "amino acid import"; "ammonium transport"; "anion transport"; "basic amino acid transport"; "calcium ion transmembrane transport"; "cation transport"; "cellular membrane fusion"; "defense response to fungus"; "endoplasmic reticulum unfolded protein response"; "metabolic process"; "negative regulation of programmed cell death"; "n…	GO:0000166 GO:0003824 GO:0005388 GO:0005516 GO:0005524 GO:0015085 GO:0015662 GO:0016820 GO:0046872	ATP binding; "ATPase activity, coupled to transmembrane movement of ions, phosphorylative mechanism"; "calcium-transporting ATPase activity"; "calcium ion transmembrane transporter activity"; "calmodulin binding"; "catalytic activity"; "hydrolase activity, acting on acid anhydrides, catalyzing transmembrane movement of substances"; "metal ion binding"; "nucleotide binding"
Glyma.01G196600	C2	0.330148	-0.369919	0.166318	-0.486575	0.76712	-0.184156	0.390231	-0.406403	0.0193916	0.436307	0.0254301	0.420838	0.0204909	0.409552	0.0243351	0.426955	UniRef100_I1J9H4 Uncharacterized protein n=1 Tax=Glycine max RepID=I1J9H4_SOYBN	0	100	UniRef100_D9ZJ03 HD domain class transcription factor n=1 Tax=Malus domestica RepID=D9ZJ03_MALDO	3e-127	97.92	AT4G37790.1|Symbols:HAT22|Homeobox-leucine zipper protein family|chr4:17768241-17769272 FORWARD LENGTH=278	9e-96	101.8	GO:0006355 GO:0006473 GO:0009735	protein acetylation; "regulation of transcription, DNA-dependent"; "response to cytokinin stimulus"	GO:0003677 GO:0003700 GO:0043565	DNA binding; "sequence-specific DNA binding"; "sequence-specific DNA binding transcription factor activity"
Glyma.01G196800	C1	0.292102	-0.829131	0.988781	-0.0661687	0.354444	-0.858797	0.574729	-0.704706	0.0120987	-1.35977	0.000574799	-1.69562	0.00503781	-1.43842	0.00095537	-1.63604	UniRef100_UPI0001B63966 PREDICTED: probable xyloglucan endotransglucosylase/hydrolase protein 6-like n=1 Tax=Glycine max RepID=UPI0001B63966	0	100	UniRef100_E3UZI7 Xyloglucan endotransglucosylase/hydrolase n=1 Tax=Gossypium hirsutum RepID=E3UZI7_GOSHI	0	102.42	AT5G65730.1|Symbols:XTH6|xyloglucan endotransglucosylase/hydrolase 6|chr5:26299080-26300290 FORWARD LENGTH=292	2e-169	96.23	GO:0005975 GO:0006073 GO:0009269 GO:0009409 GO:0009414 GO:0009651 GO:0009737	carbohydrate metabolic process; "cellular glucan metabolic process"; "response to abscisic acid stimulus"; "response to cold"; "response to desiccation"; "response to salt stress"; "response to water deprivation"	GO:0004553 GO:0016762 GO:0016798	hydrolase activity, acting on glycosyl bonds; "hydrolase activity, hydrolyzing O-glycosyl compounds"; "xyloglucan:xyloglucosyl transferase activity"
Glyma.01G198100	C2	0.00702091	-1.4757	0.498415	-0.690771	0.100175	-1.27556	0.218233	-1.00555	0.67159	0.557024	0.0533835	1.42308	0.502554	0.76766	0.224914	1.04668	UniRef100_K7K4T4 Uncharacterized protein n=1 Tax=Glycine max RepID=K7K4T4_SOYBN	0	100	UniRef100_G7K125 BHLH transcription factor n=1 Tax=Medicago truncatula RepID=G7K125_MEDTR	7e-96	105.41	AT4G37850.1|Symbols:|basic helix-loop-helix (bHLH) DNA-binding superfamily protein|chr4:17796362-17797647 REVERSE LENGTH=328	3e-55	75.3	GO:0006355	regulation of transcription, DNA-dependent	GO:0003677 GO:0003700	DNA binding; "sequence-specific DNA binding transcription factor activity"
Glyma.01G200100	C2	0.376122	-0.774047	0.0600705	-1.30251	0.00459219	-2.19119	0.421766	-0.868702	0.666257	-0.773694	0.984047	-0.086172	0.993231	0.0389975	0.965642	-0.168722	UniRef100_I1J9K8 Uncharacterized protein n=1 Tax=Glycine max RepID=I1J9K8_SOYBN	0	100	UniRef100_G7JZV7 Peptide transporter PTR1 n=1 Tax=Medicago truncatula RepID=G7JZV7_MEDTR	0	98.18	AT1G32450.1|Symbols:NRT1.5|nitrate transporter 1.5|chr1:11715337-11719807 REVERSE LENGTH=614	0	95.6	GO:0006598 GO:0006826 GO:0006857 GO:0009698 GO:0009734 GO:0010106 GO:0010167 GO:0015698 GO:0015706 GO:0042398	auxin mediated signaling pathway; "cellular modified amino acid biosynthetic process"; "cellular response to iron ion starvation"; "inorganic anion transport"; "iron ion transport"; "nitrate transport"; "oligopeptide transport"; "phenylpropanoid metabolic process"; "polyamine catabolic process"; "response to nitrate"	GO:0005215 GO:0015112	nitrate transmembrane transporter activity; "transporter activity"
Glyma.01G200500	C2	0.533724	-0.293105	0.0409596	-0.628697	0.621758	-0.280107	0.1905	-0.51867	0.868945	0.168857	0.964463	0.0687893	0.935125	0.114229	0.817002	0.233899	UniRef100_K7K4U7 Uncharacterized protein n=1 Tax=Glycine max RepID=K7K4U7_SOYBN	0	106.12	UniRef100_A8IDV8 Inositol-1,4,5-triphosphate-5-phosphatase n=1 Tax=Solanum lycopersicum RepID=A8IDV8_SOLLC	0	90	AT4G18010.2|Symbols:IP5PII|myo-inositol polyphosphate 5-phosphatase 2|chr4:9991194-9994099 REVERSE LENGTH=613	0	91.84	GO:0007165 GO:0009414 GO:0009611 GO:0009723 GO:0009733 GO:0009737 GO:0009738 GO:0009753 GO:0009845 GO:0032957 GO:0042538 GO:0046854 GO:0046855 GO:0052542	abscisic acid mediated signaling pathway; "defense response by callose deposition"; "hyperosmotic salinity response"; "inositol phosphate dephosphorylation"; "inositol trisphosphate metabolic process"; "phosphatidylinositol phosphorylation"; "response to abscisic acid stimulus"; "response to auxin stimulus"; "response to ethylene stimulus"; "response to jasmonic acid stimulus"; "response to water…	GO:0004445	inositol-polyphosphate 5-phosphatase activity
Glyma.01G203100	C4	0.786218	-0.215582	0.280638	-0.508161	0.559944	-0.353323	0.933354	-0.147314	0.632443	-0.202776	0.736054	-0.176916	0.0480209	-0.465101	0.0492266	-0.470262	UniRef100_I1J9N9 Lon protease homolog 2, peroxisomal n=2 Tax=Glycine max RepID=I1J9N9_SOYBN	0	100	UniRef100_I1J9N9 Lon protease homolog 2, peroxisomal n=2 Tax=Glycine max RepID=I1J9N9_SOYBN	0	100	AT5G47040.1|Symbols:LON2|lon protease 2|chr5:19093356-19098678 REVERSE LENGTH=888	0	100.11	GO:0006200 GO:0006508 GO:0006515 GO:0016485 GO:0016560 GO:0038032 GO:0040007 GO:0048527	ATP catabolic process; "growth"; "lateral root development"; "misfolded or incompletely synthesized protein catabolic process"; "protein import into peroxisome matrix, docking"; "protein processing"; "proteolysis"; "termination of G-protein coupled receptor signaling pathway"	GO:0000166 GO:0004176 GO:0004252 GO:0005524 GO:0008236 GO:0017111 GO:0043565	ATP-dependent peptidase activity; "ATP binding"; "nucleoside-triphosphatase activity"; "nucleotide binding"; "sequence-specific DNA binding"; "serine-type endopeptidase activity"; "serine-type peptidase activity"
Glyma.01G203300	C3	0.417253	0.242945	0.481605	0.249767	0.0147194	0.627339	0.794948	0.162184	0.895159	0.118222	0.757354	0.23715	0.616877	0.320961	0.786378	0.218178	UniRef100_I1J9P2 Uncharacterized protein n=1 Tax=Glycine max RepID=I1J9P2_SOYBN	0	100	UniRef100_G7JYN7 Baculoviral IAP repeat-containing protein n=1 Tax=Medicago truncatula RepID=G7JYN7_MEDTR	6e-123	96.12	AT1G32740.1|Symbols:|SBP (S-ribonuclease binding protein) family protein|chr1:11844883-11846082 FORWARD LENGTH=312	1e-85	102.88	GO:0008150	biological process	GO:0008270	zinc ion binding
Glyma.01G203400	C1	9.40382e-05	1.75538	0.000697566	1.59354	0.0147796	1.50711	0.0114713	1.3641	0.68479	0.363995	0.988309	0.0355888	0.978102	0.0561596	0.882056	0.214203	UniRef100_I1J9P3 Uncharacterized protein n=1 Tax=Glycine max RepID=I1J9P3_SOYBN	0	100	UniRef100_Q5F305 Beta-amylase n=1 Tax=Glycine max RepID=Q5F305_SOYBN	0	101.48	AT4G17090.1|Symbols:CT-BMY, BAM3, BMY8|chloroplast beta-amylase|chr4:9605266-9607250 REVERSE LENGTH=548	0	100	GO:0000024 GO:0000272 GO:0005975 GO:0005983 GO:0009409	carbohydrate metabolic process; "maltose biosynthetic process"; "polysaccharide catabolic process"; "response to cold"; "starch catabolic process"	GO:0003824 GO:0016161 GO:0043169	beta-amylase activity; "catalytic activity"; "cation binding"
Glyma.01G203500	C1	0.0542357	1.00812	0.253756	0.774457	0.0285635	1.29595	0.998199	-0.0114084	0.539802	0.538442	0.906385	0.20434	0.825365	0.328941	0.998921	-0.00393439	UniRef100_C6ZRN4 NAK-type protein kinase n=1 Tax=Glycine max RepID=C6ZRN4_SOYBN	0	100	UniRef100_C6ZRN4 NAK-type protein kinase n=1 Tax=Glycine max RepID=C6ZRN4_SOYBN	0	100	AT5G47070.1|Symbols:|Protein kinase superfamily protein|chr5:19118683-19120528 REVERSE LENGTH=410	6e-163	88.29	GO:0006468 GO:0009627 GO:0009697	protein phosphorylation; "salicylic acid biosynthetic process"; "systemic acquired resistance"	GO:0004672 GO:0004674 GO:0005524 GO:0016301 GO:0016772	ATP binding; "kinase activity"; "protein kinase activity"; "protein serine/threonine kinase activity"; "transferase activity, transferring phosphorus-containing groups"
Glyma.01G204200	C1	0.00464835	0.646742	0.930983	0.10502	0.332011	0.347782	0.954939	0.0817815	0.787204	-0.218704	0.706865	-0.292903	0.995471	0.00864889	0.805155	-0.225491	UniRef100_I1J9Q1 Uncharacterized protein n=1 Tax=Glycine max RepID=I1J9Q1_SOYBN	0	100	UniRef100_I1E3I7 Membrane-associated/ABA-activated and calcium-independent protein kinase n=1 Tax=Glycine soja RepID=I1E3I7_GLYSO	0	100	AT4G33950.1|Symbols:OST1, SNRK2-6, SRK2E, SNRK2.6, P44, ATOST1|Protein kinase superfamily protein|chr4:16272364-16274657 FORWARD LENGTH=362	0	82.04	GO:0005985 GO:0006468 GO:0006636 GO:0006970 GO:0009414 GO:0009651 GO:0009737 GO:0009738 GO:0010118 GO:0010119 GO:0019432 GO:0040007 GO:0042742 GO:0042744 GO:0048366 GO:2000377	abscisic acid mediated signaling pathway; "defense response to bacterium"; "growth"; "hydrogen peroxide catabolic process"; "leaf development"; "protein phosphorylation"; "regulation of reactive oxygen species metabolic process"; "regulation of stomatal movement"; "response to abscisic acid stimulus"; "response to osmotic stress"; "response to salt stress"; "response to water deprivation"; "stoma…	GO:0004672 GO:0004674 GO:0004713 GO:0005515 GO:0005524 GO:0009931 GO:0016301 GO:0016772	ATP binding; "calcium-dependent protein serine/threonine kinase activity"; "kinase activity"; "protein binding"; "protein kinase activity"; "protein serine/threonine kinase activity"; "protein tyrosine kinase activity"; "transferase activity, transferring phosphorus-containing groups"
Glyma.01G204400	C3	0.571884	1.15456	0.56527	1.3258	0.0170185	3.78952	0.977293	0.27316	0.63151	-0.95041	0.817224	-0.653854	0.975974	-0.144341	0.401728	-1.35157	UniRef100_I1J9Q4 Uncharacterized protein n=2 Tax=Glycine max RepID=I1J9Q4_SOYBN	2e-142	100	UniRef100_G7JYL9 Protein TIFY n=2 Tax=Medicago truncatula RepID=G7JYL9_MEDTR	2e-45	101.73	AT1G74950.1|Symbols:JAZ2, TIFY10B|TIFY domain/Divergent CCT motif family protein|chr1:28148919-28150258 REVERSE LENGTH=249	4e-23	51.81	GO:0006612 GO:0007165 GO:0009414 GO:0009611 GO:0009620 GO:0009695 GO:0009723 GO:0009733 GO:0009738 GO:0009753 GO:0009863 GO:0009867 GO:0010363 GO:0042538 GO:0043069	abscisic acid mediated signaling pathway; "hyperosmotic salinity response"; "jasmonic acid biosynthetic process"; "jasmonic acid mediated signaling pathway"; "negative regulation of programmed cell death"; "protein targeting to membrane"; "regulation of plant-type hypersensitive response"; "response to auxin stimulus"; "response to ethylene stimulus"; "response to fungus"; "response to jasmonic a…	GO:0005515	protein binding
Glyma.01G207300	C3	0.891739	-0.269453	0.96033	-0.208332	0.792594	0.401571	0.997134	0.0238972	0.579156	0.419495	0.163418	0.736426	0.0159234	1.002	0.160251	0.736278	UniRef100_K7K4Y9 Uncharacterized protein n=1 Tax=Glycine max RepID=K7K4Y9_SOYBN	0	100	UniRef100_Q39862 Homeobox-leucine zipper protein n=1 Tax=Glycine max RepID=Q39862_SOYBN	0	89.79	AT5G47370.1|Symbols:HAT2|Homeobox-leucine zipper protein 4 (HB-4) / HD-ZIP protein|chr5:19216482-19217647 REVERSE LENGTH=283	6e-103	94.7	GO:0006351 GO:0006355 GO:0009641 GO:0009733 GO:0009734 GO:0009826 GO:0045892	auxin mediated signaling pathway; "negative regulation of transcription, DNA-dependent"; "regulation of transcription, DNA-dependent"; "response to auxin stimulus"; "shade avoidance"; "transcription, DNA-dependent"; "unidimensional cell growth"	GO:0003677 GO:0003700 GO:0043565	DNA binding; "sequence-specific DNA binding"; "sequence-specific DNA binding transcription factor activity"
Glyma.01G208000	C2	0.000377687	-1.46899	0.00342251	-1.28737	0.0217505	-1.27065	0.00541426	-1.31758	0.0533755	1.01378	0.180669	0.816472	0.518724	0.564143	0.850374	0.288196	UniRef100_K7K4Z2 Uncharacterized protein n=1 Tax=Glycine max RepID=K7K4Z2_SOYBN	0	100	UniRef100_G7JXD1 Methionyl-tRNA formyltransferase n=2 Tax=Medicago truncatula RepID=G7JXD1_MEDTR	4e-179	94.56	AT4G17360.1|Symbols:|Formyl transferase|chr4:9703698-9705468 REVERSE LENGTH=328	1e-159	89.02	GO:0000023 GO:0006189 GO:0009058 GO:0009152 GO:0009853 GO:0019252 GO:0043085 GO:0046653	'de novo' IMP biosynthetic process; "biosynthetic process"; "maltose metabolic process"; "photorespiration"; "positive regulation of catalytic activity"; "purine ribonucleotide biosynthetic process"; "starch biosynthetic process"; "tetrahydrofolate metabolic process"	GO:0008168 GO:0008864 GO:0016742	formyltetrahydrofolate deformylase activity; "hydroxymethyl-, formyl- and related transferase activity"; "methyltransferase activity"
Glyma.01G211000	C1	#N/A	0	#N/A	0	#N/A	0	#N/A	0	0.00369187	-1.55882	0.0236608	-1.35344	0.169912	-0.96415	0.000742186	-1.82175	UniRef100_I1J9X6 Uncharacterized protein n=1 Tax=Glycine max RepID=I1J9X6_SOYBN	0	100	UniRef100_G7JK43 Acid beta-fructofuranosidase n=1 Tax=Medicago truncatula RepID=G7JK43_MEDTR	0	102.03	AT1G12240.1|Symbols:ATBETAFRUCT4, VAC-INV|Glycosyl hydrolases family 32 protein|chr1:4153699-4157457 FORWARD LENGTH=664	0	100.45	GO:0005975 GO:0006816 GO:0007030 GO:0009617 GO:0009651 GO:0071370 GO:0080022	Golgi organization; "calcium ion transport"; "carbohydrate metabolic process"; "cellular response to gibberellin stimulus"; "primary root development"; "response to bacterium"; "response to salt stress"	GO:0004553 GO:0004564 GO:0004575	beta-fructofuranosidase activity; "hydrolase activity, hydrolyzing O-glycosyl compounds"; "sucrose alpha-glucosidase activity"
Glyma.01G211200	C1	0.591672	0.187432	0.815685	0.143501	0.802361	0.119924	0.984359	0.0346198	0.00636516	-0.537772	0.104767	-0.388225	0.000905927	-0.607029	0.63596	-0.194654	UniRef100_I1J9X8 Uncharacterized protein n=1 Tax=Glycine max RepID=I1J9X8_SOYBN	0	100	UniRef100_G7KG90 Stress-induced-phosphoprotein n=2 Tax=Medicago truncatula RepID=G7KG90_MEDTR	0	102.07	AT4G12400.2|Symbols:Hop3|stress-inducible protein, putative|chr4:7338866-7341239 REVERSE LENGTH=558	0	106.27	GO:0006457 GO:0009408 GO:0009644 GO:0010286 GO:0034976 GO:0042542	heat acclimation; "protein folding"; "response to endoplasmic reticulum stress"; "response to heat"; "response to high light intensity"; "response to hydrogen peroxide"	NA	NA
Glyma.01G211900	C1	0.99597	-0.00354802	0.532983	-0.258271	0.0665386	-0.547221	0.429198	-0.320168	3.13098e-05	-0.785393	0.0111588	-0.554595	0.0238617	-0.500502	0.000262217	-0.70741	UniRef100_I1J9Y6 Uncharacterized protein n=2 Tax=Glycine max RepID=I1J9Y6_SOYBN	0	100	UniRef100_G7KG73 Receptor-like protein kinase n=1 Tax=Medicago truncatula RepID=G7KG73_MEDTR	0	100	AT4G22730.1|Symbols:|Leucine-rich repeat protein kinase family protein|chr4:11941384-11943696 FORWARD LENGTH=688	0	98.11	GO:0006468 GO:0007169	protein phosphorylation; "transmembrane receptor protein tyrosine kinase signaling pathway"	GO:0004672 GO:0004674 GO:0005524 GO:0016772	ATP binding; "protein kinase activity"; "protein serine/threonine kinase activity"; "transferase activity, transferring phosphorus-containing groups"
Glyma.01G212400	C1	#N/A	0	#N/A	0	#N/A	0	#N/A	0	0.0268339	-1.24051	0.877648	-0.267055	0.160112	-0.900993	0.562814	-0.544862	UniRef100_I1J9Z3 Uncharacterized protein n=1 Tax=Glycine max RepID=I1J9Z3_SOYBN	0	100	UniRef100_Q9LQ19 F16P17.2 protein n=1 Tax=Arabidopsis thaliana RepID=Q9LQ19_ARATH	0	96.72	AT1G62870.1|Symbols:|unknown protein; BEST Arabidopsis thaliana protein match is: unknown protein (TAIR:AT1G12380.1); Has 351 Blast hits to 343 proteins in 42 species: Archae - 2; Bacteria - 0; Metazoa - 27; Fungi - 5; Plants - 299; Viruses - 0; Other Eukaryotes - 18 (source: NCBI BLink).|chr1:23284220-23286508 REVERSE LENGTH=762	0	96.72	NA	NA	NA	NA
Glyma.01G212700	C2	0.00556813	-1.06944	0.022811	-0.946014	0.0179661	-1.14616	0.727035	-0.377947	0.901858	-0.163403	0.895429	-0.193088	0.927759	-0.152672	0.904348	-0.193129	UniRef100_UPI000189CFC0 PREDICTED: protein cornichon homolog 4 isoform X2 n=1 Tax=Glycine max RepID=UPI000189CFC0	3e-89	100	UniRef100_B7FJU3 ER-derived vesicles protein ERV14 n=1 Tax=Medicago truncatula RepID=B7FJU3_MEDTR	4e-70	97.08	AT1G12390.1|Symbols:|Cornichon family protein|chr1:4220347-4221481 FORWARD LENGTH=137	2e-65	97.08	GO:0035556	intracellular signal transduction	GO:0005515	protein binding
Glyma.01G212800	C1	0.925754	-0.111126	0.784558	0.269511	0.363455	0.509259	0.913131	0.177302	0.0152821	-0.651709	0.679264	-0.246384	0.320417	-0.383506	0.0190279	-0.626009	UniRef100_I1J9Z6 Uncharacterized protein n=1 Tax=Glycine max RepID=I1J9Z6_SOYBN	0	100	UniRef100_B9N3K8 ACT domain-containing family protein n=1 Tax=Populus trichocarpa RepID=B9N3K8_POPTR	0	99.77	AT1G12420.1|Symbols:ACR8|ACT domain repeat 8|chr1:4226673-4228917 REVERSE LENGTH=441	0	98.41	GO:0008152 GO:0009737	metabolic process; "response to abscisic acid stimulus"	GO:0016597	amino acid binding
Glyma.01G213000	C3	0.733574	0.208237	0.521306	0.327305	0.0626941	0.686056	0.194745	0.493838	0.667318	0.233477	0.921637	0.0930296	0.949149	0.0698377	0.0455158	0.57218	UniRef100_I1J9Z8 MATE efflux family protein n=1 Tax=Glycine max RepID=I1J9Z8_SOYBN	0	100	UniRef100_I1J9Z8 MATE efflux family protein n=1 Tax=Glycine max RepID=I1J9Z8_SOYBN	0	100	AT4G22790.1|Symbols:|MATE efflux family protein|chr4:11975153-11976628 REVERSE LENGTH=491	0	96.74	GO:0006855 GO:0055085	drug transmembrane transport; "transmembrane transport"	GO:0005215 GO:0015238 GO:0015297	antiporter activity; "drug transmembrane transporter activity"; "transporter activity"
Glyma.01G213700	C2	0.0118091	-0.575267	0.0473986	-0.504193	0.352074	-0.336382	0.286614	-0.37815	0.112581	0.638769	0.00656865	0.900949	0.0179856	0.812012	0.0888797	0.670013	UniRef100_I1JA08 Uncharacterized protein n=1 Tax=Glycine max RepID=I1JA08_SOYBN	0	100	UniRef100_G7KEV4 1-aminocyclopropane-1-carboxylate synthase n=1 Tax=Medicago truncatula RepID=G7KEV4_MEDTR	0	100.6	AT1G62960.1|Symbols:ACS10|ACC synthase 10|chr1:23318271-23320229 REVERSE LENGTH=557	0	89.05	GO:0006520 GO:0009058 GO:0009693 GO:0042218	1-aminocyclopropane-1-carboxylate biosynthetic process; "biosynthetic process"; "cellular amino acid metabolic process"; "ethylene biosynthetic process"	GO:0003824 GO:0004069 GO:0008793 GO:0016740 GO:0016847 GO:0030170	1-aminocyclopropane-1-carboxylate synthase activity; "L-aspartate:2-oxoglutarate aminotransferase activity"; "aromatic-amino-acid:2-oxoglutarate aminotransferase activity"; "catalytic activity"; "pyridoxal phosphate binding"; "transferase activity"
Glyma.01G218400	C1	0.95936	0.0723221	0.987582	0.0577134	0.735704	0.286899	0.914826	-0.195912	0.245645	-0.394433	0.0521084	-0.541924	0.035591	-0.555825	0.252008	-0.395115	UniRef100_I1JA60 Uncharacterized protein n=1 Tax=Glycine max RepID=I1JA60_SOYBN	0	100	UniRef100_G7KDD6 KTEL motif-containing protein n=1 Tax=Medicago truncatula RepID=G7KDD6_MEDTR	0	100	AT5G23850.1|Symbols:|Arabidopsis thaliana protein of unknown function (DUF821)|chr5:8038126-8040741 FORWARD LENGTH=542	0	78.6	GO:0008150	biological process	GO:0003674	molecular function
Glyma.01G218600	C2	0.0206988	-0.881154	0.368319	-0.522677	0.777231	-0.245538	0.986783	-0.0512301	0.481043	0.4772	0.881862	0.195759	0.472547	0.505365	0.828904	0.251226	UniRef100_K7K564 Uncharacterized protein n=1 Tax=Glycine max RepID=K7K564_SOYBN	0	100	UniRef100_G7JSI7 Amino acid transporter family protein n=1 Tax=Medicago truncatula RepID=G7JSI7_MEDTR	0	78.99	AT2G41190.1|Symbols:|Transmembrane amino acid transporter family protein|chr2:17167561-17170145 REVERSE LENGTH=536	5e-174	77.61	GO:0006865	amino acid transport	GO:0015171	amino acid transmembrane transporter activity
Glyma.01G218800	C1	0.760207	0.239603	0.849913	0.231923	0.938775	-0.0903358	0.944294	-0.137382	0.0369691	-0.521826	0.0619459	-0.496203	0.00581165	-0.613084	0.000971792	-0.705365	UniRef100_I1JA62 Uncharacterized protein n=1 Tax=Glycine max RepID=I1JA62_SOYBN	0	100	UniRef100_B9GKK0 Leucine-rich repeat transmembrane protein kinase n=1 Tax=Populus trichocarpa RepID=B9GKK0_POPTR	0	99.38	AT1G63430.1|Symbols:|Leucine-rich repeat protein kinase family protein|chr1:23522896-23526451 FORWARD LENGTH=664	0	99.1	GO:0000394 GO:0006468 GO:0007169 GO:0009086	RNA splicing, via endonucleolytic cleavage and ligation; "methionine biosynthetic process"; "protein phosphorylation"; "transmembrane receptor protein tyrosine kinase signaling pathway"	GO:0004672 GO:0004674 GO:0004713 GO:0005524 GO:0016772	ATP binding; "protein kinase activity"; "protein serine/threonine kinase activity"; "protein tyrosine kinase activity"; "transferase activity, transferring phosphorus-containing groups"
Glyma.01G219400	C2	0.430824	-0.757115	0.864616	-0.412076	0.101189	-1.44176	0.535056	-0.821447	0.0143458	1.03455	0.00995295	1.09634	0.0502343	0.884634	0.113231	0.797587	UniRef100_C6SZX7 Glutathione peroxidase n=1 Tax=Glycine max RepID=C6SZX7_SOYBN	4e-118	100	UniRef100_C6SZX7 Glutathione peroxidase n=1 Tax=Glycine max RepID=C6SZX7_SOYBN	4e-118	100	AT4G11600.1|Symbols:ATGPX6, PHGPX, LSC803, GPX6|glutathione peroxidase 6|chr4:7010021-7011330 REVERSE LENGTH=232	2e-103	71.12	GO:0006333 GO:0006979 GO:0007623 GO:0009407 GO:0009651 GO:0046686 GO:0055114	chromatin assembly or disassembly; "circadian rhythm"; "oxidation-reduction process"; "response to cadmium ion"; "response to oxidative stress"; "response to salt stress"; "toxin catabolic process"	GO:0004602	glutathione peroxidase activity
Glyma.01G219500	C2	0.00102301	-1.0153	0.0401569	-0.742597	0.0082402	-1.05955	0.0148701	-0.878284	0.0443741	0.703132	0.0662565	0.672243	0.617131	0.327934	0.888068	0.157419	UniRef100_K7K572 Uncharacterized protein n=1 Tax=Glycine max RepID=K7K572_SOYBN	1e-49	100	UniRef100_C6T333 Glutathione peroxidase n=1 Tax=Glycine max RepID=C6T333_SOYBN	6e-24	29.34	AT1G63460.1|Symbols:GPX8, ATGPX8|glutathione peroxidase 8|chr1:23535118-23536326 FORWARD LENGTH=167	3e-23	29.34	GO:0006979 GO:0009407	response to oxidative stress; "toxin catabolic process"	GO:0004601 GO:0004602	glutathione peroxidase activity; "peroxidase activity"
Glyma.01G220000	C1	0.779462	0.16235	0.889776	0.139857	0.0143867	0.752977	0.751941	0.22315	0.644582	0.206078	0.93211	-0.0712638	0.993017	0.0109789	0.974006	0.0361431	UniRef100_I1JA75 Uncharacterized protein n=1 Tax=Glycine max RepID=I1JA75_SOYBN	0	100	NA	NA	NA	AT5G41270.1|Symbols:|CONTAINS InterPro DOMAIN/s: RNAse P, Rpr2/Rpp21 subunit (InterPro:IPR007175); Has 35333 Blast hits to 34131 proteins in 2444 species: Archae - 798; Bacteria - 22429; Metazoa - 974; Fungi - 991; Plants - 531; Viruses - 0; Other Eukaryotes - 9610 (source: NCBI BLink).|chr5:16507797-16508813 FORWARD LENGTH=258	7e-47	98.45	GO:0008150	biological process	GO:0003674	molecular function
Glyma.01G221200	C1	0.373391	0.53226	0.0320896	0.975054	0.507839	0.476591	0.938988	0.174321	0.603161	0.404108	0.988678	-0.0325612	0.465944	0.505096	0.614327	0.402982	UniRef100_I1JA85 Uncharacterized protein n=1 Tax=Glycine max RepID=I1JA85_SOYBN	9e-152	100	UniRef100_V5NAU3 Hydroxyproline-rich glycoprotein family protein n=1 Tax=Phaseolus vulgaris RepID=V5NAU3_PHAVU	5e-139	79.09	AT4G23470.3|Symbols:|PLAC8 family protein|chr4:12249289-12251079 FORWARD LENGTH=233	5e-120	87.98	GO:0006970 GO:0009697 GO:0009863 GO:0010167 GO:0015706 GO:0031348 GO:0045087 GO:0046686 GO:0048767	innate immune response; "negative regulation of defense response"; "nitrate transport"; "response to cadmium ion"; "response to nitrate"; "response to osmotic stress"; "root hair elongation"; "salicylic acid biosynthetic process"; "salicylic acid mediated signaling pathway"	NA	NA
Glyma.01G221400	C6	0.000547391	-0.941136	0.00941896	-0.77625	0.0036205	-1.03287	0.0677501	-0.655228	0.94075	-0.0655544	0.893122	0.121546	0.858122	-0.153174	0.963278	-0.0590683	UniRef100_I1JA87 Uncharacterized protein n=1 Tax=Glycine max RepID=I1JA87_SOYBN	0	100	UniRef100_G7KC13 6-phosphofructo-2-kinase/fructose-2, 6-biphosphatase n=1 Tax=Medicago truncatula RepID=G7KC13_MEDTR	0	93.5	AT3G05170.1|Symbols:|Phosphoglycerate mutase family protein|chr3:1466738-1468219 FORWARD LENGTH=316	1e-98	83.54	GO:0008152	metabolic process	GO:0003824	catalytic activity
Glyma.01G221500	C1	0.902658	0.0857526	0.542448	0.249946	0.330143	0.329881	0.667589	0.227172	0.000262786	-0.66003	0.000115018	-0.683843	1.44532e-05	-0.743128	0.000491647	-0.633866	UniRef100_I1JA88 Uncharacterized protein n=1 Tax=Glycine max RepID=I1JA88_SOYBN	0	100	UniRef100_Q7Y0Z9 Bell-like homeodomain protein 3 (Fragment) n=1 Tax=Solanum lycopersicum RepID=Q7Y0Z9_SOLLC	0	101.34	AT5G41410.1|Symbols:BEL1|POX (plant homeobox) family protein|chr5:16580424-16583770 FORWARD LENGTH=611	1e-139	91.65	GO:0006355 GO:0009862 GO:0048481 GO:0048513	organ development; "ovule development"; "regulation of transcription, DNA-dependent"; "systemic acquired resistance, salicylic acid mediated signaling pathway"	GO:0003677 GO:0003700 GO:0005515 GO:0043565	DNA binding; "protein binding"; "sequence-specific DNA binding"; "sequence-specific DNA binding transcription factor activity"
Glyma.01G222200	C2	#N/A	0	#N/A	0	#N/A	0	#N/A	0	0.0316295	1.64004	0.674679	0.55631	0.880747	0.300227	0.246285	0.985208	UniRef100_I1JA96 Uncharacterized protein n=4 Tax=Glycine max RepID=I1JA96_SOYBN	0	100	UniRef100_G7KC05 40S ribosomal protein S10-like protein n=3 Tax=Medicago truncatula RepID=G7KC05_MEDTR	5e-126	39.9	AT1G63910.1|Symbols:AtMYB103, MYB103|myb domain protein 103|chr1:23719968-23721625 REVERSE LENGTH=370	3e-103	81.08	GO:0006355 GO:0045893 GO:1901430 GO:2000652	positive regulation of syringal lignin biosynthetic process; "positive regulation of transcription, DNA-dependent"; "regulation of secondary cell wall biogenesis"; "regulation of transcription, DNA-dependent"	GO:0003677 GO:0003700	DNA binding; "sequence-specific DNA binding transcription factor activity"
Glyma.01G224800	C3	0.717297	0.712701	0.741918	0.798982	0.0276337	2.67415	0.613405	1.05879	0.879961	0.353758	0.916282	0.299769	0.824344	0.524758	0.960319	0.177041	UniRef100_I1JAC7 Uncharacterized protein n=1 Tax=Glycine max RepID=I1JAC7_SOYBN	0	100	UniRef100_A7LHF9 WRKY12 (Fragment) n=1 Tax=Glycine max RepID=A7LHF9_SOYBN	1e-138	100	AT4G11070.1|Symbols:WRKY41, AtWRKY41|WRKY family transcription factor|chr4:6759303-6760763 FORWARD LENGTH=313	1e-58	100	GO:0006355	regulation of transcription, DNA-dependent	GO:0003700 GO:0043565	sequence-specific DNA binding; "sequence-specific DNA binding transcription factor activity"
Glyma.01G226900	C1	0.931583	0.0545763	0.958722	0.0601923	0.894459	-0.0703327	0.989673	0.0191243	0.000447774	-0.617539	0.0214962	-0.462446	0.000298619	-0.620246	0.000109378	-0.661581	UniRef100_I1JAF6 Uncharacterized protein n=1 Tax=Glycine max RepID=I1JAF6_SOYBN	0	100	UniRef100_G7K998 Hexokinase n=1 Tax=Medicago truncatula RepID=G7K998_MEDTR	0	94.56	AT1G50460.1|Symbols:HKL1, ATHKL1|hexokinase-like 1|chr1:18694031-18697429 FORWARD LENGTH=498	0	95.18	GO:0006970 GO:0009409 GO:0009651 GO:0080147	response to cold; "response to osmotic stress"; "response to salt stress"; "root hair cell development"	GO:0004396 GO:0005515 GO:0005524	ATP binding; "hexokinase activity"; "protein binding"
Glyma.01G227500	C3	0.563802	-0.396327	0.542448	0.456269	0.0484087	1.00703	0.988256	0.0474803	0.0707882	0.815921	0.0822205	0.797512	0.298817	0.593467	0.0755047	0.803235	UniRef100_UPI0003DEA010 PREDICTED: uncharacterized protein LOC100791208 isoform X1 n=1 Tax=Glycine max RepID=UPI0003DEA010	0	100	NA	NA	NA	NA	NA	NA	NA	NA	NA	NA
Glyma.01G228000	C1	0.0090439	1.34305	0.220923	0.826698	0.514717	0.595717	0.917639	0.257372	0.839753	0.218865	0.962855	0.0821846	0.955759	0.0961314	0.988023	-0.0315716	UniRef100_I1JAG7 Uncharacterized protein n=1 Tax=Glycine max RepID=I1JAG7_SOYBN	0	74.8	UniRef100_G7K983 Pentatricopeptide repeat-containing protein n=1 Tax=Medicago truncatula RepID=G7K983_MEDTR	0	67.39	AT4G20770.1|Symbols:|Pentatricopeptide repeat (PPR) superfamily protein|chr4:11130762-11133086 REVERSE LENGTH=774	0	70.93	GO:0008150	biological process	GO:0003674	molecular function
Glyma.01G228700	C3	0.463597	0.414619	0.000456948	1.17564	0.00256108	1.31293	0.971231	0.105638	0.0935861	1.12316	0.516145	0.67056	0.075681	1.15258	0.114979	1.06663	UniRef100_P30081 Chalcone synthase 7 n=1 Tax=Glycine max RepID=CHS7_SOYBN	0	100	UniRef100_P30081 Chalcone synthase 7 n=1 Tax=Glycine max RepID=CHS7_SOYBN	0	100	AT5G13930.1|Symbols:CHS, TT4, ATCHS|Chalcone and stilbene synthase family protein|chr5:4488762-4490035 FORWARD LENGTH=395	0	97.97	GO:0006979 GO:0008152 GO:0009058 GO:0009411 GO:0009611 GO:0009629 GO:0009715 GO:0009718 GO:0009733 GO:0009744 GO:0009753 GO:0009813 GO:0009926 GO:0010224 GO:0031540	anthocyanin-containing compound biosynthetic process; "auxin polar transport"; "biosynthetic process"; "chalcone biosynthetic process"; "flavonoid biosynthetic process"; "metabolic process"; "regulation of anthocyanin biosynthetic process"; "response to UV"; "response to UV-B"; "response to auxin stimulus"; "response to gravity"; "response to jasmonic acid stimulus"; "response to oxidative stress…	GO:0003824 GO:0005515 GO:0016210 GO:0016746 GO:0016747	catalytic activity; "naringenin-chalcone synthase activity"; "protein binding"; "transferase activity, transferring acyl groups"; "transferase activity, transferring acyl groups other than amino-acyl groups"
Glyma.01G230500	C1	0.616152	0.58147	0.151178	1.18079	0.00259177	2.4785	0.782424	0.467043	0.741141	-0.397566	0.836352	-0.303446	0.95896	0.114464	0.87705	-0.258223	UniRef100_K7K5E2 Uncharacterized protein n=1 Tax=Glycine max RepID=K7K5E2_SOYBN	0	100	UniRef100_G7K7V0 Pentatricopeptide repeat-containing protein n=1 Tax=Medicago truncatula RepID=G7K7V0_MEDTR	0	97.8	AT1G71420.1|Symbols:|Tetratricopeptide repeat (TPR)-like superfamily protein|chr1:26917822-26920059 REVERSE LENGTH=745	0	96.91	GO:0008150	biological process	GO:0003674	molecular function
Glyma.01G231800	C3	0.95364	0.101732	0.560282	0.51039	0.0205753	1.29845	0.559556	0.547386	0.409327	0.927393	0.946079	0.187648	0.993392	0.0315525	0.986672	0.05929	UniRef100_I1JAL0 Uncharacterized protein n=1 Tax=Glycine max RepID=I1JAL0_SOYBN	0	100	UniRef100_B6UDN7 Plant-specific domain TIGR01615 family protein n=1 Tax=Zea mays RepID=B6UDN7_MAIZE	2e-40	64.46	AT4G32480.1|Symbols:|Protein of unknown function (DUF506) |chr4:15676488-15677776 FORWARD LENGTH=287	4e-42	81.18	GO:0008150	biological process	GO:0003674	molecular function
Glyma.01G232400	C2	0.596047	-0.272548	0.566727	-0.315021	0.949645	-0.0610385	0.626116	-0.312963	0.19942	0.485947	0.000190047	0.981911	0.253703	0.455176	0.341499	0.415427	UniRef100_I1JAM0 Uncharacterized protein n=1 Tax=Glycine max RepID=I1JAM0_SOYBN	0	100	UniRef100_P31687 4-coumarate--CoA ligase 2 n=1 Tax=Glycine max RepID=4CL2_SOYBN	0	98.75	AT1G65060.1|Symbols:4CL3|4-coumarate:CoA ligase 3|chr1:24167385-24171457 REVERSE LENGTH=561	0	97.5	GO:0008152 GO:0009411 GO:0009698 GO:0009718 GO:0009744 GO:0009813 GO:0010224 GO:0010584	anthocyanin-containing compound biosynthetic process; "flavonoid biosynthetic process"; "metabolic process"; "phenylpropanoid metabolic process"; "pollen exine formation"; "response to UV"; "response to UV-B"; "response to sucrose stimulus"	GO:0003824 GO:0016207	4-coumarate-CoA ligase activity; "catalytic activity"
Glyma.01G232500	C1	0.991348	0.0152676	0.986758	0.0489408	0.798852	-0.186256	0.771391	-0.24916	0.0114344	-0.854651	0.28702	-0.516226	0.000675688	-1.03758	0.00615719	-0.89351	UniRef100_K7K5F4 Uncharacterized protein n=1 Tax=Glycine max RepID=K7K5F4_SOYBN	0	100	UniRef100_B9N113 Cellulase synthase 3 family protein n=2 Tax=Populus RepID=B9N113_POPTR	0	100	AT3G03050.1|Symbols:CSLD3, KJK, ATCSLD3|cellulose synthase-like D3|chr3:687873-691629 FORWARD LENGTH=1145	0	99.39	GO:0000271 GO:0009409 GO:0009832 GO:0010583 GO:0030244	cellulose biosynthetic process; "plant-type cell wall biogenesis"; "polysaccharide biosynthetic process"; "response to cold"; "response to cyclopentenone"	GO:0016757 GO:0016759 GO:0051753	cellulose synthase activity; "mannan synthase activity"; "transferase activity, transferring glycosyl groups"
Glyma.01G233600	C1	0.0161325	0.474913	0.0125273	0.501671	0.734639	0.148555	0.411702	0.282526	0.29205	-0.393633	0.723829	-0.221128	0.47746	-0.32494	0.721223	-0.218333	UniRef100_I1JAN2 Uncharacterized protein n=1 Tax=Glycine max RepID=I1JAN2_SOYBN	0	100	UniRef100_G7K555 Interactor of constitutive active ROPs n=1 Tax=Medicago truncatula RepID=G7K555_MEDTR	0	96.84	AT5G16730.1|Symbols:|Plant protein of unknown function (DUF827)|chr5:5497890-5500775 FORWARD LENGTH=853	0	96.83	NA	NA	NA	NA
Glyma.01G234000	C3	0.513451	-0.379736	0.996817	-0.012984	0.169289	0.66765	0.549391	0.432935	0.00328064	1.28537	0.207952	0.744261	0.113278	0.84766	0.0196972	1.07921	UniRef100_I1JAN7 Uncharacterized protein n=1 Tax=Glycine max RepID=I1JAN7_SOYBN	5e-173	99.57	UniRef100_I0B672 PLATZ n=1 Tax=Gossypium hirsutum RepID=I0B672_GOSHI	1e-110	97.2	AT1G32700.1|Symbols:|PLATZ transcription factor family protein|chr1:11827588-11829444 FORWARD LENGTH=213	6e-98	98.12	NA	NA	NA	NA
Glyma.01G234600	C2	0.00889475	-0.607547	0.048793	-0.515253	0.055622	-0.581013	0.0378881	-0.5672	0.930506	0.0466027	0.360303	0.23952	0.986334	-0.0153902	0.989664	-0.0116019	UniRef100_K7K5H3 Uncharacterized protein n=1 Tax=Glycine max RepID=K7K5H3_SOYBN	0	100	UniRef100_D7MNN1 Zinc knuckle (CCHC-type) family protein n=1 Tax=Arabidopsis lyrata subsp. lyrata RepID=D7MNN1_ARALL	3e-36	48.75	AT5G43630.1|Symbols:TZP|zinc knuckle (CCHC-type) family protein|chr5:17527261-17530207 FORWARD LENGTH=831	1e-58	51.87	GO:0006352 GO:0006355 GO:0016570 GO:0040007	DNA-dependent transcription, initiation; "growth"; "histone modification"; "regulation of transcription, DNA-dependent"	GO:0003676 GO:0003677 GO:0008270	DNA binding; "nucleic acid binding"; "zinc ion binding"
Glyma.01G236800	C2	0.0502984	-0.364414	0.12383	-0.328034	0.0242172	-0.484427	0.868369	-0.112598	0.0689375	0.440806	0.134815	0.393108	0.00940373	0.545938	0.227299	0.34729	UniRef100_I1JAS2 Uncharacterized protein n=1 Tax=Glycine max RepID=I1JAS2_SOYBN	0	100	UniRef100_B9HUU5 Senescence-associated family protein n=1 Tax=Populus trichocarpa RepID=B9HUU5_POPTR	3e-71	76.6	AT3G22550.1|Symbols:|Protein of unknown function (DUF581)|chr3:7991827-7992805 REVERSE LENGTH=267	2e-43	83.15	NA	NA	GO:0003674	molecular function
Glyma.01G238800	C2	0.590463	-0.401943	0.905473	-0.224755	0.902353	0.154242	0.950043	-0.156395	0.408475	0.395453	0.00463383	0.84787	0.154353	0.545445	0.0792625	0.618784	UniRef100_UPI00018C69A7 PREDICTED: sugar transport protein 13 n=1 Tax=Glycine max RepID=UPI00018C69A7	0	100	UniRef100_W0TSU6 Hexose transporter n=1 Tax=Acacia mangium RepID=W0TSU6_ACAMN	0	97.14	AT5G26340.1|Symbols:MSS1, STP13, ATSTP13|Major facilitator superfamily protein|chr5:9243851-9246994 REVERSE LENGTH=526	0	99.24	GO:0009414 GO:0009651 GO:0009737 GO:0015749 GO:0016310 GO:0043090	amino acid import; "monosaccharide transport"; "phosphorylation"; "response to abscisic acid stimulus"; "response to salt stress"; "response to water deprivation"	GO:0005351 GO:0005358 GO:0009679 GO:0015144 GO:0015145	carbohydrate transmembrane transporter activity; "hexose:hydrogen symporter activity"; "high-affinity hydrogen:glucose symporter activity"; "monosaccharide transmembrane transporter activity"; "sugar:hydrogen symporter activity"
Glyma.01G240000	C4	0.0372786	0.408787	0.926899	-0.0853058	0.669813	0.163317	0.644264	0.20362	0.697781	0.173347	0.232732	-0.346038	0.763229	0.167498	0.976551	-0.0303934	UniRef100_M5X2S6 Uncharacterized protein n=3 Tax=rosids RepID=M5X2S6_PRUPE	2e-89	100	UniRef100_E2F3W4 40S ribosomal protein S15a n=8 Tax=Mesangiospermae RepID=E2F3W4_WHEAT	2e-88	100	AT5G59850.1|Symbols:|Ribosomal protein S8 family protein|chr5:24112499-24113084 REVERSE LENGTH=130	3e-91	100	GO:0001510 GO:0006412 GO:0009664 GO:0042545	RNA methylation; "cell wall modification"; "plant-type cell wall organization"; "translation"	GO:0003735	structural constituent of ribosome
Glyma.01G241200	C1	0.250705	-0.401175	0.332947	-0.387124	0.787037	-0.17625	0.261016	-0.448753	0.0230745	-1.80115	0.00977191	-1.96881	0.039088	-1.67724	0.000631182	-2.41277	UniRef100_I1JAW8 Uncharacterized protein n=1 Tax=Glycine max RepID=I1JAW8_SOYBN	0	100	NA	NA	NA	AT1G10020.1|Symbols:|Protein of unknown function (DUF1005)|chr1:3269939-3271732 REVERSE LENGTH=461	1e-122	89.8	GO:0008150	biological process	GO:0003674	molecular function
Glyma.01G242200	C1	0.404678	0.213773	0.986578	0.029814	0.993025	0.00528918	0.918396	0.0884622	0.0957168	-0.382648	0.0987763	-0.385333	0.0442735	-0.424643	0.149174	-0.352301	UniRef100_I1JAY1 Uncharacterized protein n=1 Tax=Glycine max RepID=I1JAY1_SOYBN	1e-58	100	UniRef100_Q8L8M2 Adhesive/proline-rich protein homolog n=1 Tax=Arabidopsis thaliana RepID=Q8L8M2_ARATH	5e-12	125.61	AT2G32190.1|Symbols:|unknown protein; BEST Arabidopsis thaliana protein match is: unknown protein (TAIR:AT2G32210.1); Has 218 Blast hits to 218 proteins in 24 species: Archae - 0; Bacteria - 0; Metazoa - 0; Fungi - 16; Plants - 202; Viruses - 0; Other Eukaryotes - 0 (source: NCBI BLink).|chr2:13674588-13675092 FORWARD LENGTH=71	7e-09	56.34	GO:0008150 GO:0010200	biological process; "response to chitin"	GO:0003674	molecular function
Glyma.01G244600	C1	0.992928	0.012071	0.592652	-0.443382	0.0382998	-1.08398	0.556985	-0.504555	0.189604	-1.03947	0.564273	-0.677833	0.71826	-0.52707	0.480598	-0.737776	UniRef100_K7K5N0 Uncharacterized protein n=1 Tax=Glycine max RepID=K7K5N0_SOYBN	0	100	UniRef100_A7Y7E3 Leucine-rich repeat-like protein n=1 Tax=Stylosanthes hamata RepID=A7Y7E3_STYHA	4e-121	75.21	AT3G19320.1|Symbols:|Leucine-rich repeat (LRR) family protein|chr3:6696395-6698073 REVERSE LENGTH=493	6e-117	73.02	NA	NA	NA	NA
Glyma.02G000400	C1	0.30547	0.352245	0.407394	0.341157	0.247651	0.429931	0.951943	0.0930283	0.0303389	-0.616876	0.0860599	-0.536372	0.338619	-0.385085	0.322818	-0.389686	UniRef100_I1JB35 Uncharacterized protein n=1 Tax=Glycine max RepID=I1JB35_SOYBN	0	100	UniRef100_G7JWJ0 Cysteine-rich receptor-like protein kinase n=1 Tax=Medicago truncatula RepID=G7JWJ0_MEDTR	0	94.09	AT2G23770.1|Symbols:|protein kinase family protein / peptidoglycan-binding LysM domain-containing protein|chr2:10120242-10122080 REVERSE LENGTH=612	1e-81	97.39	GO:0045087 GO:0071219 GO:0071323	cellular response to chitin; "cellular response to molecule of bacterial origin"; "innate immune response"	GO:0008061 GO:0016301	chitin binding; "kinase activity"
Glyma.02G000600	C1	0.267051	0.309282	0.283427	0.325318	0.0151542	0.632863	0.984765	0.0370406	0.759901	0.183761	0.980694	-0.029794	0.791505	0.190334	0.821925	0.165997	UniRef100_I1JB37 Uncharacterized protein n=1 Tax=Glycine max RepID=I1JB37_SOYBN	0	100	UniRef100_G7I7C0 Pentatricopeptide repeat-containing protein n=1 Tax=Medicago truncatula RepID=G7I7C0_MEDTR	0	99.32	AT1G80270.3|Symbols:PPR596|PENTATRICOPEPTIDE REPEAT 596|chr1:30181265-30183331 FORWARD LENGTH=596	0	90.77	GO:0006606 GO:0008150 GO:0009220	biological process; "protein import into nucleus"; "pyrimidine ribonucleotide biosynthetic process"	GO:0003677	DNA binding
Glyma.02G000700	C1	0.991803	0.0107713	0.280875	-0.371694	0.00732491	-0.783564	0.356535	-0.370018	0.178246	-0.670798	0.543719	-0.446815	0.368365	-0.541921	0.60981	-0.395684	UniRef100_E2FKH2 Sieve element occlusion a n=1 Tax=Glycine max RepID=E2FKH2_SOYBN	0	100	UniRef100_E2FKH2 Sieve element occlusion a n=1 Tax=Glycine max RepID=E2FKH2_SOYBN	0	100	AT3G01680.1|Symbols:|CONTAINS InterPro DOMAIN/s: Mediator complex subunit Med28 (InterPro:IPR021640); BEST Arabidopsis thaliana protein match is: unknown protein (TAIR:AT3G01670.1); Has 122 Blast hits to 112 proteins in 13 species: Archae - 0; Bacteria - 0; Metazoa - 0; Fungi - 0; Plants - 122; Viruses - 0; Other Eukaryotes - 0 (source: NCBI BLink).|chr3:252033-255246 FORWARD LENGTH=740	2e-68	88.11	NA	NA	GO:0043621	protein self-association
Glyma.02G001100	C5	0.111909	0.423115	0.00938418	0.613634	0.0901898	0.529502	0.584515	-0.28343	0.171997	1.01	0.200648	0.982025	0.178956	1.00316	0.18539	0.990814	UniRef100_UPI00018C6FED PREDICTED: benzyl alcohol O-benzoyltransferase n=1 Tax=Glycine max RepID=UPI00018C6FED	0	100	UniRef100_Q6E593 Benzoyl coenzyme A: benzyl alcohol benzoyl transferase n=1 Tax=Petunia hybrida RepID=Q6E593_PETHY	0	95	AT5G17540.1|Symbols:|HXXXD-type acyl-transferase family protein|chr5:5782061-5783682 REVERSE LENGTH=461	0	99.57	NA	NA	GO:0016747	transferase activity, transferring acyl groups other than amino-acyl groups
Glyma.02G001500	C1	0.969948	0.044033	0.432741	-0.375216	0.205308	-0.523797	0.468145	-0.389311	0.000152067	-1.26153	0.0128737	-0.938797	0.00183259	-1.08119	1.47418e-05	-1.40093	UniRef100_I1JB48 3-ketoacyl-CoA synthase n=1 Tax=Glycine max RepID=I1JB48_SOYBN	0	100	UniRef100_I1JB48 3-ketoacyl-CoA synthase n=1 Tax=Glycine max RepID=I1JB48_SOYBN	0	100	AT2G26640.1|Symbols:KCS11|3-ketoacyl-CoA synthase 11|chr2:11330094-11331623 FORWARD LENGTH=509	0	99.41	GO:0006084 GO:0006633 GO:0006816 GO:0007030 GO:0008152 GO:0008610 GO:0009409 GO:0009416 GO:0009651 GO:0009832 GO:0016049 GO:0016126 GO:0016132 GO:0030243	Golgi organization; "acetyl-CoA metabolic process"; "brassinosteroid biosynthetic process"; "calcium ion transport"; "cell growth"; "cellulose metabolic process"; "fatty acid biosynthetic process"; "lipid biosynthetic process"; "metabolic process"; "plant-type cell wall biogenesis"; "response to cold"; "response to light stimulus"; "response to salt stress"; "sterol biosynthetic process"	GO:0003824 GO:0016747	catalytic activity; "transferase activity, transferring acyl groups other than amino-acyl groups"
Glyma.02G003100	C1	0.432836	0.300827	0.324138	0.368313	0.0108015	0.788071	0.590013	0.292777	0.663267	0.274241	0.890007	-0.140825	0.91306	0.123503	0.740052	0.242786	UniRef100_I1JB61 Uncharacterized protein n=1 Tax=Glycine max RepID=I1JB61_SOYBN	0	100	UniRef100_Q9LQB3 F4N2.4 n=1 Tax=Arabidopsis thaliana RepID=Q9LQB3_ARATH	0	103.03	AT1G69070.1|Symbols:|FUNCTIONS IN: molecular_function unknown; INVOLVED IN: biological_process unknown; LOCATED IN: cellular_component unknown; EXPRESSED IN: 23 plant structures; EXPRESSED DURING: 13 growth stages; CONTAINS InterPro DOMAIN/s: Nop14-like protein (InterPro:IPR007276); Has 69842 Blast hits to 35213 proteins in 1572 species: Archae - 363; Bacteria - 20593; Metazoa - 20851; Fungi - 80…	0	101.89	GO:0008150 GO:0009165	biological process; "nucleotide biosynthetic process"	GO:0003674	molecular function
Glyma.02G004100	C1	0.0417428	0.414798	0.946458	-0.0731977	0.458991	0.243591	0.931994	0.0884571	0.974851	0.0258171	0.690397	-0.192642	0.885766	0.104685	0.963317	0.0448934	UniRef100_K7K5S3 Uncharacterized protein n=2 Tax=Glycine max RepID=K7K5S3_SOYBN	3e-122	100	UniRef100_Q3HVK7 Glycoprotein-like protein n=1 Tax=Solanum tuberosum RepID=Q3HVK7_SOLTU	7e-78	99.25	AT4G27090.1|Symbols:|Ribosomal protein L14|chr4:13594104-13595187 REVERSE LENGTH=134	2e-74	99.25	GO:0001510 GO:0006412 GO:0042254	RNA methylation; "ribosome biogenesis"; "translation"	GO:0003735	structural constituent of ribosome
Glyma.02G005100	C3	0.39327	-0.253926	0.617361	-0.207152	0.774164	0.13482	0.981292	-0.0402991	0.587148	-0.275716	0.0369319	-0.60489	0.311399	-0.392282	0.795919	-0.192494	UniRef100_I1JB80 Uncharacterized protein n=1 Tax=Glycine max RepID=I1JB80_SOYBN	0	100	UniRef100_Q9LUI0 Genomic DNA, chromosome 3, P1 clone: MWI23 n=1 Tax=Arabidopsis thaliana RepID=Q9LUI0_ARATH	0	98.73	AT3G22810.1|Symbols:|Plant protein of unknown function (DUF828) with plant pleckstrin homology-like region|chr3:8068595-8071559 FORWARD LENGTH=472	0	98.73	GO:0007165	signal transduction	GO:0005543 GO:0035091	phosphatidylinositol binding; "phospholipid binding"
Glyma.02G005600	C1	0.0273993	1.05823	0.20545	0.762478	0.00732491	1.50235	0.997134	0.017095	#N/A	0	#N/A	0	#N/A	0	#N/A	0	UniRef100_I1JB85 Uncharacterized protein n=1 Tax=Glycine max RepID=I1JB85_SOYBN	0	100	UniRef100_Q9XIU9 GmMYB29A2 protein n=1 Tax=Glycine max RepID=Q9XIU9_SOYBN	0	100	AT3G23250.1|Symbols:MYB15, ATY19, ATMYB15|myb domain protein 15|chr3:8309492-8310624 FORWARD LENGTH=285	3e-79	91.58	GO:0002679 GO:0006355 GO:0007165 GO:0009414 GO:0009611 GO:0009651 GO:0009695 GO:0009723 GO:0009733 GO:0009737 GO:0009738 GO:0009753 GO:0009867 GO:0009873 GO:0010200 GO:0035556 GO:0042538 GO:0046686 GO:0052542	abscisic acid mediated signaling pathway; "defense response by callose deposition"; "ethylene mediated signaling pathway"; "hyperosmotic salinity response"; "intracellular signal transduction"; "jasmonic acid biosynthetic process"; "jasmonic acid mediated signaling pathway"; "regulation of transcription, DNA-dependent"; "respiratory burst involved in defense response"; "response to abscisic acid …	GO:0003677 GO:0003700	DNA binding; "sequence-specific DNA binding transcription factor activity"
Glyma.02G006600	C2	0.806459	-0.162454	0.275612	-0.416946	0.0305614	-0.752258	0.815904	-0.215682	0.933832	0.0793196	0.932553	-0.0964399	0.932619	-0.0995355	0.933978	-0.102299	UniRef100_I1JB95 Uncharacterized protein n=1 Tax=Glycine max RepID=I1JB95_SOYBN	0	100	UniRef100_G7KVG3 Pectin acetylesterase n=1 Tax=Medicago truncatula RepID=G7KVG3_MEDTR	0	90.02	AT5G26670.1|Symbols:|Pectinacetylesterase family protein|chr5:9318456-9320816 FORWARD LENGTH=416	0	99.52	NA	NA	GO:0004091	carboxylesterase activity
Glyma.02G009500	C5	0.978092	0.0578647	0.876357	0.310413	0.0850342	1.21095	0.959588	0.187639	0.0862231	0.833616	0.420871	0.574294	0.0196698	0.992724	0.119395	0.774992	UniRef100_C6T024 Uncharacterized protein n=1 Tax=Glycine max RepID=C6T024_SOYBN	1e-83	100	UniRef100_B9GSX8 NPR1/NIM1-interacting protein 1 n=1 Tax=Populus trichocarpa RepID=B9GSX8_POPTR	2e-09	100.86	AT1G02450.1|Symbols:NIMIN1, NIMIN-1|NIM1-interacting 1|chr1:498052-498480 REVERSE LENGTH=142	2e-06	74.65	GO:0000165 GO:0001666 GO:0006355 GO:0006612 GO:0009595 GO:0009617 GO:0009697 GO:0009862 GO:0009867 GO:0010112 GO:0010200 GO:0010310 GO:0010363 GO:0016045 GO:0031347 GO:0031348 GO:0035304 GO:0042742 GO:0043900 GO:0045087 GO:0045088 GO:0045892 GO:0050776 GO:0050832	MAPK cascade; "defense response to bacterium"; "defense response to fungus"; "detection of bacterium"; "detection of biotic stimulus"; "innate immune response"; "jasmonic acid mediated signaling pathway"; "negative regulation of defense response"; "negative regulation of transcription, DNA-dependent"; "protein targeting to membrane"; "regulation of defense response"; "regulation of hydrogen perox…	GO:0005515	protein binding
Glyma.02G010300	C2	0.685784	-0.198089	0.0183208	-0.591237	0.0582628	-0.590062	0.175824	-0.453298	0.773613	-0.201632	0.890007	-0.136263	0.978047	0.0399984	0.881645	-0.150274	UniRef100_K7K5V4 Uncharacterized protein n=1 Tax=Glycine max RepID=K7K5V4_SOYBN	0	100	UniRef100_G7KTN5 Annotation was added to scaffolds in November 2011 Long-chain-fatty-acid-CoA ligase n=1 Tax=Medicago truncatula RepID=G7KTN5_MEDTR	0	98.65	AT2G47240.2|Symbols:LACS1|AMP-dependent synthetase and ligase family protein|chr2:19393835-19397616 FORWARD LENGTH=660	0	99.85	GO:0001676 GO:0006631 GO:0006633 GO:0009627 GO:0010025 GO:0010103 GO:0010143 GO:0034976	cutin biosynthetic process; "fatty acid biosynthetic process"; "fatty acid metabolic process"; "long-chain fatty acid metabolic process"; "response to endoplasmic reticulum stress"; "stomatal complex morphogenesis"; "systemic acquired resistance"; "wax biosynthetic process"	GO:0003824 GO:0004467 GO:0031957	catalytic activity; "long-chain fatty acid-CoA ligase activity"; "very long-chain fatty acid-CoA ligase activity"
Glyma.02G010600	C1	#N/A	0	#N/A	0	#N/A	0	#N/A	0	0.128712	-1.54181	0.415657	-1.13624	0.0920127	-1.64503	0.00679211	-2.33324	UniRef100_I1JBE5 Uncharacterized protein n=1 Tax=Glycine max RepID=I1JBE5_SOYBN	0	100	UniRef100_Q9SYJ2 Probable glycerol-3-phosphate acyltransferase 3 n=1 Tax=Arabidopsis thaliana RepID=GPAT3_ARATH	0	103.27	AT4G01950.1|Symbols:ATGPAT3, GPAT3|glycerol-3-phosphate acyltransferase 3|chr4:844597-846710 REVERSE LENGTH=520	0	103.27	GO:0006655 GO:0008152	metabolic process; "phosphatidylglycerol biosynthetic process"	GO:0016746	transferase activity, transferring acyl groups
Glyma.02G010900	C3	0.764864	0.227426	0.551168	0.385846	0.339637	0.502424	0.932256	0.148408	0.103693	0.692122	0.208305	0.631247	0.00599827	0.96773	0.632312	0.344195	UniRef100_I1JBE7 Uncharacterized protein n=1 Tax=Glycine max RepID=I1JBE7_SOYBN	0	100	UniRef100_Q2PJR6 WRKY54 n=1 Tax=Glycine max RepID=Q2PJR6_SOYBN	0	99.07	AT2G47260.1|Symbols:WRKY23, ATWRKY23|WRKY DNA-binding protein 23|chr2:19405045-19406446 REVERSE LENGTH=337	3e-68	85.16	GO:0006355 GO:0009624 GO:0009733	regulation of transcription, DNA-dependent; "response to auxin stimulus"; "response to nematode"	GO:0003700 GO:0043565	sequence-specific DNA binding; "sequence-specific DNA binding transcription factor activity"
Glyma.02G011800	C1	0.224566	0.356523	0.129294	0.431734	0.018464	0.666357	0.0498241	0.534885	0.908224	-0.0979496	0.90677	-0.112661	0.840964	-0.172486	0.911722	-0.114624	UniRef100_I1JBF6 ATP-dependent Clp protease proteolytic subunit n=1 Tax=Glycine max RepID=I1JBF6_SOYBN	0	100	UniRef100_I1JBF6 ATP-dependent Clp protease proteolytic subunit n=1 Tax=Glycine max RepID=I1JBF6_SOYBN	0	100	AT1G02560.1|Symbols:CLPP5, NCLPP5, NCLPP1|nuclear encoded CLP protease 5|chr1:538000-539805 FORWARD LENGTH=298	2e-175	101.34	GO:0000023 GO:0006508 GO:0018119 GO:0019252	maltose metabolic process; "peptidyl-cysteine S-nitrosylation"; "proteolysis"; "starch biosynthetic process"	GO:0004252	serine-type endopeptidase activity
Glyma.02G012700	C1	0.808045	0.135226	0.816246	0.159732	0.290656	0.35248	0.975834	-0.0532964	0.00899767	-0.814328	0.188853	-0.536812	0.0576614	-0.656174	0.232316	-0.501935	UniRef100_I1JBG3 Uncharacterized protein n=1 Tax=Glycine max RepID=I1JBG3_SOYBN	1e-103	100	UniRef100_Q0GPH6 BZIP transcription factor bZIP60 n=1 Tax=Glycine max RepID=Q0GPH6_SOYBN	8e-102	100	AT3G62420.1|Symbols:ATBZIP53, BZIP53|basic region/leucine zipper motif 53|chr3:23091844-23092284 REVERSE LENGTH=146	1e-40	95.89	GO:0006355 GO:0006623 GO:0009267 GO:0016192 GO:0045893 GO:2000693	cellular response to starvation; "positive regulation of seed maturation"; "positive regulation of transcription, DNA-dependent"; "protein targeting to vacuole"; "regulation of transcription, DNA-dependent"; "vesicle-mediated transport"	GO:0003677 GO:0003700 GO:0005515 GO:0043565 GO:0046982	DNA binding; "protein binding"; "protein heterodimerization activity"; "sequence-specific DNA binding"; "sequence-specific DNA binding transcription factor activity"
Glyma.02G013400	C1	#N/A	0	#N/A	0	#N/A	0	#N/A	0	0.0767798	-0.967404	0.683191	-0.48579	0.455413	-0.609102	0.0323617	-1.29335	UniRef100_I1L7Q6 Uncharacterized protein n=1 Tax=Glycine max RepID=I1L7Q6_SOYBN	8e-99	39.34	UniRef100_B9GSH4 DNAJ heat shock N-terminal domain-containing family protein n=1 Tax=Populus trichocarpa RepID=B9GSH4_POPTR	9e-80	33.45	AT4G02100.1|Symbols:|Heat shock protein DnaJ with tetratricopeptide repeat|chr4:930228-932049 FORWARD LENGTH=546	1e-78	32.78	GO:0006457	protein folding	GO:0031072	heat shock protein binding
Glyma.02G013900	C2	0.414756	-0.990611	0.93178	-0.373222	0.595351	-0.852265	0.861426	-0.552563	0.0826397	0.95095	0.00220096	1.40962	0.0913351	0.932671	0.0631445	1.00495	UniRef100_I1JBH5 Uncharacterized protein n=1 Tax=Glycine max RepID=I1JBH5_SOYBN	0	100	UniRef100_D5FFI0 MYB transcription factor MYB112 n=1 Tax=Medicago truncatula RepID=D5FFI0_MEDTR	7e-100	99.73	AT2G47460.1|Symbols:MYB12, ATMYB12, PFG1|myb domain protein 12|chr2:19476438-19479242 FORWARD LENGTH=371	4e-75	41.51	GO:0006355 GO:0009723 GO:0009733 GO:0009744 GO:0009813 GO:0010224 GO:0045893	flavonoid biosynthetic process; "positive regulation of transcription, DNA-dependent"; "regulation of transcription, DNA-dependent"; "response to UV-B"; "response to auxin stimulus"; "response to ethylene stimulus"; "response to sucrose stimulus"	GO:0003677 GO:0003700	DNA binding; "sequence-specific DNA binding transcription factor activity"
Glyma.02G014000	C5	0.0105633	0.462851	0.364589	0.2585	0.230201	0.322023	0.975628	0.0475103	0.311723	0.345486	0.227078	0.390343	0.176058	0.413081	0.295812	0.356691	UniRef100_I1JBH6 Uncharacterized protein n=1 Tax=Glycine max RepID=I1JBH6_SOYBN	0	100	UniRef100_I7GEK3 Protein disulfide isomerase-like protein n=1 Tax=Glycine max RepID=I7GEK3_SOYBN	0	101.1	AT2G47470.1|Symbols:ATPDIL2-1, UNE5, MEE30, PDI11, ATPDI11|thioredoxin family protein|chr2:19481503-19483683 FORWARD LENGTH=361	0	93.07	GO:0006094 GO:0006096 GO:0006662 GO:0009553 GO:0009567 GO:0009627 GO:0009651 GO:0009793 GO:0034976 GO:0045454 GO:0046686 GO:0048868	cell redox homeostasis; "double fertilization forming a zygote and endosperm"; "embryo development ending in seed dormancy"; "embryo sac development"; "gluconeogenesis"; "glycerol ether metabolic process"; "glycolysis"; "pollen tube development"; "response to cadmium ion"; "response to endoplasmic reticulum stress"; "response to salt stress"; "systemic acquired resistance"	GO:0003756 GO:0009055 GO:0015035 GO:0016853	electron carrier activity; "isomerase activity"; "protein disulfide isomerase activity"; "protein disulfide oxidoreductase activity"
Glyma.02G014200	C1	0.281489	0.272057	0.138917	0.352155	0.117813	0.404657	0.137107	0.374687	0.0834289	-0.326814	0.0733045	-0.334855	0.0335292	-0.36772	0.288867	-0.247005	UniRef100_I1JBI0 CTP synthase n=1 Tax=Glycine max RepID=I1JBI0_SOYBN	0	100	UniRef100_I1JBI0 CTP synthase n=1 Tax=Glycine max RepID=I1JBI0_SOYBN	0	100	AT4G02120.1|Symbols:|CTP synthase family protein|chr4:940873-944097 FORWARD LENGTH=556	0	99.82	GO:0006221 GO:0009218	pyrimidine nucleotide biosynthetic process; "pyrimidine ribonucleotide metabolic process"	GO:0003883	CTP synthase activity
Glyma.02G014800	C1	0.953298	-0.043757	0.879495	0.11414	0.872787	0.0855527	0.839519	0.136631	0.134936	-0.312566	0.0750812	-0.34826	0.0105105	-0.429567	0.45171	-0.212732	UniRef100_I1JBI5 Uncharacterized protein n=1 Tax=Glycine max RepID=I1JBI5_SOYBN	0	100	UniRef100_G7IEH9 Kynurenine-oxoglutarate transaminase n=1 Tax=Medicago truncatula RepID=G7IEH9_MEDTR	0	100	AT1G77670.1|Symbols:|Pyridoxal phosphate (PLP)-dependent transferases superfamily protein|chr1:29189043-29190901 REVERSE LENGTH=440	1e-99	88.41	GO:0006530 GO:0009058 GO:0019465 GO:0019554 GO:0042218	1-aminocyclopropane-1-carboxylate biosynthetic process; "asparagine catabolic process"; "aspartate transamidation"; "biosynthetic process"; "glutamate catabolic process to oxaloacetate"	GO:0003824 GO:0008483 GO:0016740 GO:0016847 GO:0030170	1-aminocyclopropane-1-carboxylate synthase activity; "catalytic activity"; "pyridoxal phosphate binding"; "transaminase activity"; "transferase activity"
Glyma.02G015600	C1	0.943754	-0.0877535	0.988804	-0.0320976	0.95017	-0.0708148	0.815904	-0.253323	9.53579e-07	-1.99291	8.24256e-10	-2.42096	9.18845e-09	-2.25247	6.18038e-09	-2.29248	UniRef100_I1JBJ1 Uncharacterized protein n=3 Tax=Glycine max RepID=I1JBJ1_SOYBN	0	85.37	UniRef100_U5G3P3 Glycoside hydrolase family 28 family protein n=1 Tax=Populus trichocarpa RepID=U5G3P3_POPTR	0	96.22	AT3G16850.1|Symbols:|Pectin lyase-like superfamily protein|chr3:5748692-5750981 FORWARD LENGTH=455	0	96.92	GO:0005975 GO:0006816 GO:0007030 GO:0009637 GO:0009651 GO:0010155 GO:0046777 GO:0048767	Golgi organization; "calcium ion transport"; "carbohydrate metabolic process"; "protein autophosphorylation"; "regulation of proton transport"; "response to blue light"; "response to salt stress"; "root hair elongation"	GO:0004650	polygalacturonase activity
Glyma.02G018700	C3	0.89035	-0.252012	0.212093	0.992804	0.0339269	1.58871	0.716641	0.56406	0.337287	1.29819	0.988352	0.0727075	0.890043	0.430861	0.888876	0.425892	UniRef100_UPI0003DE9A9A PREDICTED: LOW QUALITY PROTEIN: hydroxyisourate hydrolase n=1 Tax=Glycine max RepID=UPI0003DE9A9A	0	100	UniRef100_Q8S3J3 Hydroxyisourate hydrolase n=1 Tax=Glycine max RepID=HIUH_SOYBN	0	91.25	AT1G02850.2|Symbols:BGLU11|beta glucosidase 11|chr1:630569-633085 FORWARD LENGTH=497	0	92.96	GO:0005975	carbohydrate metabolic process	GO:0003824 GO:0004553 GO:0043169	catalytic activity; "cation binding"; "hydrolase activity, hydrolyzing O-glycosyl compounds"
Glyma.02G019300	C1	0.484244	0.339953	0.994926	-0.0162316	0.70904	0.250052	0.979031	-0.070341	0.00695796	-0.590835	0.0451679	-0.487866	0.112859	-0.408884	0.145917	-0.403212	UniRef100_I1JBN1 Uncharacterized protein n=1 Tax=Glycine max RepID=I1JBN1_SOYBN	0	100	UniRef100_D9ZJ68 MYB domain class transcription factor n=1 Tax=Malus domestica RepID=D9ZJ68_MALDO	0	97.65	AT2G02820.2|Symbols:MYB88|myb domain protein 88|chr2:804716-807139 REVERSE LENGTH=484	5e-178	94.01	GO:0006355 GO:0010052	guard cell differentiation; "regulation of transcription, DNA-dependent"	GO:0003677 GO:0003700	DNA binding; "sequence-specific DNA binding transcription factor activity"
Glyma.02G019400	C5	0.160922	0.5852	0.605588	0.370514	0.155805	0.700011	0.977175	0.0845655	0.428183	0.399751	0.049382	0.692294	0.0920127	0.619236	0.0343976	0.715478	UniRef100_I1JBN2 Uncharacterized protein n=1 Tax=Glycine max RepID=I1JBN2_SOYBN	0	100	UniRef100_Q2HTW1 Solute carrier family protein n=2 Tax=Medicago truncatula RepID=Q2HTW1_MEDTR	0	95.48	AT1G14360.1|Symbols:ATUTR3, UTR3|UDP-galactose transporter 3|chr1:4911362-4913029 REVERSE LENGTH=331	0	99.4	GO:0006457 GO:0009408 GO:0009553 GO:0009555 GO:0009627 GO:0009644 GO:0030968 GO:0034976 GO:0042542 GO:0055085	embryo sac development; "endoplasmic reticulum unfolded protein response"; "pollen development"; "protein folding"; "response to endoplasmic reticulum stress"; "response to heat"; "response to high light intensity"; "response to hydrogen peroxide"; "systemic acquired resistance"; "transmembrane transport"	GO:0005460 GO:0015165	UDP-glucose transmembrane transporter activity; "pyrimidine nucleotide-sugar transmembrane transporter activity"
Glyma.02G019500	C6	0.724209	-0.146049	0.560959	0.219025	0.857134	-0.09445	0.994811	0.0122042	0.000469366	0.486035	0.00168572	0.449562	0.00393364	0.416433	0.0947834	0.299278	UniRef100_I1JBN3 Uncharacterized protein n=1 Tax=Glycine max RepID=I1JBN3_SOYBN	0	100	UniRef100_Q2HTW4 Protein kinase n=1 Tax=Medicago truncatula RepID=Q2HTW4_MEDTR	0	100.24	AT2G02800.2|Symbols:APK2B|protein kinase 2B|chr2:796889-799250 REVERSE LENGTH=426	0	96.24	GO:0006468	protein phosphorylation	GO:0004672 GO:0004674 GO:0005524 GO:0016301 GO:0016772	ATP binding; "kinase activity"; "protein kinase activity"; "protein serine/threonine kinase activity"; "transferase activity, transferring phosphorus-containing groups"
Glyma.02G019600	C2	0.00306124	-0.789579	0.00248941	-0.819564	0.00459219	-0.952805	0.00987414	-0.777161	0.143028	0.444032	0.0928293	0.484736	0.185753	0.418409	0.789721	0.175907	UniRef100_I1JBN4 Uncharacterized protein n=1 Tax=Glycine max RepID=I1JBN4_SOYBN	3e-172	100	UniRef100_B9GGX3 SOUL heme-binding family protein n=1 Tax=Populus trichocarpa RepID=B9GGX3_POPTR	2e-104	87.61	AT1G17100.1|Symbols:|SOUL heme-binding family protein|chr1:5844766-5845539 FORWARD LENGTH=232	3e-95	84.05	GO:0008150 GO:0019761	biological process; "glucosinolate biosynthetic process"	NA	NA
Glyma.02G023500	C1	0.974844	-0.0441941	0.995029	-0.0156717	0.316355	0.516566	0.990555	0.0341233	0.0397007	-0.779944	0.052271	-0.749356	0.108117	-0.657561	0.0487225	-0.758835	UniRef100_I1JBS7 Uncharacterized protein n=1 Tax=Glycine max RepID=I1JBS7_SOYBN	0	100	UniRef100_G7K8E9 DnaJ homolog subfamily B member n=1 Tax=Medicago truncatula RepID=G7K8E9_MEDTR	6e-120	98.57	AT3G08910.1|Symbols:|DNAJ heat shock family protein|chr3:2710402-2711811 REVERSE LENGTH=323	4e-102	82.97	GO:0006457	protein folding	GO:0031072 GO:0051082	heat shock protein binding; "unfolded protein binding"
Glyma.02G026300	C2	0.000384758	-1.0216	0.0137434	-0.794742	0.102259	-0.687601	0.00145448	-1.01578	0.0202067	1.13363	0.0295909	1.08575	0.0186581	1.13042	0.047139	1.02222	UniRef100_Q0PJI4 MYB transcription factor MYB138 n=1 Tax=Glycine max RepID=Q0PJI4_SOYBN	0	101.35	UniRef100_Q0PJI4 MYB transcription factor MYB138 n=1 Tax=Glycine max RepID=Q0PJI4_SOYBN	0	101.35	AT1G70000.2|Symbols:|myb-like transcription factor family protein|chr1:26363674-26364635 REVERSE LENGTH=261	4e-77	114.94	GO:0006355 GO:0009651 GO:0009723 GO:0009733 GO:0009737 GO:0009739 GO:0009751 GO:0009753 GO:0046686 GO:0080167	regulation of transcription, DNA-dependent; "response to abscisic acid stimulus"; "response to auxin stimulus"; "response to cadmium ion"; "response to ethylene stimulus"; "response to gibberellin stimulus"; "response to jasmonic acid stimulus"; "response to karrikin"; "response to salicylic acid stimulus"; "response to salt stress"	GO:0003676 GO:0003677 GO:0003700 GO:0008270	DNA binding; "nucleic acid binding"; "sequence-specific DNA binding transcription factor activity"; "zinc ion binding"
Glyma.02G028100	C1	0.000319312	1.50768	0.00236653	1.32162	0.0627174	1.09321	0.985819	0.0738618	0.799614	0.257704	0.131862	0.788609	0.277065	0.642576	0.347695	0.608048	UniRef100_I1JBW7 Uncharacterized protein n=1 Tax=Glycine max RepID=I1JBW7_SOYBN	0	100	UniRef100_B6CAM2 Matrix metalloproteinase n=1 Tax=Glycine max RepID=B6CAM2_SOYBN	0	100	AT1G59970.1|Symbols:|Matrixin family protein|chr1:22073601-22074683 FORWARD LENGTH=360	4e-39	74.72	GO:0006508 GO:0008152	metabolic process; "proteolysis"	GO:0004222 GO:0008237 GO:0008270	metalloendopeptidase activity; "metallopeptidase activity"; "zinc ion binding"
Glyma.02G028200	C2	0.29159	0.861419	0.0448416	1.36127	0.987157	-0.0349531	0.998986	0.010916	0.00136084	1.43981	0.0116068	1.231	2.58044e-06	1.90007	0.772643	0.355191	UniRef100_I1JBW8 Uncharacterized protein n=1 Tax=Glycine max RepID=I1JBW8_SOYBN	0	100	UniRef100_B6CAM2 Matrix metalloproteinase n=1 Tax=Glycine max RepID=B6CAM2_SOYBN	0	98.22	AT1G59970.1|Symbols:|Matrixin family protein|chr1:22073601-22074683 FORWARD LENGTH=360	1e-41	68.06	GO:0006508 GO:0008152	metabolic process; "proteolysis"	GO:0004222 GO:0008237 GO:0008270	metalloendopeptidase activity; "metallopeptidase activity"; "zinc ion binding"
Glyma.02G028700	C1	2.83874e-05	1.31653	0.00022463	1.20792	0.00145512	1.34488	0.861064	0.238163	0.761587	0.272575	0.266181	0.611154	0.309592	0.578203	0.905949	0.167706	UniRef100_K7K643 Uncharacterized protein n=2 Tax=Glycine max RepID=K7K643_SOYBN	0	51.38	UniRef100_B6CAM2 Matrix metalloproteinase n=1 Tax=Glycine max RepID=B6CAM2_SOYBN	0	99.24	AT1G59970.1|Symbols:|Matrixin family protein|chr1:22073601-22074683 FORWARD LENGTH=360	3e-41	75	GO:0006508 GO:0008152	metabolic process; "proteolysis"	GO:0004222 GO:0008237 GO:0008270	metalloendopeptidase activity; "metallopeptidase activity"; "zinc ion binding"
Glyma.02G028800	C1	0.00858859	1.2065	0.00418175	1.26721	0.045564	1.16591	0.919262	0.233337	0.716051	0.385054	0.159634	0.875781	0.343676	0.690815	0.590639	0.503826	UniRef100_I1JBX3 Uncharacterized protein n=1 Tax=Glycine max RepID=I1JBX3_SOYBN	0	100	UniRef100_B6CAM2 Matrix metalloproteinase n=1 Tax=Glycine max RepID=B6CAM2_SOYBN	0	98.73	AT1G59970.1|Symbols:|Matrixin family protein|chr1:22073601-22074683 FORWARD LENGTH=360	9e-37	68.89	GO:0006508 GO:0008152	metabolic process; "proteolysis"	GO:0004222 GO:0008237 GO:0008270	metalloendopeptidase activity; "metallopeptidase activity"; "zinc ion binding"
Glyma.02G030200	C2	0.404042	-0.319561	0.212231	-0.435176	0.0369636	-0.685432	0.827389	-0.194615	0.315577	-0.433993	0.329481	-0.441907	0.491713	-0.364162	0.331944	-0.435831	UniRef100_I1JBY4 Uncharacterized protein n=1 Tax=Glycine max RepID=I1JBY4_SOYBN	0	100	UniRef100_G7K443 Cyclin-D1-1 n=1 Tax=Medicago truncatula RepID=G7K443_MEDTR	7e-165	101.2	AT1G70210.1|Symbols:CYCD1;1, ATCYCD1;1|CYCLIN D1;1|chr1:26440015-26441980 FORWARD LENGTH=339	3e-135	99.71	GO:0000278 GO:0010440 GO:0042023 GO:0045736 GO:0051726	DNA endoreduplication; "mitotic cell cycle"; "negative regulation of cyclin-dependent protein serine/threonine kinase activity"; "regulation of cell cycle"; "stomatal lineage progression"	GO:0005515 GO:0016538	cyclin-dependent protein serine/threonine kinase regulator activity; "protein binding"
Glyma.02G030700	C2	0.984506	0.0245762	0.681297	0.261248	0.717259	-0.235029	0.980217	0.0584541	0.796577	0.162992	0.0496511	0.559065	0.80641	0.179789	0.457053	0.333669	UniRef100_I1JBY6 Uncharacterized protein n=1 Tax=Glycine max RepID=I1JBY6_SOYBN	0	100	UniRef100_G7IZD1 Cc-nbs-lrr resistance protein n=1 Tax=Medicago truncatula RepID=G7IZD1_MEDTR	0	69.94	AT3G14470.1|Symbols:|NB-ARC domain-containing disease resistance protein|chr3:4857940-4861104 FORWARD LENGTH=1054	7e-114	76.76	GO:0006952 GO:0009627 GO:0009697	defense response; "salicylic acid biosynthetic process"; "systemic acquired resistance"	GO:0005515 GO:0043531	ADP binding; "protein binding"
Glyma.02G031300	C2	0.213067	-0.609103	0.226584	-0.659308	0.00965963	-1.26163	0.0730643	-0.875645	0.864256	-0.205238	0.833272	0.265685	0.985343	0.0410379	0.890692	-0.203208	UniRef100_K7K662 Uncharacterized protein n=1 Tax=Glycine max RepID=K7K662_SOYBN	0	100	UniRef100_O04523 Protein ALTERED XYLOGLUCAN 4 n=1 Tax=Arabidopsis thaliana RepID=TBL27_ARATH	1e-126	95.91	AT1G70230.1|Symbols:TBL27|TRICHOME BIREFRINGENCE-LIKE 27|chr1:26450389-26451724 FORWARD LENGTH=416	1e-129	95.91	GO:0010167 GO:0010411 GO:0015706	nitrate transport; "response to nitrate"; "xyloglucan metabolic process"	NA	NA
Glyma.02G032300	C2	0.445278	-0.472763	0.860705	-0.260119	0.00422519	-1.40285	0.824562	-0.302868	0.927287	-0.150078	0.722644	-0.44321	0.994384	-0.0208165	0.706131	-0.453845	UniRef100_C6SZA9 Uncharacterized protein n=1 Tax=Glycine max RepID=C6SZA9_SOYBN	8e-107	100	UniRef100_B7FKA0 MLP-like protein n=1 Tax=Medicago truncatula RepID=B7FKA0_MEDTR	4e-75	98.08	AT1G24020.2|Symbols:MLP423|MLP-like protein 423|chr1:8500653-8501458 REVERSE LENGTH=155	5e-59	96.13	GO:0006952 GO:0016556	defense response; "mRNA modification"	NA	NA
Glyma.02G032700	C1	#N/A	0	#N/A	0	#N/A	0	#N/A	0	0.00628999	-2.13039	0.0734594	-1.62411	0.000285962	-2.4548	0.117883	-1.50357	UniRef100_I1JC07 Uncharacterized protein n=1 Tax=Glycine max RepID=I1JC07_SOYBN	0	100	NA	NA	NA	AT1G60060.1|Symbols:|Serine/threonine-protein kinase WNK (With No Lysine)-related|chr1:22139282-22141585 FORWARD LENGTH=386	1e-158	87.82	GO:0008150	biological process	GO:0003674	molecular function
Glyma.02G033600	C1	0.887583	0.095793	0.992153	0.0158733	0.986157	0.0138358	0.958759	0.0754213	0.393481	-0.318607	0.112131	-0.461855	0.034641	-0.539801	0.130166	-0.44676	UniRef100_I1JC15 Potassium transporter n=1 Tax=Glycine max RepID=I1JC15_SOYBN	0	100	UniRef100_I1JC15 Potassium transporter n=1 Tax=Glycine max RepID=I1JC15_SOYBN	0	100	AT1G70300.1|Symbols:KUP6|K+ uptake permease 6|chr1:26477993-26481233 REVERSE LENGTH=782	0	95.4	GO:0006813 GO:0071805	potassium ion transmembrane transport; "potassium ion transport"	GO:0015079	potassium ion transmembrane transporter activity
Glyma.02G034200	C2	#N/A	0	#N/A	0	#N/A	0	#N/A	0	0.152232	1.04866	0.0411782	1.3914	0.0018657	1.82595	0.130286	1.06837	UniRef100_I1JC18 Uncharacterized protein n=1 Tax=Glycine max RepID=I1JC18_SOYBN	0	100	UniRef100_G7K1E9 U-box domain containing protein n=1 Tax=Medicago truncatula RepID=G7K1E9_MEDTR	0	100.15	AT1G60190.1|Symbols:|ARM repeat superfamily protein|chr1:22198403-22200463 FORWARD LENGTH=686	0	100.44	GO:0010029 GO:0016567	protein ubiquitination; "regulation of seed germination"	GO:0004842 GO:0008270	ubiquitin-protein ligase activity; "zinc ion binding"
Glyma.02G034700	C2	0.763417	-0.28563	0.0364412	-0.939546	0.000798953	-1.65631	0.201387	-0.757508	0.179876	-0.828835	0.549634	-0.545071	0.434852	-0.624843	0.206428	-0.805335	UniRef100_I1JC23 Uncharacterized protein n=1 Tax=Glycine max RepID=I1JC23_SOYBN	0	100	UniRef100_G7K1D9 Polygalacturonase-1 non-catalytic subunit beta n=1 Tax=Medicago truncatula RepID=G7K1D9_MEDTR	0	99.68	AT1G70370.2|Symbols:PG2|polygalacturonase 2|chr1:26513003-26514998 REVERSE LENGTH=626	0	100.32	GO:0000271 GO:0000272 GO:0005982 GO:0007389 GO:0008150 GO:0008361 GO:0009664 GO:0009825 GO:0009832 GO:0009926 GO:0009932 GO:0010015 GO:0010075 GO:0010817 GO:0040007 GO:0043481 GO:0048653 GO:0048767 GO:0071555	anther development; "anthocyanin accumulation in tissues in response to UV light"; "auxin polar transport"; "biological process"; "cell tip growth"; "cell wall organization"; "growth"; "multidimensional cell growth"; "pattern specification process"; "plant-type cell wall biogenesis"; "plant-type cell wall organization"; "polysaccharide biosynthetic process"; "polysaccharide catabolic process"; "r…	GO:0004650	polygalacturonase activity
Glyma.02G037000	C2	0.837511	-0.191815	0.929156	-0.156409	0.00667496	-1.16076	0.613647	-0.404956	0.937246	-0.0861694	0.993167	-0.0164255	0.949763	-0.0901365	0.961925	-0.0758683	UniRef100_I1JC50 Uncharacterized protein n=2 Tax=Glycine max RepID=I1JC50_SOYBN	0	100	UniRef100_G7K058 Menaquinone biosynthesis methyltransferase ubiE n=1 Tax=Medicago truncatula RepID=G7K058_MEDTR	2.33e-156	89.26	AT1G23360.1|Symbols:MENG|S-adenosyl-L-methionine-dependent methyltransferases superfamily protein|chr1:8295421-8296893 REVERSE LENGTH=261	8e-121	94.25	GO:0042372	phylloquinone biosynthetic process	GO:0008168 GO:0052624	2-phytyl-1,4-naphthoquinone methyltransferase activity; "methyltransferase activity"
Glyma.02G037500	C1	0.274469	-0.321884	0.343019	-0.324836	0.605674	-0.222917	0.0378881	-0.538028	0.643789	-0.257043	0.300237	-0.436385	0.253703	-0.441606	0.508273	-0.327611	UniRef100_C6TBW3 Uncharacterized protein n=1 Tax=Glycine max RepID=C6TBW3_SOYBN	0	100	UniRef100_G7K048 Lipase n=1 Tax=Medicago truncatula RepID=G7K048_MEDTR	0	99.14	AT1G10740.4|Symbols:|alpha/beta-Hydrolases superfamily protein|chr1:3568343-3570466 REVERSE LENGTH=473	0	96.83	GO:0006114	glycerol biosynthetic process	NA	NA
Glyma.02G038700	C3	0.0325646	0.433026	0.98021	-0.042491	0.458991	0.243521	0.998199	-0.00474002	0.956273	0.0404891	0.98307	0.0220538	0.946167	0.0568027	0.845022	0.1226	UniRef100_I1JC73 Uncharacterized protein n=1 Tax=Glycine max RepID=I1JC73_SOYBN	2e-101	100	UniRef100_B9H9L0 60S ribosomal protein L27a-2 n=3 Tax=Populus trichocarpa RepID=B9H9L0_POPTR	3e-89	101.37	AT1G70600.1|Symbols:|Ribosomal protein L18e/L15 superfamily protein|chr1:26621168-26621608 REVERSE LENGTH=146	1e-89	101.37	GO:0006412	translation	GO:0003735	structural constituent of ribosome
Glyma.02G039700	C1	0.870524	0.148836	0.958965	0.103978	0.84963	-0.156187	0.687178	-0.313678	1.30049e-08	-1.32816	4.84061e-07	-1.18612	3.07932e-10	-1.43054	3.34498e-07	-1.20152	NA	NA	NA	NA	NA	NA	NA	NA	NA	NA	NA	NA	NA
Glyma.02G040700	C1	0.679924	0.378012	0.782434	0.370801	0.160342	0.961826	0.699448	0.457874	0.024331	-1.26615	0.519694	-0.634433	0.00250113	-1.54449	0.000726623	-1.66686	UniRef100_I1JC96 Uncharacterized protein n=1 Tax=Glycine max RepID=I1JC96_SOYBN	0	100	UniRef100_G7JXQ1 Mitochondrial 2-oxoglutarate/malate carrier protein n=1 Tax=Medicago truncatula RepID=G7JXQ1_MEDTR	0	98.45	AT2G22500.1|Symbols:UCP5, ATPUMP5, DIC1|uncoupling protein 5|chr2:9563531-9564472 REVERSE LENGTH=313	2e-168	101.28	GO:0006810 GO:0006839 GO:0010200 GO:0015992	mitochondrial transport; "proton transport"; "response to chitin"; "transport"	GO:0005310 GO:0017077	dicarboxylic acid transmembrane transporter activity; "oxidative phosphorylation uncoupler activity"
Glyma.02G041100	C1	0.0385029	1.02431	0.691615	0.463459	0.148616	0.943757	0.877868	0.292587	0.914504	-0.106019	0.963103	0.0638732	0.901415	-0.14225	0.892696	-0.148902	UniRef100_K7K6D5 Uncharacterized protein n=1 Tax=Glycine max RepID=K7K6D5_SOYBN	8e-64	100	NA	NA	NA	NA	NA	NA	NA	NA	NA	NA
Glyma.02G042200	C1	0.98514	0.0255994	0.988208	0.042653	0.719222	0.238075	0.438587	0.424953	0.0564856	-0.704211	0.0552805	-0.702931	0.041739	-0.725871	0.0172788	-0.805274	UniRef100_I1JCB2 Uncharacterized protein n=1 Tax=Glycine max RepID=I1JCB2_SOYBN	0	100	UniRef100_G7L9H4 2-succinylbenzoate-CoA ligase n=1 Tax=Medicago truncatula RepID=G7L9H4_MEDTR	0	85.53	AT2G17650.1|Symbols:|AMP-dependent synthetase and ligase family protein|chr2:7671041-7672936 FORWARD LENGTH=603	0	91.21	GO:0008152 GO:0009686 GO:0009740	gibberellic acid mediated signaling pathway; "gibberellin biosynthetic process"; "metabolic process"	GO:0003824	catalytic activity
Glyma.02G042700	C1	#N/A	0	#N/A	0	#N/A	0	#N/A	0	0.766086	-0.454583	0.89785	-0.317714	0.725266	-0.567599	0.00510564	-1.8105	UniRef100_I1JCB8 Uncharacterized protein n=1 Tax=Glycine max RepID=I1JCB8_SOYBN	0	100	NA	NA	NA	AT4G35690.1|Symbols:|Arabidopsis protein of unknown function (DUF241)|chr4:16921886-16922740 FORWARD LENGTH=284	2e-55	102.11	GO:0008150	biological process	GO:0003674	molecular function
Glyma.02G043500	C1	0.335254	0.413033	0.000280194	1.02819	0.0188968	0.879708	0.411702	0.443086	0.518904	0.414802	0.64742	0.359075	0.133182	0.67298	0.736033	0.294199	UniRef100_I1JCC6 Uncharacterized protein n=1 Tax=Glycine max RepID=I1JCC6_SOYBN	0	100	UniRef100_G7LA96 F-box family protein n=1 Tax=Medicago truncatula RepID=G7LA96_MEDTR	0	94.46	AT2G17030.1|Symbols:|F-box family protein with a domain of unknown function (DUF295)|chr2:7399108-7400650 FORWARD LENGTH=407	1e-40	87.22	GO:0008150	biological process	GO:0003674	molecular function
Glyma.02G044500	C2	0.0248296	-1.21472	0.0536591	-1.12908	0.442387	-0.694607	0.118719	-1.0681	#N/A	0	#N/A	0	#N/A	0	#N/A	0	UniRef100_I1JCD6 Uncharacterized protein n=1 Tax=Glycine max RepID=I1JCD6_SOYBN	5e-144	100	UniRef100_B9HVV6 Germin-like protein 1 n=1 Tax=Populus trichocarpa RepID=B9HVV6_POPTR	2e-79	87.19	AT1G18980.1|Symbols:|RmlC-like cupins superfamily protein|chr1:6557364-6558026 REVERSE LENGTH=220	3e-34	85.45	GO:0000041 GO:0006826 GO:0008150 GO:0010106 GO:0010167 GO:0015706	biological process; "cellular response to iron ion starvation"; "iron ion transport"; "nitrate transport"; "response to nitrate"; "transition metal ion transport"	GO:0030145 GO:0045735	manganese ion binding; "nutrient reservoir activity"
Glyma.02G045100	C1	0.254363	-0.468523	0.695425	-0.294642	0.667526	-0.276389	0.682018	-0.322578	0.307678	-0.39539	0.920507	-0.0982155	0.0163431	-0.652947	0.0407532	-0.615375	UniRef100_I1JCE1 Uncharacterized protein n=2 Tax=Glycine max RepID=I1JCE1_SOYBN	0	100	UniRef100_G7LB59 Aspartic proteinase-like protein n=1 Tax=Medicago truncatula RepID=G7LB59_MEDTR	0	90.44	AT2G17760.1|Symbols:|Eukaryotic aspartyl protease family protein|chr2:7713488-7716269 FORWARD LENGTH=513	6e-170	88.69	GO:0006508 GO:0006865	amino acid transport; "proteolysis"	GO:0004190	aspartic-type endopeptidase activity
Glyma.02G046800	C2	0.675753	-0.357493	0.123748	-0.81778	0.00497103	-1.46087	0.233351	-0.759342	0.300701	-0.562994	0.732818	-0.317918	0.690848	-0.348728	0.423762	-0.499614	UniRef100_I1JCF7 Uncharacterized protein n=2 Tax=Glycine max RepID=I1JCF7_SOYBN	0	100	UniRef100_G7LB83 Lysosomal alpha-mannosidase n=1 Tax=Medicago truncatula RepID=G7LB83_MEDTR	0	99.02	AT5G66150.1|Symbols:|Glycosyl hydrolase family 38 protein|chr5:26439013-26444434 REVERSE LENGTH=1047	0	96.47	GO:0005975 GO:0006013	carbohydrate metabolic process; "mannose metabolic process"	GO:0003824 GO:0004553 GO:0004559 GO:0008270 GO:0015923 GO:0030246	alpha-mannosidase activity; "carbohydrate binding"; "catalytic activity"; "hydrolase activity, hydrolyzing O-glycosyl compounds"; "mannosidase activity"; "zinc ion binding"
Glyma.02G047700	C1	0.894941	-0.151803	0.964438	-0.116166	0.994243	-0.00964128	0.90725	-0.196791	0.073954	-0.7032	0.339847	-0.501456	0.0920853	-0.674019	0.0312436	-0.785536	UniRef100_I1JCG9 Uncharacterized protein n=1 Tax=Glycine max RepID=I1JCG9_SOYBN	0	100	UniRef100_W0TQK6 Armadillo repeat only n=1 Tax=Acacia mangium RepID=W0TQK6_ACAMN	0	96.67	AT5G66200.1|Symbols:ARO2|armadillo repeat only 2|chr5:26453648-26455603 REVERSE LENGTH=651	0	98.16	GO:0008150	biological process	NA	NA
Glyma.02G053600	C1	0.0441753	0.822895	0.000191133	1.31499	0.00192096	1.40244	0.979802	0.0862416	0.0866653	0.981528	0.276919	0.751972	0.0078129	1.26336	0.24993	0.771292	UniRef100_I1JCM4 Uncharacterized protein n=1 Tax=Glycine max RepID=I1JCM4_SOYBN	0	100	UniRef100_G7LDW0 Mitochondrial chaperone BCS1 n=1 Tax=Medicago truncatula RepID=G7LDW0_MEDTR	0	95.6	AT3G50930.1|Symbols:BCS1|cytochrome BC1 synthesis|chr3:18929817-18931547 FORWARD LENGTH=576	0	81.42	GO:0009611 GO:0009612 GO:0009627 GO:0009697 GO:0010200 GO:0052542	defense response by callose deposition; "response to chitin"; "response to mechanical stimulus"; "response to wounding"; "salicylic acid biosynthetic process"; "systemic acquired resistance"	GO:0000166 GO:0005524 GO:0016887 GO:0017111	ATP binding; "ATPase activity"; "nucleoside-triphosphatase activity"; "nucleotide binding"
Glyma.02G054200	C2	0.580247	-0.940295	0.644806	1.03239	0.780298	-0.627418	0.00702996	-3.43143	0.00167225	3.66258	0.0031738	3.49261	0.000506862	3.90132	0.109784	2.19837	UniRef100_I1JCM8 Uncharacterized protein n=1 Tax=Glycine max RepID=I1JCM8_SOYBN	0	100	UniRef100_B5A7G5 Salicylic acid methyl transferase-like protein n=1 Tax=Glycine max RepID=B5A7G5_SOYBN	0	100	AT1G19640.1|Symbols:JMT|jasmonic acid carboxyl methyltransferase|chr1:6789166-6791708 REVERSE LENGTH=389	5e-103	94.6	GO:0006612 GO:0007165 GO:0009414 GO:0009611 GO:0009620 GO:0009694 GO:0009695 GO:0009723 GO:0009733 GO:0009738 GO:0009753 GO:0009863 GO:0009867 GO:0010363 GO:0042538	abscisic acid mediated signaling pathway; "hyperosmotic salinity response"; "jasmonic acid biosynthetic process"; "jasmonic acid mediated signaling pathway"; "jasmonic acid metabolic process"; "protein targeting to membrane"; "regulation of plant-type hypersensitive response"; "response to auxin stimulus"; "response to ethylene stimulus"; "response to fungus"; "response to jasmonic acid stimulus"…	GO:0008168 GO:0030795	jasmonate O-methyltransferase activity; "methyltransferase activity"
Glyma.02G055500	C1	0.373164	0.354498	0.0383027	0.619869	0.00470669	0.923559	0.972957	0.0748125	0.994717	-0.0074064	0.998736	0.0019489	0.903894	0.14056	0.363141	-0.45115	UniRef100_I1JCP2 Uncharacterized protein n=1 Tax=Glycine max RepID=I1JCP2_SOYBN	0	100	UniRef100_G7KEW9 U-box domain-containing protein n=2 Tax=Medicago truncatula RepID=G7KEW9_MEDTR	0	99.09	AT4G36550.1|Symbols:|ARM repeat superfamily protein|chr4:17245400-17247926 REVERSE LENGTH=718	3e-137	103.9	GO:0001666 GO:0009862 GO:0010310 GO:0016567 GO:0031347	protein ubiquitination; "regulation of defense response"; "regulation of hydrogen peroxide metabolic process"; "response to hypoxia"; "systemic acquired resistance, salicylic acid mediated signaling pathway"	GO:0004842 GO:0019894	kinesin binding; "ubiquitin-protein ligase activity"
Glyma.02G056200	C1	0.0806805	0.397194	0.213602	0.34448	0.64306	0.190883	0.959534	0.0707752	5.98146e-06	-0.845454	2.59111e-07	-0.931738	1.96065e-05	-0.791006	3.86023e-05	-0.773312	UniRef100_I1JCP6 Uncharacterized protein n=1 Tax=Glycine max RepID=I1JCP6_SOYBN	0	100	UniRef100_G7LDY1 Sugar transporter ERD6-like protein n=1 Tax=Medicago truncatula RepID=G7LDY1_MEDTR	0	100.21	AT1G75220.1|Symbols:|Major facilitator superfamily protein|chr1:28229412-28232606 REVERSE LENGTH=487	0	100	GO:0009694 GO:0009753 GO:0010030 GO:0042593	glucose homeostasis; "jasmonic acid metabolic process"; "positive regulation of seed germination"; "response to jasmonic acid stimulus"	GO:0005215 GO:0005351 GO:0015144 GO:0022857 GO:0022891	carbohydrate transmembrane transporter activity; "substrate-specific transmembrane transporter activity"; "sugar:hydrogen symporter activity"; "transmembrane transporter activity"; "transporter activity"
Glyma.02G057200	C2	0.959235	0.0449338	0.87871	0.138591	0.967132	-0.0358367	0.991731	0.0223483	0.402031	0.240688	0.984223	-0.0182608	0.0210595	0.435871	0.417179	0.237015	UniRef100_C6TKS2 Uncharacterized protein n=1 Tax=Glycine max RepID=C6TKS2_SOYBN	0	100	UniRef100_G7LES9 Phosphatidylinositol transfer protein PDR17 n=2 Tax=Medicago truncatula RepID=G7LES9_MEDTR	7e-174	90.88	AT4G36640.1|Symbols:|Sec14p-like phosphatidylinositol transfer family protein|chr4:17277187-17278447 REVERSE LENGTH=294	7e-143	97.62	GO:0006810 GO:0009611 GO:0009805	coumarin biosynthetic process; "response to wounding"; "transport"	GO:0005215	transporter activity
Glyma.02G059500	C2	0.327293	-0.891759	0.00693783	-1.80668	0.52644	-0.746557	0.647969	-0.704984	0.743518	0.484555	0.913947	0.258983	0.927605	0.229578	0.981166	-0.0809909	UniRef100_C6TMI0 Uncharacterized protein n=1 Tax=Glycine max RepID=C6TMI0_SOYBN	0	100	UniRef100_U5G8H3 PQ-loop repeat family protein n=1 Tax=Populus trichocarpa RepID=U5G8H3_POPTR	5e-177	98.7	AT4G36850.1|Symbols:|PQ-loop repeat family protein / transmembrane family protein|chr4:17353415-17355822 REVERSE LENGTH=392	8e-162	95.66	GO:0008150	biological process	NA	NA
Glyma.02G059600	C5	0.859388	0.168043	0.0309763	0.766768	0.505023	0.389785	0.940305	-0.137035	0.697235	0.243089	0.755866	0.232589	0.312672	0.429296	0.884683	0.14307	UniRef100_I1JCT4 Uncharacterized protein n=1 Tax=Glycine max RepID=I1JCT4_SOYBN	3e-138	100	UniRef100_B9HEM5 Calmodulin-like gene family protein n=1 Tax=Populus trichocarpa RepID=B9HEM5_POPTR	8e-64	102.66	AT3G50770.1|Symbols:CML41|calmodulin-like 41|chr3:18873987-18874604 FORWARD LENGTH=205	2e-60	94.15	GO:0008150 GO:0043090	amino acid import; "biological process"	GO:0005509	calcium ion binding
Glyma.02G060700	C2	0.776596	0.18685	0.755809	0.239737	0.677853	0.246968	0.824562	0.211225	0.0255402	0.617429	0.148525	0.477091	0.0319073	0.594008	0.000137728	0.891383	UniRef100_K7K6Q4 Uncharacterized protein n=1 Tax=Glycine max RepID=K7K6Q4_SOYBN	0	100	NA	NA	NA	AT5G66600.3|Symbols:|Protein of unknown function, DUF547|chr5:26575105-26578315 REVERSE LENGTH=614	0	99.19	GO:0008150	biological process	GO:0003674	molecular function
Glyma.02G066200	C3	0.990898	-0.0203618	0.855474	0.252172	0.0450136	0.990656	0.527906	0.485512	0.429295	0.576101	0.816127	0.307503	0.591283	0.500302	0.974911	0.070822	UniRef100_C6TNR7 Uncharacterized protein n=1 Tax=Glycine max RepID=C6TNR7_SOYBN	3e-167	100	UniRef100_D8VD41 Ethylene response factor 14 n=1 Tax=Actinidia deliciosa RepID=D8VD41_ACTDE	2e-39	71.49	AT5G61890.1|Symbols:|Integrase-type DNA-binding superfamily protein|chr5:24852639-24853744 REVERSE LENGTH=248	1e-38	33.06	GO:0006355 GO:0006865 GO:0050832	amino acid transport; "defense response to fungus"; "regulation of transcription, DNA-dependent"	GO:0003677 GO:0003700	DNA binding; "sequence-specific DNA binding transcription factor activity"
Glyma.02G068400	C1	0.929676	-0.0570841	0.553349	-0.2101	0.841156	0.0978152	0.970276	-0.0537468	2.30493e-09	-1.19298	1.83166e-14	-1.50082	8.11385e-15	-1.48753	9.17552e-13	-1.38755	UniRef100_I1JD22 Uncharacterized protein n=1 Tax=Glycine max RepID=I1JD22_SOYBN	2e-173	100	UniRef100_G7KYC9 INO80 complex subunit D n=1 Tax=Medicago truncatula RepID=G7KYC9_MEDTR	4e-83	92.7	AT2G31600.1|Symbols:|unknown protein; FUNCTIONS IN: molecular_function unknown; INVOLVED IN: biological_process unknown; LOCATED IN: chloroplast; BEST Arabidopsis thaliana protein match is: unknown protein (TAIR:AT3G53860.1); Has 35333 Blast hits to 34131 proteins in 2444 species: Archae - 798; Bacteria - 22429; Metazoa - 974; Fungi - 991; Plants - 531; Viruses - 0; Other Eukaryotes - 9610 (sourc…	6e-56	69.77	GO:0008150	biological process	GO:0003674	molecular function
Glyma.02G068500	C1	0.862766	-0.0930103	0.872347	-0.114256	0.81066	-0.110457	0.786148	-0.153427	0.176199	-0.274605	0.0317764	-0.363383	0.0764032	-0.319105	0.04574	-0.346474	UniRef100_I1JD21 Uncharacterized protein n=1 Tax=Glycine max RepID=I1JD21_SOYBN	0	100	UniRef100_E5GB47 Eukaryotic peptide chain release factor subunit n=1 Tax=Cucumis melo subsp. melo RepID=E5GB47_CUCME	0	100.23	AT3G26618.1|Symbols:ERF1-3|eukaryotic release factor 1-3|chr3:9788854-9790161 FORWARD LENGTH=435	0	100.46	GO:0006415	translational termination	GO:0003747 GO:0016149	translation release factor activity; "translation release factor activity, codon specific"
Glyma.02G068600	C1	0.88217	-0.0853238	0.811069	-0.139345	0.88877	0.0764973	0.928596	-0.0883366	3.06065e-09	-1.16457	1.38436e-13	-1.43533	2.89176e-15	-1.48327	4.10348e-12	-1.32825	UniRef100_I1JD22 Uncharacterized protein n=1 Tax=Glycine max RepID=I1JD22_SOYBN	2e-173	100	UniRef100_G7KYC9 INO80 complex subunit D n=1 Tax=Medicago truncatula RepID=G7KYC9_MEDTR	4e-83	92.7	AT2G31600.1|Symbols:|unknown protein; FUNCTIONS IN: molecular_function unknown; INVOLVED IN: biological_process unknown; LOCATED IN: chloroplast; BEST Arabidopsis thaliana protein match is: unknown protein (TAIR:AT3G53860.1); Has 35333 Blast hits to 34131 proteins in 2444 species: Archae - 798; Bacteria - 22429; Metazoa - 974; Fungi - 991; Plants - 531; Viruses - 0; Other Eukaryotes - 9610 (sourc…	6e-56	69.77	GO:0008150	biological process	GO:0003674	molecular function
Glyma.02G068900	C1	0.968793	0.0501655	0.93204	0.139226	0.19207	-0.584192	0.504434	-0.412354	0.245261	-0.340296	0.714013	-0.185537	0.373422	-0.29591	0.0151275	-0.533693	UniRef100_C6TET5 Uncharacterized protein n=1 Tax=Glycine max RepID=C6TET5_SOYBN	0	100	UniRef100_Q41638 Xyloglucan endotransglucosylase/hydrolase protein A n=1 Tax=Phaseolus angularis RepID=XTHA_PHAAN	0	100	AT5G13870.1|Symbols:EXGT-A4, XTH5|xyloglucan endotransglucosylase/hydrolase 5|chr5:4475089-4476217 REVERSE LENGTH=293	3e-180	100	GO:0005975 GO:0006073	carbohydrate metabolic process; "cellular glucan metabolic process"	GO:0004553 GO:0016762 GO:0016798	hydrolase activity, acting on glycosyl bonds; "hydrolase activity, hydrolyzing O-glycosyl compounds"; "xyloglucan:xyloglucosyl transferase activity"
Glyma.02G071700	C1	#N/A	0	#N/A	0	#N/A	0	#N/A	0	0.0189012	-1.49475	0.0088038	-1.63454	7.37001e-05	-2.15873	4.02727e-07	-2.75477	UniRef100_K7K6W3 Uncharacterized protein n=1 Tax=Glycine max RepID=K7K6W3_SOYBN	0	100	UniRef100_Q5XVI1 ARM repeat superfamily protein n=1 Tax=Arabidopsis thaliana RepID=Q5XVI1_ARATH	0	85.18	AT1G54385.2|Symbols:|ARM repeat superfamily protein|chr1:20301289-20303048 REVERSE LENGTH=560	0	85.18	GO:0000245 GO:0000398	mRNA splicing, via spliceosome; "spliceosomal complex assembly"	NA	NA
Glyma.02G071800	C1	0.000785007	0.834088	0.0311473	0.627988	0.647317	0.253867	0.0635024	0.619776	0.959929	-0.0368777	0.730726	-0.168208	0.870576	-0.109059	0.623143	-0.203061	UniRef100_K7K6W4 Uncharacterized protein n=1 Tax=Glycine max RepID=K7K6W4_SOYBN	0	100	UniRef100_Q9C503 NDH-dependent cyclic electron flow 5 n=2 Tax=Arabidopsis thaliana RepID=Q9C503_ARATH	1e-54	82.49	AT1G55370.2|Symbols:NDF5|NDH-dependent cyclic electron flow 5|chr1:20674852-20676071 FORWARD LENGTH=354	1e-57	82.49	GO:0005975 GO:0009773 GO:0009965 GO:0010628 GO:0016556 GO:0030154 GO:0045893	carbohydrate metabolic process; "cell differentiation"; "leaf morphogenesis"; "mRNA modification"; "photosynthetic electron transport in photosystem I"; "positive regulation of gene expression"; "positive regulation of transcription, DNA-dependent"	GO:0003824 GO:0030246	carbohydrate binding; "catalytic activity"
Glyma.02G075000	C2	0.794238	-0.227573	0.0183052	-0.87391	0.104828	-0.805548	0.582347	-0.429454	0.862989	-0.214411	0.964055	-0.0854441	0.897841	-0.198212	0.88556	-0.219467	UniRef100_I1JD84 Uncharacterized protein n=1 Tax=Glycine max RepID=I1JD84_SOYBN	0	100	UniRef100_A3DSX3 Sucrose transport protein SUT1 n=1 Tax=Phaseolus vulgaris RepID=A3DSX3_PHAVU	0	100.4	AT1G22710.1|Symbols:SUC2, SUT1, ATSUC2|sucrose-proton symporter 2|chr1:8030911-8032970 REVERSE LENGTH=512	0	95.12	GO:0009915 GO:0015770 GO:0055085	phloem sucrose loading; "sucrose transport"; "transmembrane transport"	GO:0005351 GO:0008506 GO:0008515 GO:0015144	carbohydrate transmembrane transporter activity; "sucrose:hydrogen symporter activity"; "sucrose transmembrane transporter activity"; "sugar:hydrogen symporter activity"
Glyma.02G078100	C1	0.0347678	0.428737	0.209435	0.323594	0.224771	0.342983	0.696035	0.193239	0.612354	-0.204486	0.925285	-0.0716914	0.745374	-0.173366	0.989588	0.0144398	UniRef100_I1JDA7 Uncharacterized protein n=1 Tax=Glycine max RepID=I1JDA7_SOYBN	0	100	UniRef100_G7ZYN1 DEAD-box ATP-dependent RNA helicase n=1 Tax=Medicago truncatula RepID=G7ZYN1_MEDTR	0	79.68	AT4G09730.1|Symbols:RH39|RH39|chr4:6136333-6139510 FORWARD LENGTH=621	0	94.52	GO:0006364 GO:0006399 GO:0009658 GO:0080158 GO:1901259	chloroplast organization; "chloroplast rRNA processing"; "chloroplast ribulose bisphosphate carboxylase complex biogenesis"; "rRNA processing"; "tRNA metabolic process"	GO:0003676 GO:0004386 GO:0005524 GO:0008026 GO:0016887 GO:0070180	ATP-dependent helicase activity; "ATP binding"; "ATPase activity"; "LSU rRNA binding"; "helicase activity"; "nucleic acid binding"
Glyma.02G078600	C2	0.00173241	-0.565628	0.0261514	-0.455672	0.0420001	-0.495466	0.0626148	-0.434791	0.541898	0.369843	0.844156	0.202337	0.303763	0.514011	0.961281	-0.0756427	UniRef100_I1JDB5 Uncharacterized protein n=1 Tax=Glycine max RepID=I1JDB5_SOYBN	0	100	UniRef100_G7KIB0 Dehydrogenase/reductase SDR family member n=1 Tax=Medicago truncatula RepID=G7KIB0_MEDTR	0	93.17	AT4G09750.1|Symbols:|NAD(P)-binding Rossmann-fold superfamily protein|chr4:6146770-6148698 FORWARD LENGTH=322	0	99.07	GO:0008152	metabolic process	GO:0000166 GO:0016491	nucleotide binding; "oxidoreductase activity"
Glyma.02G078700	C1	0.984506	0.0272392	0.985996	0.0530895	0.899965	0.1151	0.99205	0.0254914	0.0541233	-0.508804	0.152712	-0.435864	0.0581205	-0.494839	0.000213444	-0.79402	UniRef100_I1JDB6 Uncharacterized protein n=1 Tax=Glycine max RepID=I1JDB6_SOYBN	0	100	UniRef100_G7KIC8 Type I inositol-1,4,5-trisphosphate 5-phosphatase n=1 Tax=Medicago truncatula RepID=G7KIC8_MEDTR	0	93.72	AT1G71710.2|Symbols:|DNAse I-like superfamily protein|chr1:26973796-26976747 REVERSE LENGTH=655	0	92.52	GO:0032957 GO:0046854 GO:0046855	inositol phosphate dephosphorylation; "inositol trisphosphate metabolic process"; "phosphatidylinositol phosphorylation"	GO:0004445	inositol-polyphosphate 5-phosphatase activity
Glyma.02G080800	C1	0.992774	0.0138473	0.610808	-0.464409	0.00732491	-1.43909	0.867238	-0.286983	0.0593798	-1.61962	0.104379	-1.483	0.0258027	-1.79674	0.00876994	-2.0112	UniRef100_P09755 Chlorophyll a-b binding protein 2, chloroplastic n=1 Tax=Glycine max RepID=CB22_SOYBN	8e-143	93.75	UniRef100_P09755 Chlorophyll a-b binding protein 2, chloroplastic n=1 Tax=Glycine max RepID=CB22_SOYBN	8e-143	93.75	AT1G29930.1|Symbols:CAB1, AB140, CAB140, LHCB1.3|chlorophyll A/B binding protein 1|chr1:10478071-10478874 FORWARD LENGTH=267	6e-127	89.89	GO:0009765 GO:0015979	photosynthesis; "photosynthesis, light harvesting"	GO:0016168	chlorophyll binding
Glyma.02G081000	C1	0.329828	0.332399	0.021352	0.599048	0.300759	0.392123	0.547687	0.307818	0.241041	-0.256333	0.0219206	-0.383922	0.238889	-0.258577	0.217618	-0.265896	UniRef100_UPI000233721F PREDICTED: sterol 3-beta-glucosyltransferase UGT80B1-like isoform X1 n=1 Tax=Glycine max RepID=UPI000233721F	0	100	UniRef100_G7IBZ1 Sterol 3-beta-glucosyltransferase n=1 Tax=Medicago truncatula RepID=G7IBZ1_MEDTR	0	95.17	AT1G43620.3|Symbols:UGT80B1|UDP-Glycosyltransferase superfamily protein|chr1:16425654-16429500 REVERSE LENGTH=615	0	93.01	GO:0005975 GO:0008152 GO:0009813 GO:0009845 GO:0010214 GO:0016125 GO:0030259	carbohydrate metabolic process; "flavonoid biosynthetic process"; "lipid glycosylation"; "metabolic process"; "seed coat development"; "seed germination"; "sterol metabolic process"	GO:0016757 GO:0016758 GO:0016906	sterol 3-beta-glucosyltransferase activity; "transferase activity, transferring glycosyl groups"; "transferase activity, transferring hexosyl groups"
Glyma.02G082000	C1	0.968948	-0.0266138	0.988781	-0.0189344	0.592405	-0.170928	0.941714	-0.0678466	0.266378	-0.302436	0.509853	-0.2349	0.383558	-0.269208	0.0357088	-0.443626	UniRef100_I1JDE9 Uncharacterized protein n=1 Tax=Glycine max RepID=I1JDE9_SOYBN	0	100	UniRef100_G7ICY9 GT-2 factor n=2 Tax=Medicago truncatula RepID=G7ICY9_MEDTR	0	98.58	AT1G76880.1|Symbols:|Duplicated homeodomain-like superfamily protein|chr1:28865594-28867931 FORWARD LENGTH=603	5e-135	78.77	GO:0006355	regulation of transcription, DNA-dependent	GO:0003677 GO:0003700	DNA binding; "sequence-specific DNA binding transcription factor activity"
Glyma.02G082100	C1	0.680193	0.190862	0.747922	-0.196699	0.888032	-0.0963675	0.588574	-0.276363	0.0260463	-0.932009	0.105671	-0.771146	0.0243611	-0.932022	0.00296171	-1.13578	UniRef100_K7K730 Uncharacterized protein n=3 Tax=Glycine max RepID=K7K730_SOYBN	0	100	UniRef100_G7ICZ1 GT-2 factor n=1 Tax=Medicago truncatula RepID=G7ICZ1_MEDTR	0	98.9	AT1G76880.1|Symbols:|Duplicated homeodomain-like superfamily protein|chr1:28865594-28867931 FORWARD LENGTH=603	2e-167	85.41	GO:0006355	regulation of transcription, DNA-dependent	GO:0003677 GO:0003700	DNA binding; "sequence-specific DNA binding transcription factor activity"
Glyma.02G082800	C2	0.0294325	-0.424873	0.538767	-0.215536	0.427269	-0.245916	0.829658	-0.13732	0.375313	0.297268	0.18698	0.380073	0.546927	0.248899	0.168106	0.387941	UniRef100_I1JDF7 Uncharacterized protein n=1 Tax=Glycine max RepID=I1JDF7_SOYBN	0	100	UniRef100_Q0GPF5 BZIP transcription factor bZIP131 n=2 Tax=Glycine max RepID=Q0GPF5_SOYBN	0	99.4	AT1G43700.1|Symbols:VIP1, SUE3|VIRE2-interacting protein 1|chr1:16484352-16486017 FORWARD LENGTH=341	7e-78	94.13	GO:0006355 GO:0008272 GO:0009294 GO:0009410 GO:0009970 GO:0030968 GO:0045596 GO:0045892 GO:0051170	DNA mediated transformation; "cellular response to sulfate starvation"; "endoplasmic reticulum unfolded protein response"; "negative regulation of cell differentiation"; "negative regulation of transcription, DNA-dependent"; "nuclear import"; "regulation of transcription, DNA-dependent"; "response to xenobiotic stimulus"; "sulfate transport"	GO:0003700 GO:0005515 GO:0043565 GO:0046983 GO:0051019	mitogen-activated protein kinase binding; "protein binding"; "protein dimerization activity"; "sequence-specific DNA binding"; "sequence-specific DNA binding transcription factor activity"
Glyma.02G085800	C4	0.991661	-0.0139452	0.662562	-0.275012	0.51576	-0.334539	0.905174	0.160754	0.0209511	-0.566135	0.000473971	-0.754284	0.00747244	-0.61634	0.00103224	-0.71779	UniRef100_I1JDI2 Uncharacterized protein n=1 Tax=Glycine max RepID=I1JDI2_SOYBN	3e-132	100	UniRef100_N1QXW8 NADH-ubiquinone oxidoreductase 75 kDa subunit, mitochondrial n=1 Tax=Aegilops tauschii RepID=N1QXW8_AEGTA	6e-31	18.51	AT2G01755.1|Symbols:|unknown protein; FUNCTIONS IN: molecular_function unknown; INVOLVED IN: biological_process unknown; LOCATED IN: chloroplast; Has 120 Blast hits to 120 proteins in 52 species: Archae - 0; Bacteria - 80; Metazoa - 0; Fungi - 0; Plants - 24; Viruses - 0; Other Eukaryotes - 16 (source: NCBI BLink).|chr2:332249-332770 REVERSE LENGTH=173	4e-36	68.21	GO:0008150	biological process	GO:0003674	molecular function
Glyma.02G085900	C1	0.921139	-0.0750496	0.939326	0.0900518	0.983038	0.0178828	0.922932	-0.10895	0.00258168	-0.585413	0.243889	-0.328419	0.00428754	-0.552026	0.0251116	-0.483344	UniRef100_K7K757 Uncharacterized protein n=1 Tax=Glycine max RepID=K7K757_SOYBN	0	100	UniRef100_G1APJ8 RRB1 type-b response regulator n=1 Tax=Nicotiana tabacum RepID=G1APJ8_TOBAC	0	96.02	AT4G16110.1|Symbols:ARR2, RR2|response regulator 2|chr4:9112979-9115785 FORWARD LENGTH=664	3e-110	45.48	GO:0007623 GO:0009723 GO:0009735 GO:0009736 GO:0009873 GO:0010029 GO:0010082 GO:0010119 GO:0010150 GO:0031537 GO:0048364 GO:0048831 GO:0071368 GO:0080113	cellular response to cytokinin stimulus; "circadian rhythm"; "cytokinin mediated signaling pathway"; "ethylene mediated signaling pathway"; "leaf senescence"; "regulation of anthocyanin metabolic process"; "regulation of root meristem growth"; "regulation of seed germination"; "regulation of seed growth"; "regulation of shoot system development"; "regulation of stomatal movement"; "response to cy…	GO:0000156 GO:0003700 GO:0005515	phosphorelay response regulator activity; "protein binding"; "sequence-specific DNA binding transcription factor activity"
Glyma.02G087400	C4	0.1002	-0.42939	0.0295952	-0.533662	0.362831	-0.332268	0.432853	-0.324414	0.900109	-0.115348	0.545486	-0.347557	0.513996	-0.360704	0.0826577	-0.613683	UniRef100_I1JDJ6 Uncharacterized protein n=1 Tax=Glycine max RepID=I1JDJ6_SOYBN	0	100	UniRef100_D5L0Z6 AP2 domain class transcription factor n=1 Tax=Malus domestica RepID=D5L0Z6_MALDO	3e-65	73.39	AT2G28550.2|Symbols:RAP2.7, TOE1|related to AP2.7|chr2:12226444-12228251 REVERSE LENGTH=381	2e-58	85.56	GO:0006355 GO:0009651 GO:0009737 GO:0009887 GO:0010228	organ morphogenesis; "regulation of transcription, DNA-dependent"; "response to abscisic acid stimulus"; "response to salt stress"; "vegetative to reproductive phase transition of meristem"	GO:0003677 GO:0003700	DNA binding; "sequence-specific DNA binding transcription factor activity"
Glyma.02G088900	C2	0.00111104	-0.687617	0.0494118	-0.492779	0.00775162	-0.724061	0.0145445	-0.603285	0.246952	0.627136	0.248911	0.634589	0.211995	0.658713	0.927997	0.141821	UniRef100_C6SZ93 Uncharacterized protein n=1 Tax=Glycine max RepID=C6SZ93_SOYBN	2e-59	100	UniRef100_Q43681 Probable non-specific lipid-transfer protein AKCS9 n=1 Tax=Vigna unguiculata RepID=NLTP_VIGUN	2e-31	80.81	AT3G18280.1|Symbols:|Bifunctional inhibitor/lipid-transfer protein/seed storage 2S albumin superfamily protein|chr3:6267102-6267392 FORWARD LENGTH=96	3e-31	98.96	GO:0006612 GO:0006869 GO:0009963 GO:0010363	lipid transport; "positive regulation of flavonoid biosynthetic process"; "protein targeting to membrane"; "regulation of plant-type hypersensitive response"	GO:0008289	lipid binding
Glyma.02G091800	C3	0.991803	-0.0211089	0.378785	0.633073	0.272141	0.73909	0.244793	0.758088	0.448064	0.561169	0.584415	0.502587	0.0254234	1.09536	0.149685	0.791258	UniRef100_K7K7A9 Uncharacterized protein n=1 Tax=Glycine max RepID=K7K7A9_SOYBN	2e-136	100	UniRef100_B9GJP0 Epsin N-terminal homology domain-containing family protein n=1 Tax=Populus trichocarpa RepID=B9GJP0_POPTR	3e-52	47.37	AT3G46540.1|Symbols:|ENTH/VHS family protein|chr3:17134204-17135411 REVERSE LENGTH=307	1e-50	46.91	GO:0008150	biological process	NA	NA
Glyma.02G092500	C1	0.0430714	1.526	0.00188552	1.97083	0.0278148	1.92241	0.986783	-0.100327	#N/A	0	#N/A	0	#N/A	0	#N/A	0	UniRef100_C6T1Z6 CASP-like protein 12 n=1 Tax=Glycine max RepID=CSPLC_SOYBN	2e-113	100	UniRef100_C6T1Z6 CASP-like protein 12 n=1 Tax=Glycine max RepID=CSPLC_SOYBN	2e-113	100	AT2G39530.1|Symbols:|Uncharacterised protein family (UPF0497)|chr2:16498659-16499401 REVERSE LENGTH=178	3e-29	77.53	GO:0006865 GO:0006888 GO:0008150 GO:0043090	ER to Golgi vesicle-mediated transport; "amino acid import"; "amino acid transport"; "biological process"	GO:0003674	molecular function
Glyma.02G093200	C1	0.839709	0.202746	0.915211	0.183808	0.830692	0.201286	0.584898	-0.429035	0.0162548	-0.558019	0.225462	-0.371885	0.0742994	-0.458429	0.0376151	-0.506007	UniRef100_K7K7B7 Uncharacterized protein n=3 Tax=Glycine max RepID=K7K7B7_SOYBN	0	100	UniRef100_D2D321 Heat shock protein 70 n=1 Tax=Gossypium hirsutum RepID=D2D321_GOSHI	0	86.42	AT3G12580.1|Symbols:HSP70, ATHSP70|heat shock protein 70|chr3:3991487-3993689 REVERSE LENGTH=650	0	85.69	GO:0006457 GO:0009266 GO:0009408 GO:0009615 GO:0009617 GO:0009644 GO:0016567 GO:0034976 GO:0042542 GO:0046686	protein folding; "protein ubiquitination"; "response to bacterium"; "response to cadmium ion"; "response to endoplasmic reticulum stress"; "response to heat"; "response to high light intensity"; "response to hydrogen peroxide"; "response to temperature stimulus"; "response to virus"	GO:0005524 GO:0031625	ATP binding; "ubiquitin protein ligase binding"
Glyma.02G093600	C1	0.925734	0.0707476	0.988781	0.0251527	0.933313	-0.059411	0.852368	-0.148386	0.147279	-0.521575	0.989304	-0.0214165	0.0185527	-0.693593	0.644235	-0.27771	UniRef100_K7K7B9 Uncharacterized protein n=1 Tax=Glycine max RepID=K7K7B9_SOYBN	0	100	UniRef100_Q9LHK2 Genomic DNA, chromosome 3, P1 clone: MMF12 n=1 Tax=Arabidopsis thaliana RepID=Q9LHK2_ARATH	0	96.04	AT3G12590.1|Symbols:|unknown protein; INVOLVED IN: biological_process unknown; LOCATED IN: chloroplast; Has 50 Blast hits to 41 proteins in 15 species: Archae - 0; Bacteria - 0; Metazoa - 2; Fungi - 0; Plants - 43; Viruses - 0; Other Eukaryotes - 5 (source: NCBI BLink).|chr3:3996473-4003657 REVERSE LENGTH=1184	0	98.4	GO:0008150	biological process	NA	NA
Glyma.02G097400	C1	0.967279	0.0453369	0.522987	-0.321828	0.0351605	-0.732348	0.926711	-0.132391	0.332689	-0.619479	0.844437	-0.257426	0.368984	-0.610229	0.502821	-0.514609	UniRef100_I1JDU5 Uncharacterized protein n=1 Tax=Glycine max RepID=I1JDU5_SOYBN	0	100	UniRef100_G7KUQ1 Probably inactive leucine-rich repeat receptor-like protein kinase n=1 Tax=Medicago truncatula RepID=G7KUQ1_MEDTR	0	98.62	AT3G28040.1|Symbols:|Leucine-rich receptor-like protein kinase family protein|chr3:10435139-10438268 FORWARD LENGTH=1016	0	97.83	GO:0002237 GO:0006468 GO:0007165 GO:0007169 GO:0010103 GO:0048443	protein phosphorylation; "response to molecule of bacterial origin"; "signal transduction"; "stamen development"; "stomatal complex morphogenesis"; "transmembrane receptor protein tyrosine kinase signaling pathway"	GO:0004672 GO:0004674 GO:0005524 GO:0016301 GO:0016772	ATP binding; "kinase activity"; "protein kinase activity"; "protein serine/threonine kinase activity"; "transferase activity, transferring phosphorus-containing groups"
Glyma.02G097900	C3	0.843399	0.376852	0.455454	0.813209	0.0459285	1.88029	0.511684	0.862468	0.63699	0.728513	0.784243	0.515086	0.111351	1.47087	0.0373641	1.73841	UniRef100_K7K7E4 Uncharacterized protein n=1 Tax=Glycine max RepID=K7K7E4_SOYBN	0	100	UniRef100_B9HJ06 PERIANTHIA family protein n=1 Tax=Populus trichocarpa RepID=B9HJ06_POPTR	0	100	AT1G68640.1|Symbols:PAN|bZIP transcription factor family protein|chr1:25769739-25772303 REVERSE LENGTH=452	2e-160	99.34	GO:0006355 GO:0009410 GO:0009909 GO:0030968 GO:0048451 GO:0048453	endoplasmic reticulum unfolded protein response; "petal formation"; "regulation of flower development"; "regulation of transcription, DNA-dependent"; "response to xenobiotic stimulus"; "sepal formation"	GO:0003677 GO:0003700 GO:0005515 GO:0043565 GO:0046983	DNA binding; "protein binding"; "protein dimerization activity"; "sequence-specific DNA binding"; "sequence-specific DNA binding transcription factor activity"
Glyma.02G098700	C2	0.00245386	-0.580607	0.706692	-0.185717	0.62599	-0.194092	0.396261	-0.295382	0.608772	0.236977	0.831206	0.150221	0.653579	0.235167	0.800595	0.168063	UniRef100_I1JDV8 Uncharacterized protein n=2 Tax=Glycine max RepID=I1JDV8_SOYBN	0	100	UniRef100_Q9C535 Metallo-beta-lactamase domain-containing protein n=1 Tax=Arabidopsis thaliana RepID=Q9C535_ARATH	5e-156	95.43	AT1G29700.1|Symbols:|Metallo-hydrolase/oxidoreductase superfamily protein|chr1:10385196-10386906 REVERSE LENGTH=350	6e-159	95.43	GO:0008150 GO:0010207 GO:0010264	biological process; "myo-inositol hexakisphosphate biosynthetic process"; "photosystem II assembly"	GO:0003674	molecular function
Glyma.02G099900	C1	0.616152	0.241759	0.618199	-0.273491	0.984216	0.0195004	0.827505	-0.196471	4.10254e-07	-0.974693	8.66838e-12	-1.26112	1.56067e-08	-1.04932	2.52509e-08	-1.0514	UniRef100_I1JDW9 Uncharacterized protein n=1 Tax=Glycine max RepID=I1JDW9_SOYBN	0	100	UniRef100_G7J889 Glycosyltransferase CAZy family GT8 n=1 Tax=Medicago truncatula RepID=G7J889_MEDTR	0	99.71	AT1G13250.1|Symbols:GATL3|galacturonosyltransferase-like 3|chr1:4528965-4530002 REVERSE LENGTH=345	8e-179	90.72	GO:0016051	carbohydrate biosynthetic process	GO:0016757 GO:0016758 GO:0047262	polygalacturonate 4-alpha-galacturonosyltransferase activity; "transferase activity, transferring glycosyl groups"; "transferase activity, transferring hexosyl groups"
Glyma.02G102600	C6	0.242882	-0.610353	0.276071	-0.638792	0.00292461	-1.47349	0.110619	-0.84528	0.857256	-0.147175	0.946591	0.0782334	0.978102	-0.0391026	0.920203	-0.114187	UniRef100_K7K7I2 Uncharacterized protein n=1 Tax=Glycine max RepID=K7K7I2_SOYBN	0	100	UniRef100_G7JL59 Senescence-induced receptor-like serine/threonine-protein kinase n=1 Tax=Medicago truncatula RepID=G7JL59_MEDTR	0	97.91	AT1G49730.1|Symbols:|Protein kinase superfamily protein|chr1:18402618-18405638 REVERSE LENGTH=693	0	94.08	GO:0006468	protein phosphorylation	GO:0004672 GO:0004674 GO:0004713 GO:0005524 GO:0016301 GO:0016772	ATP binding; "kinase activity"; "protein kinase activity"; "protein serine/threonine kinase activity"; "protein tyrosine kinase activity"; "transferase activity, transferring phosphorus-containing groups"
Glyma.02G104300	C5	0.609351	0.298452	0.264841	0.505813	0.253609	0.546892	0.997014	-0.0152125	0.0610307	0.593092	0.017051	0.693261	0.00040816	0.904036	0.167732	0.492517	UniRef100_I1JE14 Uncharacterized protein n=1 Tax=Glycine max RepID=I1JE14_SOYBN	0	100	UniRef100_Q8W3P8 Abscisate beta-glucosyltransferase n=1 Tax=Phaseolus angularis RepID=AOG_PHAAN	0	99.16	AT2G15490.3|Symbols:UGT73B4|UDP-glycosyltransferase 73B4|chr2:6761750-6763398 FORWARD LENGTH=481	8e-131	96.26	GO:0008152 GO:0009407 GO:0009723 GO:0010583 GO:0051707	metabolic process; "response to cyclopentenone"; "response to ethylene stimulus"; "response to other organism"; "toxin catabolic process"	GO:0008194 GO:0016757 GO:0016758 GO:0035251 GO:0080043 GO:0080044	UDP-glucosyltransferase activity; "UDP-glycosyltransferase activity"; "quercetin 3-O-glucosyltransferase activity"; "quercetin 7-O-glucosyltransferase activity"; "transferase activity, transferring glycosyl groups"; "transferase activity, transferring hexosyl groups"
Glyma.02G104600	C2	0.267051	-1.05955	0.455454	-0.968086	0.173253	-1.459	0.288157	-1.22253	0.0898483	1.61871	0.0301281	1.95145	0.402853	1.07779	0.0615717	1.6835	UniRef100_I1JE17 Uncharacterized protein n=1 Tax=Glycine max RepID=I1JE17_SOYBN	0	100	UniRef100_E9M5F4 Glycosyltransferase GT14A05 n=1 Tax=Pueraria montana var. lobata RepID=E9M5F4_PUEML	0	99.79	AT4G34131.1|Symbols:UGT73B3|UDP-glucosyl transferase 73B3|chr4:16343268-16344713 REVERSE LENGTH=481	0	97.3	GO:0008152 GO:0051707	metabolic process; "response to other organism"	GO:0008194 GO:0016758 GO:0035251 GO:0080043	UDP-glucosyltransferase activity; "UDP-glycosyltransferase activity"; "quercetin 3-O-glucosyltransferase activity"; "transferase activity, transferring hexosyl groups"
Glyma.02G105400	C2	0.934517	-0.0910651	0.800814	-0.24033	0.0141522	-0.983047	0.28994	-0.53195	0.55754	-0.540343	0.96726	-0.0953209	0.578954	-0.555608	0.958903	-0.121688	UniRef100_I1JE25 Uncharacterized protein n=1 Tax=Glycine max RepID=I1JE25_SOYBN	0	100	UniRef100_Q9FH92 Protein IRX15-LIKE n=1 Tax=Arabidopsis thaliana RepID=IX15L_ARATH	6e-95	97.79	AT5G67210.1|Symbols:|Protein of unknown function (DUF579)|chr5:26819019-26819972 FORWARD LENGTH=317	7e-98	97.79	GO:0009834 GO:0010413 GO:0045492	glucuronoxylan metabolic process; "secondary cell wall biogenesis"; "xylan biosynthetic process"	GO:0003674	molecular function
Glyma.02G106800	C1	0.802228	-0.193426	0.221744	-0.525866	0.95529	-0.0646715	0.747295	-0.278493	0.0562037	-0.98132	0.450981	-0.615308	0.0832806	-0.936328	0.0476477	-1.00242	UniRef100_K7K7L1 Uncharacterized protein n=1 Tax=Glycine max RepID=K7K7L1_SOYBN	0	97.82	UniRef100_G7KDX6 Phytochrome kinase substrate n=3 Tax=Medicago truncatula RepID=G7KDX6_MEDTR	2e-155	106.02	AT2G02950.1|Symbols:PKS1|phytochrome kinase substrate 1|chr2:855149-856468 REVERSE LENGTH=439	5e-41	92.71	GO:0009585 GO:0009637 GO:0009638 GO:0009958 GO:0010017 GO:0010114 GO:0010155 GO:0010218 GO:0046777	phototropism; "positive gravitropism"; "protein autophosphorylation"; "red, far-red light phototransduction"; "red or far-red light signaling pathway"; "regulation of proton transport"; "response to blue light"; "response to far red light"; "response to red light"	GO:0005515	protein binding
Glyma.02G107100	C1	0.022711	0.441325	0.938128	-0.077695	0.610775	0.186569	0.851468	0.131458	0.985278	-0.0144019	0.987826	-0.0164196	0.721606	0.167861	0.976761	0.0277342	UniRef100_I1J5Q7 Uncharacterized protein n=1 Tax=Glycine max RepID=I1J5Q7_SOYBN	1e-78	100	UniRef100_A9PDF8 Ribosomal protein L34 n=2 Tax=Populus trichocarpa RepID=A9PDF8_POPTR	3e-77	100	AT1G26880.1|Symbols:|Ribosomal protein L34e superfamily protein|chr1:9315640-9316681 REVERSE LENGTH=120	7e-76	100	GO:0001510 GO:0006412 GO:0042254	RNA methylation; "ribosome biogenesis"; "translation"	GO:0003735	structural constituent of ribosome
Glyma.02G108200	C1	0.085405	0.888172	0.143106	0.835226	0.0315365	1.29681	0.0857478	1.01573	0.718099	0.339057	0.976818	-0.0583871	0.970112	0.0758526	0.844277	0.256029	UniRef100_I1JE52 Uncharacterized protein n=1 Tax=Glycine max RepID=I1JE52_SOYBN	1e-122	100	UniRef100_G7KFC6 50S ribosomal protein L18 n=1 Tax=Medicago truncatula RepID=G7KFC6_MEDTR	7e-76	87.3	AT1G14205.1|Symbols:|Ribosomal L18p/L5e family protein|chr1:4855582-4856762 FORWARD LENGTH=165	3e-61	95.76	GO:0006412	translation	GO:0003735	structural constituent of ribosome
Glyma.02G108300	C3	0.986711	-0.0189199	0.988781	-0.0258978	0.814571	0.141597	0.997501	-0.00780309	0.00924265	-0.743877	3.9853e-07	-1.20881	0.00514083	-0.76546	0.034518	-0.643173	UniRef100_I1JE53 Uncharacterized protein n=2 Tax=Glycine max RepID=I1JE53_SOYBN	0	100	UniRef100_A9PB64 Zinc finger family protein n=1 Tax=Populus trichocarpa RepID=A9PB64_POPTR	7e-81	99.54	AT1G26800.1|Symbols:|RING/U-box superfamily protein|chr1:9285576-9286190 REVERSE LENGTH=204	7e-64	103.43	NA	NA	GO:0008270	zinc ion binding
Glyma.02G108600	C2	0.000183646	-0.882165	0.000475725	-0.832588	0.00186794	-0.978594	0.0244204	-0.649744	0.971233	0.0511324	0.906385	-0.162624	0.981166	-0.044877	0.899559	-0.177893	UniRef100_K7K7M1 Uncharacterized protein n=1 Tax=Glycine max RepID=K7K7M1_SOYBN	0	100	UniRef100_G7JG96 Dof zinc finger protein DOF1.10 n=1 Tax=Medicago truncatula RepID=G7JG96_MEDTR	5e-129	104.3	AT5G39660.2|Symbols:CDF2|cycling DOF factor 2|chr5:15878920-15880712 FORWARD LENGTH=457	1e-82	104.16	GO:0006355	regulation of transcription, DNA-dependent	GO:0003677 GO:0003700 GO:0005515 GO:0008270	DNA binding; "protein binding"; "sequence-specific DNA binding transcription factor activity"; "zinc ion binding"
Glyma.02G109100	C1	0.0125475	0.887342	0.0106746	0.927759	0.00981627	1.12346	0.0704242	0.785434	0.0149826	0.738916	0.398535	0.402436	0.143156	0.537832	0.228964	0.481906	UniRef100_C6TN48 Expansin A4 n=1 Tax=Glycine max RepID=C6TN48_SOYBN	0	100	UniRef100_C6TN48 Expansin A4 n=1 Tax=Glycine max RepID=C6TN48_SOYBN	0	100	AT1G69530.2|Symbols:ATEXPA1, EXP1, AT-EXP1, ATEXP1, ATHEXP ALPHA 1.2, EXPA1|expansin A1|chr1:26142034-26143051 FORWARD LENGTH=250	6e-151	100	GO:0006949 GO:0009664 GO:0009739 GO:0009826 GO:0009828 GO:0010114 GO:0010119	plant-type cell wall loosening; "plant-type cell wall organization"; "regulation of stomatal movement"; "response to gibberellin stimulus"; "response to red light"; "syncytium formation"; "unidimensional cell growth"	NA	NA
Glyma.02G109200	C1	0.93457	0.0954327	0.940995	-0.134612	0.987655	-0.0187917	0.802398	-0.262923	0.0109641	-0.579689	0.00205957	-0.666325	0.000373085	-0.714801	0.0311959	-0.524229	UniRef100_I1JE61 Uncharacterized protein n=2 Tax=Glycine max RepID=I1JE61_SOYBN	0	100	UniRef100_B6SVJ2 Mandelonitrile lyase n=1 Tax=Zea mays RepID=B6SVJ2_MAIZE	5e-73	87.94	AT1G14180.1|Symbols:|RING/U-box superfamily protein|chr1:4847828-4848970 FORWARD LENGTH=348	5e-73	111.21	GO:0000911 GO:0008150 GO:0042127 GO:0048451 GO:0048453	biological process; "cytokinesis by cell plate formation"; "petal formation"; "regulation of cell proliferation"; "sepal formation"	GO:0008270	zinc ion binding
Glyma.02G110300	C2	0.011029	-0.980643	0.323466	-0.581867	0.373718	-0.570455	0.226614	-0.693451	0.876632	0.149589	0.661108	0.321728	0.847711	0.199734	0.972448	-0.0564536	UniRef100_K7K7P2 Uncharacterized protein n=1 Tax=Glycine max RepID=K7K7P2_SOYBN	0	100	UniRef100_Q93ZE3 Arabinanase/levansucrase/invertase n=1 Tax=Arabidopsis thaliana RepID=Q93ZE3_ARATH	1e-161	100.68	AT1G26761.1|Symbols:|Arabinanase/levansucrase/invertase|chr1:9250269-9251603 REVERSE LENGTH=444	1e-164	100.68	GO:0008150	biological process	GO:0003674	molecular function
Glyma.02G111300	C1	0.887641	0.0886638	0.0361119	0.459633	0.0349651	0.53468	0.492853	0.267272	0.966235	-0.0514851	0.899917	-0.13698	0.961919	-0.0693049	0.980309	0.0412194	UniRef100_K7K7P7 Uncharacterized protein n=1 Tax=Glycine max RepID=K7K7P7_SOYBN	0	95.04	UniRef100_Q9LMF9 F16A14.21 n=1 Tax=Arabidopsis thaliana RepID=Q9LMF9_ARATH	3e-85	78.68	AT1G13990.1|Symbols:|unknown protein; FUNCTIONS IN: molecular_function unknown; INVOLVED IN: biological_process unknown; LOCATED IN: chloroplast; EXPRESSED IN: 23 plant structures; EXPRESSED DURING: 13 growth stages; CONTAINS InterPro DOMAIN/s: Protein of unknown function DUF3110 (InterPro:IPR021503); Has 25 Blast hits to 25 proteins in 8 species: Archae - 0; Bacteria - 0; Metazoa - 0; Fungi - 0;…	8e-98	90.61	GO:0008150 GO:0009646	biological process; "response to absence of light"	GO:0003674	molecular function
Glyma.02G112000	C3	0.168219	0.609104	0.510969	0.426887	0.0332156	0.992972	0.619502	0.404843	0.880934	0.200609	0.952046	0.108848	0.974756	0.0686086	0.930967	0.156366	UniRef100_I1JE93 Uncharacterized protein n=1 Tax=Glycine max RepID=I1JE93_SOYBN	3e-176	100	UniRef100_B7FLI0 Exosome complex exonuclease RRP40 n=1 Tax=Medicago truncatula RepID=B7FLI0_MEDTR	9e-152	100	AT2G25355.1|Symbols:|PNAS-3 related|chr2:10801391-10803591 FORWARD LENGTH=241	8e-133	99.17	GO:0006499 GO:0006626	N-terminal protein myristoylation; "protein targeting to mitochondrion"	NA	NA
Glyma.02G112100	C1	0.0472982	0.572579	0.0892449	0.543134	0.132766	0.55903	0.135664	0.536814	0.777406	-0.162631	0.177407	-0.424861	0.93683	-0.0758999	0.424716	-0.312984	UniRef100_I1JE94 Uncharacterized protein n=1 Tax=Glycine max RepID=I1JE94_SOYBN	0	100	UniRef100_G7JWM9 WRKY transcription factor n=2 Tax=rosids RepID=G7JWM9_MEDTR	0	103.46	AT1G13960.1|Symbols:WRKY4|WRKY DNA-binding protein 4|chr1:4776622-4779043 FORWARD LENGTH=514	9e-148	85.41	GO:0006355	regulation of transcription, DNA-dependent	GO:0003677 GO:0003700 GO:0043565	DNA binding; "sequence-specific DNA binding"; "sequence-specific DNA binding transcription factor activity"
Glyma.02G112400	C3	0.537914	-0.236288	0.707647	0.208546	0.340509	0.33958	0.691452	0.229358	0.0483661	0.681513	0.370078	0.437959	0.360657	0.440905	0.797648	0.218944	UniRef100_C6SY82 Putative uncharacterized protein n=1 Tax=Glycine max RepID=C6SY82_SOYBN	3e-111	100	UniRef100_H9BNZ5 Eukaryotic translation initiation factor 5A2 n=1 Tax=Tamarix androssowii RepID=H9BNZ5_9CARY	5e-108	100	AT1G13950.1|Symbols:EIF-5A, ELF5A-1, ATELF5A-1, EIF5A|eukaryotic elongation factor 5A-1|chr1:4773631-4774668 FORWARD LENGTH=158	3e-100	100.63	GO:0006413 GO:0006452 GO:0008612 GO:0010089 GO:0045901 GO:0045905	peptidyl-lysine modification to hypusine; "positive regulation of translational elongation"; "positive regulation of translational termination"; "translational frameshifting"; "translational initiation"; "xylem development"	GO:0003723 GO:0003743 GO:0003746 GO:0043022	RNA binding; "ribosome binding"; "translation elongation factor activity"; "translation initiation factor activity"
Glyma.02G112900	C1	0.993596	0.0118728	0.341499	0.70227	0.710804	0.403112	0.904054	-0.262789	1.26681e-05	-1.65107	7.49055e-07	-1.82661	6.47517e-08	-1.95345	4.35761e-07	-1.84912	UniRef100_C6T4J8 Uncharacterized protein n=1 Tax=Glycine max RepID=C6T4J8_SOYBN	5e-126	100	NA	NA	NA	AT2G03350.1|Symbols:|Protein of unknown function, DUF538|chr2:1019733-1021071 REVERSE LENGTH=179	3e-96	98.88	GO:0008150	biological process	NA	NA
Glyma.02G117000	C4	0.94679	0.0452873	0.994926	-0.00973788	0.823215	0.102177	0.835196	0.129518	0.316912	-0.383795	0.58473	-0.287675	0.0374578	-0.596653	0.0585603	-0.57107	UniRef100_K7K7T8 Uncharacterized protein n=2 Tax=Glycine max RepID=K7K7T8_SOYBN	0	100	UniRef100_G0T441 Purple acid phosphatases n=1 Tax=Glycine max RepID=G0T441_SOYBN	0	100	AT1G13750.1|Symbols:|Purple acid phosphatases superfamily protein|chr1:4715490-4718091 REVERSE LENGTH=613	0	98.86	GO:0006569 GO:0009627 GO:0009684 GO:0031347	indoleacetic acid biosynthetic process; "regulation of defense response"; "systemic acquired resistance"; "tryptophan catabolic process"	GO:0003993 GO:0004722 GO:0016787 GO:0046872	acid phosphatase activity; "hydrolase activity"; "metal ion binding"; "protein serine/threonine phosphatase activity"
Glyma.02G118500	C2	0.00163008	-1.24113	0.979661	-0.0946714	0.163407	-0.791929	0.839519	-0.295749	0.359506	1.15901	0.594737	0.893141	0.488561	1.0252	0.960122	0.18774	UniRef100_I1JEF6 Uncharacterized protein n=1 Tax=Glycine max RepID=I1JEF6_SOYBN	0	100	UniRef100_V5KZR9 Ninja-family protein AFP1-like protein n=1 Tax=Solanum nigrum RepID=V5KZR9_SOLNI	4e-87	71.14	AT1G13740.1|Symbols:AFP2|ABI five binding protein 2|chr1:4713969-4715158 FORWARD LENGTH=348	8e-76	109.48	GO:0009414 GO:0009737 GO:0009738 GO:0045893	abscisic acid mediated signaling pathway; "positive regulation of transcription, DNA-dependent"; "response to abscisic acid stimulus"; "response to water deprivation"	GO:0005515	protein binding
Glyma.02G119300	C2	0.771903	-0.289405	0.0159473	-1.06781	0.0317074	-1.21167	0.180699	-0.821507	0.486224	-0.618647	0.353627	-0.766198	0.768037	-0.412487	0.434208	-0.680196	UniRef100_K7K7U9 Uncharacterized protein n=1 Tax=Glycine max RepID=K7K7U9_SOYBN	0	100	NA	NA	NA	NA	NA	NA	NA	NA	NA	NA
Glyma.02G120000	C1	0.956359	-0.0431157	0.8413	-0.138802	0.858002	-0.0979857	0.991952	-0.0189981	0.273571	-0.270026	0.650357	-0.171557	0.0404966	-0.388744	0.413379	-0.232898	UniRef100_K7K7V3 Uncharacterized protein n=1 Tax=Glycine max RepID=K7K7V3_SOYBN	0	100	UniRef100_T2DNB1 Auxilin-like protein n=1 Tax=Phaseolus vulgaris RepID=T2DNB1_PHAVU	4e-131	54.7	AT1G75310.1|Symbols:AUL1|auxin-like 1 protein|chr1:28261004-28266124 FORWARD LENGTH=1448	4e-92	22.58	GO:0006457	protein folding	GO:0031072	heat shock protein binding
Glyma.02G121300	C3	0.0198362	-0.598443	0.117056	-0.492161	0.605493	-0.256248	0.118434	-0.512184	0.969237	-0.0378943	0.74668	-0.219106	0.494	-0.32413	0.885748	-0.131075	UniRef100_K7K7W5 Uncharacterized protein n=1 Tax=Glycine max RepID=K7K7W5_SOYBN	0	100	UniRef100_G7JX04 Squamosa promoter binding protein n=1 Tax=Medicago truncatula RepID=G7JX04_MEDTR	0	101.69	AT1G69170.1|Symbols:|Squamosa promoter-binding protein-like (SBP domain) transcription factor family protein|chr1:26005626-26007041 FORWARD LENGTH=405	4e-63	95.31	GO:0006355 GO:0010468 GO:0042742	defense response to bacterium; "regulation of gene expression"; "regulation of transcription, DNA-dependent"	GO:0003677 GO:0003700	DNA binding; "sequence-specific DNA binding transcription factor activity"
Glyma.02G121400	C2	0.00965656	-1.57681	0.597958	-0.643725	0.796464	-0.367097	0.454118	-0.83105	#N/A	0	#N/A	0	#N/A	0	#N/A	0	UniRef100_I1JEI6 Uncharacterized protein n=1 Tax=Glycine max RepID=I1JEI6_SOYBN	0	100	NA	NA	NA	AT1G69160.1|Symbols:|unknown protein; BEST Arabidopsis thaliana protein match is: unknown protein (TAIR:AT3G13980.1); Has 173 Blast hits to 172 proteins in 54 species: Archae - 0; Bacteria - 0; Metazoa - 25; Fungi - 33; Plants - 84; Viruses - 2; Other Eukaryotes - 29 (source: NCBI BLink).|chr1:26000315-26001280 FORWARD LENGTH=321	6e-09	12.46	GO:0008150	biological process	GO:0003674	molecular function
Glyma.02G121900	C1	#N/A	0	#N/A	0	#N/A	0	#N/A	0	0.437544	-0.665483	0.115629	-1.05608	0.133456	-1.00141	0.0498146	-1.18473	UniRef100_K7K7W7 Uncharacterized protein n=1 Tax=Glycine max RepID=K7K7W7_SOYBN	0	100	UniRef100_G7JY52 Kinase-like protein n=1 Tax=Medicago truncatula RepID=G7JY52_MEDTR	0	99.38	AT3G51550.1|Symbols:FER|Malectin/receptor-like protein kinase family protein|chr3:19117877-19120564 REVERSE LENGTH=895	0	86.15	GO:0000902 GO:0006007 GO:0006096 GO:0006468 GO:0006833 GO:0006972 GO:0007030 GO:0009266 GO:0009651 GO:0009791 GO:0010193 GO:0010483 GO:0016049 GO:0030244 GO:0046686 GO:0046777 GO:0048193 GO:0048767 GO:0050832	Golgi organization; "Golgi vesicle transport"; "cell growth"; "cell morphogenesis"; "cellulose biosynthetic process"; "defense response to fungus"; "glucose catabolic process"; "glycolysis"; "hyperosmotic response"; "pollen tube reception"; "post-embryonic development"; "protein autophosphorylation"; "protein phosphorylation"; "response to cadmium ion"; "response to ozone"; "response to salt stre…	GO:0004672 GO:0004674 GO:0005524 GO:0016301 GO:0016772	ATP binding; "kinase activity"; "protein kinase activity"; "protein serine/threonine kinase activity"; "transferase activity, transferring phosphorus-containing groups"
Glyma.02G122000	C1	0.992764	0.0120747	0.982353	0.0732738	0.412628	0.516164	0.994038	0.0262109	0.112466	-0.694586	0.122016	-0.686357	0.0495129	-0.779527	0.178529	-0.619476	UniRef100_I1JEJ2 Uncharacterized protein n=1 Tax=Glycine max RepID=I1JEJ2_SOYBN	0	77.76	UniRef100_G7JY48 Kinase-like protein n=1 Tax=Medicago truncatula RepID=G7JY48_MEDTR	0	77.67	AT3G51550.1|Symbols:FER|Malectin/receptor-like protein kinase family protein|chr3:19117877-19120564 REVERSE LENGTH=895	0	71.17	GO:0000902 GO:0006007 GO:0006096 GO:0006468 GO:0006833 GO:0006972 GO:0007030 GO:0009266 GO:0009651 GO:0009791 GO:0010193 GO:0010483 GO:0016049 GO:0030244 GO:0046686 GO:0046777 GO:0048193 GO:0048767 GO:0050832	Golgi organization; "Golgi vesicle transport"; "cell growth"; "cell morphogenesis"; "cellulose biosynthetic process"; "defense response to fungus"; "glucose catabolic process"; "glycolysis"; "hyperosmotic response"; "pollen tube reception"; "post-embryonic development"; "protein autophosphorylation"; "protein phosphorylation"; "response to cadmium ion"; "response to ozone"; "response to salt stre…	GO:0004672 GO:0004674 GO:0005524 GO:0016301 GO:0016772	ATP binding; "kinase activity"; "protein kinase activity"; "protein serine/threonine kinase activity"; "transferase activity, transferring phosphorus-containing groups"
Glyma.02G122700	C5	0.995223	0.00479168	0.83178	0.183354	0.365871	0.372598	0.971269	-0.0734497	0.0407516	0.594998	0.0275697	0.622536	0.204616	0.445546	0.11385	0.507148	UniRef100_I1JEJ9 Uncharacterized protein n=1 Tax=Glycine max RepID=I1JEJ9_SOYBN	0	100	UniRef100_B9HIU6 18S pre-ribosomal assembly protein gar2 n=2 Tax=Populus trichocarpa RepID=B9HIU6_POPTR	4e-35	96.3	AT2G03810.4|Symbols:|18S pre-ribosomal assembly protein gar2-related|chr2:1162703-1164286 FORWARD LENGTH=439	9e-40	80.18	GO:0006499	N-terminal protein myristoylation	GO:0003674	molecular function
Glyma.02G124500	C1	0.011379	0.60432	0.0222943	0.578393	0.000759803	0.949728	0.536865	0.30257	0.865944	0.153927	0.866031	-0.172194	0.955388	0.0772409	0.705028	0.278776	UniRef100_I1JEL6 Uncharacterized protein n=1 Tax=Glycine max RepID=I1JEL6_SOYBN	0	100	UniRef100_B9HIV4 Heat shock family protein n=1 Tax=Populus trichocarpa RepID=B9HIV4_POPTR	0	100	AT2G04030.1|Symbols:CR88, EMB1956, HSP90.5, Hsp88.1, AtHsp90.5|Chaperone protein htpG family protein|chr2:1281983-1285909 FORWARD LENGTH=780	0	101.41	GO:0006457 GO:0009408 GO:0009414 GO:0009651 GO:0009658 GO:0009704 GO:0009793 GO:0010157 GO:0045037 GO:0048481	chloroplast organization; "de-etiolation"; "embryo development ending in seed dormancy"; "ovule development"; "protein folding"; "protein import into chloroplast stroma"; "response to chlorate"; "response to heat"; "response to salt stress"; "response to water deprivation"	GO:0005524 GO:0051082	ATP binding; "unfolded protein binding"
Glyma.02G125800	C5	0.289389	0.551431	0.000320455	1.3241	0.256865	0.652038	0.541766	-0.515002	0.221367	0.609858	0.00339536	1.05566	0.038429	0.826055	0.409838	0.497182	UniRef100_K7K7Z0 Uncharacterized protein n=1 Tax=Glycine max RepID=K7K7Z0_SOYBN	2e-148	100	NA	NA	NA	NA	NA	NA	NA	NA	NA	NA
Glyma.02G125900	C1	0.0306504	0.785437	2.67546e-05	1.3169	0.00023939	1.50955	0.863993	0.231483	0.33403	0.5272	0.166175	0.662066	0.222306	0.611207	0.997647	0.00980235	UniRef100_K7K7Z1 Uncharacterized protein n=1 Tax=Glycine max RepID=K7K7Z1_SOYBN	2e-78	100	NA	NA	NA	NA	NA	NA	NA	NA	NA	NA
Glyma.02G126300	C1	8.37211e-05	1.05785	0.00746873	0.80762	0.0367048	0.795902	0.00435925	0.898628	0.0273082	-0.446389	0.0944667	-0.378312	0.108726	-0.36577	0.131129	-0.353923	UniRef100_I1JEN0 Uncharacterized protein n=1 Tax=Glycine max RepID=I1JEN0_SOYBN	0	100	UniRef100_Q9C667 Chaperonin 60 subunit beta 4, chloroplastic n=1 Tax=Arabidopsis thaliana RepID=CPNB4_ARATH	0	93.29	AT1G26230.1|Symbols:|TCP-1/cpn60 chaperonin family protein|chr1:9072388-9075272 REVERSE LENGTH=611	0	93.29	GO:0000023 GO:0006457 GO:0006655 GO:0016556 GO:0019252 GO:0019288 GO:0042026 GO:0043085 GO:0044267	cellular protein metabolic process; "isopentenyl diphosphate biosynthetic process, mevalonate-independent pathway"; "mRNA modification"; "maltose metabolic process"; "phosphatidylglycerol biosynthetic process"; "positive regulation of catalytic activity"; "protein folding"; "protein refolding"; "starch biosynthetic process"	GO:0005524	ATP binding
Glyma.02G128800	C3	0.0862223	1.53604	0.11237	1.49941	0.00115729	3.30227	0.982726	0.14519	0.996271	-0.012716	0.963655	0.143404	0.703207	0.663587	0.997951	0.015082	UniRef100_I1JEQ1 Uncharacterized protein n=1 Tax=Glycine max RepID=I1JEQ1_SOYBN	0	100	UniRef100_Q9FX50 T6J4.21 protein n=1 Tax=Arabidopsis thaliana RepID=Q9FX50_ARATH	3e-93	107.61	AT1G13480.1|Symbols:|Protein of unknown function (DUF1262)|chr1:4622783-4624043 REVERSE LENGTH=387	2e-100	102.33	GO:0008150	biological process	GO:0003674	molecular function
Glyma.02G129300	C2	0.02645	-0.644791	0.371747	-0.399568	0.233678	-0.490585	0.104979	-0.572212	0.818428	0.199503	0.0163184	0.861446	0.810895	0.237756	0.994261	0.0165583	UniRef100_UPI0002336B15 PREDICTED: proline-rich receptor-like protein kinase PERK10-like isoform X1 n=1 Tax=Glycine max RepID=UPI0002336B15	0	99.06	UniRef100_B9HIU4 Kinase family protein n=1 Tax=Populus trichocarpa RepID=B9HIU4_POPTR	0	77.23	AT5G38560.1|Symbols:|Protein kinase superfamily protein|chr5:15439844-15443007 FORWARD LENGTH=681	0	81.5	GO:0006468 GO:0051510	protein phosphorylation; "regulation of unidimensional cell growth"	GO:0004672 GO:0004674 GO:0005199 GO:0005524 GO:0016301 GO:0016772	ATP binding; "kinase activity"; "protein kinase activity"; "protein serine/threonine kinase activity"; "structural constituent of cell wall"; "transferase activity, transferring phosphorus-containing groups"
Glyma.02G129900	C3	0.97249	0.0686842	0.813169	-0.369243	0.100126	1.08606	0.954036	0.182292	0.801355	0.233423	0.642878	0.374875	0.510197	0.445504	0.0246544	0.889955	UniRef100_C6TAX2 Uncharacterized protein n=1 Tax=Glycine max RepID=C6TAX2_SOYBN	3e-163	100	NA	NA	NA	NA	NA	NA	NA	NA	NA	NA
Glyma.02G130200	C6	0.0421201	-0.749681	0.839226	-0.246507	0.599846	-0.365765	0.804318	-0.274186	0.913561	-0.163951	0.804705	-0.345984	0.318715	-0.724863	0.417949	-0.620955	UniRef100_I1JER4 Uncharacterized protein n=1 Tax=Glycine max RepID=I1JER4_SOYBN	0	100	UniRef100_B9HWP3 EXS family protein n=1 Tax=Populus trichocarpa RepID=B9HWP3_POPTR	0	100.9	AT1G68740.1|Symbols:PHO1;H1|EXS (ERD1/XPR1/SYG1) family protein|chr1:25812735-25816574 REVERSE LENGTH=784	0	100.64	GO:0006817 GO:0016036 GO:0019375 GO:0045892	cellular response to phosphate starvation; "galactolipid biosynthetic process"; "negative regulation of transcription, DNA-dependent"; "phosphate ion transport"	GO:0003674	molecular function
Glyma.02G130600	C3	#N/A	0	#N/A	0	#N/A	0	#N/A	0	0.520703	0.816161	0.0440178	1.66197	0.701826	0.615828	0.972446	-0.112004	UniRef100_K7K817 Uncharacterized protein n=1 Tax=Glycine max RepID=K7K817_SOYBN	0	100	UniRef100_G7I4Z2 ABC transporter G family member n=1 Tax=Medicago truncatula RepID=G7I4Z2_MEDTR	0	93.53	AT3G25620.2|Symbols:|ABC-2 type transporter family protein|chr3:9316677-9319505 REVERSE LENGTH=672	0	94.64	NA	NA	GO:0000166 GO:0005524 GO:0016887 GO:0017111 GO:0042626	ATP binding; "ATPase activity"; "ATPase activity, coupled to transmembrane movement of substances"; "nucleoside-triphosphatase activity"; "nucleotide binding"
Glyma.02G131700	C2	0.00228449	-0.566092	0.935569	0.0840184	0.596199	-0.199311	0.93474	-0.084667	0.0270007	0.898952	0.26654	0.602699	0.0922577	0.753676	0.215762	0.634496	UniRef100_I1JET7 Uncharacterized protein n=1 Tax=Glycine max RepID=I1JET7_SOYBN	0	100	UniRef100_G7JL68 ABSCISIC ACID-INSENSITIVE 5-like protein n=3 Tax=Medicago truncatula RepID=G7JL68_MEDTR	5e-139	113.03	AT1G49720.1|Symbols:ABF1|abscisic acid responsive element-binding factor 1|chr1:18400826-18402354 FORWARD LENGTH=392	1e-97	104.59	GO:0006355 GO:0007623 GO:0009737 GO:0009738 GO:0045893	abscisic acid mediated signaling pathway; "circadian rhythm"; "positive regulation of transcription, DNA-dependent"; "regulation of transcription, DNA-dependent"; "response to abscisic acid stimulus"	GO:0003677 GO:0003700 GO:0005515 GO:0043565 GO:0046983	DNA binding; "protein binding"; "protein dimerization activity"; "sequence-specific DNA binding"; "sequence-specific DNA binding transcription factor activity"
Glyma.02G132100	C2	0.811737	-0.230074	0.0128528	-0.964432	0.0309262	-1.0236	0.288755	-0.621168	0.998819	0.00290167	0.639247	-0.507831	0.960715	-0.11203	0.456722	-0.638182	UniRef100_I1JET9 Nitrite and sulphite reductase n=1 Tax=Glycine max RepID=I1JET9_SOYBN	0	100	UniRef100_I1JET9 Nitrite and sulphite reductase n=1 Tax=Glycine max RepID=I1JET9_SOYBN	0	100	AT2G15620.1|Symbols:NIR1, NIR, ATHNIR|nitrite reductase 1|chr2:6810552-6812666 FORWARD LENGTH=586	0	101.19	GO:0010167 GO:0015706 GO:0019344 GO:0055114	cysteine biosynthetic process; "nitrate transport"; "oxidation-reduction process"; "response to nitrate"	GO:0016491 GO:0020037 GO:0047889 GO:0050421 GO:0051536	ferredoxin-nitrate reductase activity; "heme binding"; "iron-sulfur cluster binding"; "nitrite reductase (NO-forming) activity"; "oxidoreductase activity"
Glyma.02G132400	C5	0.925754	0.0847786	0.97531	0.06875	0.980294	0.0252216	0.948857	-0.100349	0.989642	0.0131686	0.740468	0.21641	0.683003	0.23874	0.00874414	0.687125	UniRef100_K7K837 Uncharacterized protein n=1 Tax=Glycine max RepID=K7K837_SOYBN	0	98.96	UniRef100_G7JL86 LAG1 longevity assurance-like protein n=1 Tax=Medicago truncatula RepID=G7JL86_MEDTR	1e-177	94.56	AT3G19260.1|Symbols:LAG1 HOMOLOG 2, LOH2|LAG1 homologue 2|chr3:6669448-6671257 REVERSE LENGTH=296	3e-130	91.89	GO:0002238 GO:0016126 GO:0042759 GO:0046520	long-chain fatty acid biosynthetic process; "response to molecule of fungal origin"; "sphingoid biosynthetic process"; "sterol biosynthetic process"	GO:0050291	sphingosine N-acyltransferase activity
Glyma.02G135800	C1	0.598228	0.309506	0.802582	0.246062	0.901763	0.12106	0.0131309	0.893972	0.907294	0.111452	0.975463	-0.0447591	0.914905	0.123032	0.931397	0.108319	UniRef100_K7K855 Uncharacterized protein n=1 Tax=Glycine max RepID=K7K855_SOYBN	2e-30	100	NA	NA	NA	NA	NA	NA	NA	NA	NA	NA
Glyma.02G136000	C1	0.411442	0.300278	7.63115e-06	0.958189	0.00282186	0.862097	4.95008e-08	1.15059	0.938375	-0.0789849	0.933411	-0.0972289	0.697553	-0.285515	0.746845	-0.248197	UniRef100_C6TAL1 Putative uncharacterized protein n=1 Tax=Glycine max RepID=C6TAL1_SOYBN	0	100	UniRef100_A3QRM3 Senescence-associated nodulin 1A n=1 Tax=Glycine max RepID=A3QRM3_SOYBN	0	100	AT3G19010.1|Symbols:|2-oxoglutarate (2OG) and Fe(II)-dependent oxygenase superfamily protein|chr3:6556306-6557862 REVERSE LENGTH=349	1e-133	100.57	GO:0006612 GO:0009813 GO:0009963 GO:0010363 GO:0030003 GO:0055114 GO:0070838	cellular cation homeostasis; "divalent metal ion transport"; "flavonoid biosynthetic process"; "oxidation-reduction process"; "positive regulation of flavonoid biosynthetic process"; "protein targeting to membrane"; "regulation of plant-type hypersensitive response"	GO:0005506 GO:0016491 GO:0016706 GO:0045431	flavonol synthase activity; "iron ion binding"; "oxidoreductase activity"; "oxidoreductase activity, acting on paired donors, with incorporation or reduction of molecular oxygen, 2-oxoglutarate as one donor, and incorporation of one atom each of oxygen into both donors"
Glyma.02G136600	C1	0.000464764	1.7538	0.0676966	1.07103	0.0187664	1.584	0.00270343	1.68562	0.674712	-0.49712	0.0515739	-1.23057	0.319477	-0.84756	0.736692	-0.460118	UniRef100_K7K857 Uncharacterized protein n=1 Tax=Glycine max RepID=K7K857_SOYBN	0	100	UniRef100_G7JMJ4 Pentatricopeptide repeat-containing protein n=1 Tax=Medicago truncatula RepID=G7JMJ4_MEDTR	0	76.41	AT4G02750.1|Symbols:|Tetratricopeptide repeat (TPR)-like superfamily protein|chr4:1221116-1223461 REVERSE LENGTH=781	4e-69	69.78	NA	NA	NA	NA
Glyma.02G136700	C1	2.91811e-05	1.60582	0.0327619	0.997177	0.0215005	1.23152	0.000429597	1.50851	0.764128	-0.324134	0.36538	-0.655587	0.786329	-0.346744	0.697708	-0.406611	UniRef100_C6SVW7 Uncharacterized protein n=1 Tax=Glycine max RepID=C6SVW7_SOYBN	1e-144	100	UniRef100_M1TD91 Maternal effect embryo arrest 14-1 n=1 Tax=Dimocarpus longan RepID=M1TD91_9ROSI	9e-79	97.09	AT2G15890.1|Symbols:MEE14|maternal effect embryo arrest 14|chr2:6921196-6921978 REVERSE LENGTH=203	9e-63	83.25	GO:0009793 GO:0050832	defense response to fungus; "embryo development ending in seed dormancy"	GO:0003674	molecular function
Glyma.02G136800	C1	0.0752117	0.416498	0.208913	0.357036	0.712795	0.170512	0.0096043	0.587632	0.388615	-0.241529	0.878641	-0.0899367	0.472701	-0.225631	0.274299	-0.282459	UniRef100_K7K858 Uncharacterized protein n=1 Tax=Glycine max RepID=K7K858_SOYBN	0	100	UniRef100_B9HRV0 Phox domain-containing family protein n=1 Tax=Populus trichocarpa RepID=B9HRV0_POPTR	0	100	AT2G15900.1|Symbols:|Phox-associated domain;Phox-like;Sorting nexin, C-terminal|chr2:6927390-6932535 FORWARD LENGTH=994	0	102.62	GO:0000956 GO:0006487 GO:0007154 GO:0007165 GO:0035556	cell communication; "intracellular signal transduction"; "nuclear-transcribed mRNA catabolic process"; "protein N-linked glycosylation"; "signal transduction"	GO:0035091	phosphatidylinositol binding
Glyma.02G138600	C4	0.934481	0.0862854	0.979661	-0.0675592	0.0051848	-0.985781	0.99178	0.0281753	0.434951	-0.722881	0.743349	-0.465179	0.734184	-0.485551	0.59357	-0.600877	UniRef100_I1JF09 Uncharacterized protein n=1 Tax=Glycine max RepID=I1JF09_SOYBN	5e-109	100	UniRef100_Q9LPK9 F24J8.11 protein n=1 Tax=Arabidopsis thaliana RepID=Q9LPK9_ARATH	5e-10	69.84	AT1G21500.1|Symbols:|unknown protein; Has 29 Blast hits to 29 proteins in 12 species: Archae - 0; Bacteria - 0; Metazoa - 0; Fungi - 2; Plants - 27; Viruses - 0; Other Eukaryotes - 0 (source: NCBI BLink).|chr1:7530047-7530954 REVERSE LENGTH=126	6e-13	69.84	NA	NA	NA	NA
Glyma.02G139500	C2	0.921434	-0.127251	0.871579	-0.231029	0.0483473	-0.934659	0.395867	-0.533744	0.998452	0.00316516	0.510412	0.534052	0.874314	0.226699	0.984271	-0.0426351	UniRef100_I1JF17 Uncharacterized protein n=1 Tax=Glycine max RepID=I1JF17_SOYBN	0	100	UniRef100_G7JPP8 Formin-like protein n=1 Tax=Medicago truncatula RepID=G7JPP8_MEDTR	0	99.42	AT3G25500.1|Symbols:AFH1, FH1, AHF1, ATFH1|formin homology 1|chr3:9251320-9254826 REVERSE LENGTH=1051	0	47.38	GO:0000271 GO:0009825 GO:0009932 GO:0010817 GO:0030036 GO:0043481 GO:0045010 GO:0048767 GO:0051016 GO:0071555	actin cytoskeleton organization; "actin nucleation"; "anthocyanin accumulation in tissues in response to UV light"; "barbed-end actin filament capping"; "cell tip growth"; "cell wall organization"; "multidimensional cell growth"; "polysaccharide biosynthetic process"; "regulation of hormone levels"; "root hair elongation"	GO:0003779 GO:0005515 GO:0051015	actin binding; "actin filament binding"; "protein binding"
Glyma.02G143100	C3	0.156993	-0.310549	0.995029	0.00794634	0.938895	0.0472318	0.717248	0.179845	0.00603987	0.872665	0.0341344	0.737611	0.00672964	0.853041	0.0119087	0.818497	UniRef100_I1JF56 Uncharacterized protein n=1 Tax=Glycine max RepID=I1JF56_SOYBN	0	100	NA	NA	NA	AT3G22970.1|Symbols:|Protein of unknown function (DUF506) |chr3:8152592-8153881 FORWARD LENGTH=370	1e-112	77.57	GO:0008150	biological process	GO:0003674	molecular function
Glyma.02G143300	C2	0.0115778	-1.28015	0.274028	-0.794238	0.196708	-0.939237	0.119668	-1.03181	0.227517	1.03787	0.158132	1.14362	0.227733	1.03581	0.54282	0.716298	UniRef100_I1JF58 Uncharacterized protein n=1 Tax=Glycine max RepID=I1JF58_SOYBN	0	100	UniRef100_R4HZ96 Dwarf 27 n=1 Tax=Medicago truncatula RepID=R4HZ96_MEDTR	1e-125	97.62	AT1G03055.1|Symbols:|unknown protein; BEST Arabidopsis thaliana protein match is: unknown protein (TAIR:AT1G64680.1); Has 143 Blast hits to 143 proteins in 26 species: Archae - 0; Bacteria - 6; Metazoa - 0; Fungi - 0; Plants - 122; Viruses - 0; Other Eukaryotes - 15 (source: NCBI BLink).|chr1:710102-711763 REVERSE LENGTH=264	5e-83	87.88	GO:0010223 GO:1901601	secondary shoot formation; "strigolactone biosynthetic process"	GO:0003674	molecular function
Glyma.02G145100	C2	0.00024911	-0.873098	0.0139587	-0.663512	0.0926877	-0.58859	0.00937357	-0.733691	0.114729	0.494037	0.208708	0.436539	0.183802	0.446936	0.877343	0.134582	UniRef100_K7K8D7 Uncharacterized protein n=1 Tax=Glycine max RepID=K7K8D7_SOYBN	0	100	UniRef100_G7IDK9 Sulfate/bicarbonate/oxalate exchanger and transporter sat-1 n=1 Tax=Medicago truncatula RepID=G7IDK9_MEDTR	0	100.15	AT3G51895.1|Symbols:SULTR3;1, AST12|sulfate transporter 3;1|chr3:19251503-19255677 REVERSE LENGTH=658	0	99.85	GO:0008272	sulfate transport	GO:0015116	sulfate transmembrane transporter activity
Glyma.02G145600	C2	0.886955	-0.197725	0.307813	-0.671978	0.0142128	-1.4335	0.502061	-0.626038	0.68857	-0.548176	0.858503	0.36954	0.896148	0.301187	0.921947	0.256167	UniRef100_I1JF85 Uncharacterized protein n=1 Tax=Glycine max RepID=I1JF85_SOYBN	0	100	UniRef100_G7IDM2 Type I inositol-1,4,5-trisphosphate 5-phosphatase n=1 Tax=Medicago truncatula RepID=G7IDM2_MEDTR	0	100.18	AT3G63240.1|Symbols:|DNAse I-like superfamily protein|chr3:23364411-23366876 REVERSE LENGTH=547	0	101.1	GO:0032957 GO:0046854 GO:0046855	inositol phosphate dephosphorylation; "inositol trisphosphate metabolic process"; "phosphatidylinositol phosphorylation"	GO:0016787	hydrolase activity
Glyma.02G146900	C1	8.97681e-06	1.32004	2.55372e-07	1.48259	0.000189959	1.47779	0.000740962	1.13136	0.0291625	0.594747	0.0596226	0.54211	0.0796024	0.514404	0.166964	0.450353	UniRef100_I1JFA0 Uncharacterized protein n=1 Tax=Glycine max RepID=I1JFA0_SOYBN	0	100	UniRef100_G7IEC0 Protein TIME FOR COFFEE n=1 Tax=Medicago truncatula RepID=G7IEC0_MEDTR	0	92.73	AT3G63180.1|Symbols:ATTKL, TKL|TIC-like|chr3:23336318-23340161 REVERSE LENGTH=978	1e-62	124.13	NA	NA	NA	NA
Glyma.02G149700	C1	0.423334	-0.344304	0.366847	-0.401975	0.506826	-0.335419	0.853047	-0.196224	0.210971	-0.388819	0.146404	-0.429076	0.0947429	-0.459547	0.047804	-0.512442	UniRef100_I1JFC8 Uncharacterized protein n=1 Tax=Glycine max RepID=I1JFC8_SOYBN	0	100	UniRef100_E4MWC7 mRNA, clone: RTFL01-07-P23 n=2 Tax=Eutrema RepID=E4MWC7_THEHA	1e-81	98.1	AT4G02920.1|Symbols:|unknown protein; BEST Arabidopsis thaliana protein match is: unknown protein (TAIR:AT1G03340.1); Has 41 Blast hits to 41 proteins in 12 species: Archae - 0; Bacteria - 0; Metazoa - 0; Fungi - 0; Plants - 41; Viruses - 0; Other Eukaryotes - 0 (source: NCBI BLink).|chr4:1292816-1294670 FORWARD LENGTH=418	1e-83	98.8	GO:0008150	biological process	GO:0003674	molecular function
Glyma.02G150100	C1	0.026542	0.909452	0.28807	0.633188	0.182659	0.801187	0.384473	0.613089	0.502752	0.434571	0.723829	0.314783	0.880747	0.191026	0.998343	0.0061271	UniRef100_K7K8F7 Uncharacterized protein n=1 Tax=Glycine max RepID=K7K8F7_SOYBN	2e-139	100	UniRef100_B6VB01 Auxin binding protein 1 n=1 Tax=Arachis hypogaea RepID=B6VB01_ARAHY	7e-110	94.3	AT4G02980.1|Symbols:ABP1, ABP|endoplasmic reticulum auxin binding protein 1|chr4:1319902-1321449 REVERSE LENGTH=198	1e-98	93.94	GO:0000910 GO:0009826 GO:0032877 GO:0045793 GO:0051781	cytokinesis; "positive regulation of DNA endoreduplication"; "positive regulation of cell division"; "positive regulation of cell size"; "unidimensional cell growth"	GO:0004872 GO:0010011	auxin binding; "receptor activity"
Glyma.02G150500	C1	0.992749	-0.00804795	0.978387	0.0588316	0.73956	0.178566	0.962862	-0.0776221	0.187565	-0.3796	7.66199e-06	-0.852533	6.60974e-06	-0.83598	3.24657e-09	-1.05111	UniRef100_I1JFD9 Uncharacterized protein n=1 Tax=Glycine max RepID=I1JFD9_SOYBN	0	94.34	UniRef100_B9HM94 Endonuclease/exonuclease/phosphatase family protein n=1 Tax=Populus trichocarpa RepID=B9HM94_POPTR	6e-136	87.22	AT2G48030.1|Symbols:|DNAse I-like superfamily protein|chr2:19647834-19649988 REVERSE LENGTH=438	1e-135	87.44	NA	NA	GO:0016787	hydrolase activity
Glyma.02G151100	C5	0.995588	0.00429582	0.710961	0.242144	0.957851	0.0494407	0.987716	-0.0347735	0.34943	0.404004	0.218885	0.483048	0.0333423	0.660508	0.0698248	0.599035	UniRef100_I1JFE7 Uncharacterized protein n=1 Tax=Glycine max RepID=I1JFE7_SOYBN	0	100	UniRef100_G7I2T6 Gibberellic acid receptor-b n=1 Tax=Medicago truncatula RepID=G7I2T6_MEDTR	0	95	AT3G63010.1|Symbols:ATGID1B, GID1B|alpha/beta-Hydrolases superfamily protein|chr3:23289717-23290998 FORWARD LENGTH=358	0	94.69	GO:0000165 GO:0000303 GO:0006612 GO:0007154 GO:0007165 GO:0008152 GO:0008219 GO:0009409 GO:0009414 GO:0009723 GO:0009733 GO:0009737 GO:0009738 GO:0009739 GO:0009740 GO:0009753 GO:0009755 GO:0009845 GO:0009862 GO:0009863 GO:0009867 GO:0009873 GO:0009939 GO:0010162 GO:0010325 GO:0010363 GO:0010476 GO:0030968 GO:0031348 GO:0042538 GO:0043069 GO:0048444 GO:0050832	MAPK cascade; "abscisic acid mediated signaling pathway"; "cell communication"; "cell death"; "defense response to fungus"; "endoplasmic reticulum unfolded protein response"; "ethylene mediated signaling pathway"; "floral organ morphogenesis"; "gibberellic acid mediated signaling pathway"; "gibberellin mediated signaling pathway"; "hormone-mediated signaling pathway"; "hyperosmotic salinity respo…	GO:0005515 GO:0016787	hydrolase activity; "protein binding"
Glyma.02G152500	C1	0.911014	0.201276	0.496799	-0.589527	0.383586	-0.738629	0.97132	-0.147337	0.151947	-0.894419	0.109689	-0.96378	0.0366836	-1.09922	0.0049837	-1.37266	UniRef100_I1JFF9 Uncharacterized protein n=1 Tax=Glycine max RepID=I1JFF9_SOYBN	4e-89	100	UniRef100_B9I9X0 Hydroxyproline-rich glycoprotein n=1 Tax=Populus trichocarpa RepID=B9I9X0_POPTR	1e-23	99.29	AT2G47930.1|Symbols:AGP26, ATAGP26|arabinogalactan protein 26|chr2:19617219-19617629 REVERSE LENGTH=136	3e-08	47.06	GO:0080167	response to karrikin	GO:0003674	molecular function
Glyma.02G155800	C3	0.93652	-0.177306	0.261889	0.985226	0.0378195	1.64763	0.791462	0.503733	0.407058	1.153	0.992784	0.0421441	0.900987	0.387604	0.861209	0.471299	UniRef100_UPI0003DE9A9A PREDICTED: LOW QUALITY PROTEIN: hydroxyisourate hydrolase n=1 Tax=Glycine max RepID=UPI0003DE9A9A	0	88.68	UniRef100_Q8S3J3 Hydroxyisourate hydrolase n=1 Tax=Glycine max RepID=HIUH_SOYBN	0	80.71	AT1G02850.2|Symbols:BGLU11|beta glucosidase 11|chr1:630569-633085 FORWARD LENGTH=497	0	87.93	GO:0005975	carbohydrate metabolic process	GO:0003824 GO:0004553 GO:0043169	catalytic activity; "cation binding"; "hydrolase activity, hydrolyzing O-glycosyl compounds"
Glyma.02G156800	C6	#N/A	0	#N/A	0	#N/A	0	#N/A	0	0.532877	1.7132	0.014519	4.20396	0.95896	0.337931	0.0366094	3.6451	UniRef100_I1JFJ9 Uncharacterized protein n=2 Tax=Glycine max RepID=I1JFJ9_SOYBN	0	100	UniRef100_D7F7K7 Lectin n=1 Tax=Glycine max RepID=D7F7K7_SOYBN	7e-158	100.71	AT5G10530.1|Symbols:|Concanavalin A-like lectin protein kinase family protein|chr5:3324978-3326933 REVERSE LENGTH=651	4e-27	36.1	GO:0006468	protein phosphorylation	GO:0004672 GO:0004674 GO:0005524 GO:0016301 GO:0016772	ATP binding; "kinase activity"; "protein kinase activity"; "protein serine/threonine kinase activity"; "transferase activity, transferring phosphorus-containing groups"
Glyma.02G163200	C6	0.860633	-0.146554	0.0197131	-0.692018	0.505133	-0.345796	0.0232938	-0.731347	0.966992	-0.0808309	0.811909	0.363675	0.886278	-0.259502	0.943038	-0.16148	UniRef100_K7K8R2 Uncharacterized protein n=2 Tax=Glycine max RepID=K7K8R2_SOYBN	0	100	UniRef100_G7I503 ABC transporter G family member n=1 Tax=Medicago truncatula RepID=G7I503_MEDTR	0	100.27	AT1G53390.1|Symbols:|P-loop containing nucleoside triphosphate hydrolases superfamily protein|chr1:19918197-19923579 FORWARD LENGTH=1109	0	97.93	NA	NA	GO:0000166 GO:0005524 GO:0016887 GO:0017111 GO:0042626	ATP binding; "ATPase activity"; "ATPase activity, coupled to transmembrane movement of substances"; "nucleoside-triphosphatase activity"; "nucleotide binding"
Glyma.02G164400	C2	0.67095	-0.407657	0.937095	-0.200006	0.641891	0.445539	0.958636	-0.167137	0.00467398	1.57109	0.14951	1.00642	0.115379	1.0416	0.344496	0.779991	UniRef100_I1JFR6 Uncharacterized protein n=1 Tax=Glycine max RepID=I1JFR6_SOYBN	0	100	UniRef100_G7I7D1 Nodule-specific protein Nlj70 n=1 Tax=Medicago truncatula RepID=G7I7D1_MEDTR	0	97.65	AT2G39210.1|Symbols:|Major facilitator superfamily protein|chr2:16366287-16368231 REVERSE LENGTH=601	0	94.18	GO:0006865 GO:0006888 GO:0009627 GO:0034976 GO:0043090 GO:0050832 GO:0055085	ER to Golgi vesicle-mediated transport; "amino acid import"; "amino acid transport"; "defense response to fungus"; "response to endoplasmic reticulum stress"; "systemic acquired resistance"; "transmembrane transport"	GO:0003674	molecular function
Glyma.02G171900	C1	0.600369	0.283064	0.782294	0.235545	0.945177	-0.070042	0.999938	0.000566064	0.00739779	-0.817478	2.51945e-05	-1.13793	0.00222245	-0.885369	0.000850798	-0.952086	UniRef100_K7K918 Uncharacterized protein n=1 Tax=Glycine max RepID=K7K918_SOYBN	0	100	NA	NA	NA	AT2G42040.1|Symbols:|CONTAINS InterPro DOMAIN/s: WRC (InterPro:IPR014977); Has 219 Blast hits to 219 proteins in 19 species: Archae - 0; Bacteria - 0; Metazoa - 3; Fungi - 0; Plants - 215; Viruses - 0; Other Eukaryotes - 1 (source: NCBI BLink).|chr2:17543282-17545063 FORWARD LENGTH=269	4e-22	45.72	GO:0008150	biological process	GO:0003674	molecular function
Glyma.02G172800	C1	0.282818	-0.519738	0.500841	-0.448001	0.581853	-0.38334	0.629993	-0.404858	2.8729e-05	-0.950072	6.56993e-06	-1.012	3.40051e-08	-1.17599	3.6268e-05	-0.942606	UniRef100_I1JG11 Uncharacterized protein n=1 Tax=Glycine max RepID=I1JG11_SOYBN	0	100	UniRef100_G3FLW0 Actin 4 n=1 Tax=Mangifera indica RepID=G3FLW0_MANIN	0	100	AT3G53750.1|Symbols:ACT3|actin 3|chr3:19915924-19917371 FORWARD LENGTH=377	0	100	GO:0007010	cytoskeleton organization	GO:0005200 GO:0005524	ATP binding; "structural constituent of cytoskeleton"
Glyma.02G172900	C2	0.023464	-0.534913	0.744463	-0.199624	0.765739	-0.163197	0.339061	-0.358048	0.854383	-0.138439	0.883603	0.132461	0.997259	0.00412017	0.987932	-0.0220329	UniRef100_I1L2L8 Uncharacterized protein n=1 Tax=Glycine max RepID=I1L2L8_SOYBN	0	95.06	UniRef100_B9IHY7 Phosphatase 2C family protein n=1 Tax=Populus trichocarpa RepID=B9IHY7_POPTR	0	92.89	AT5G06750.3|Symbols:|Protein phosphatase 2C family protein|chr5:2086403-2088245 REVERSE LENGTH=393	5e-177	91.35	GO:0006470	protein dephosphorylation	GO:0003824 GO:0004722	catalytic activity; "protein serine/threonine phosphatase activity"
Glyma.02G174800	C1	0.680267	0.233439	0.653707	0.281918	0.92391	-0.0884661	0.992169	0.0239824	5.96142e-05	-0.633682	0.000977335	-0.547205	1.15682e-10	-0.914802	6.9595e-05	-0.626677	UniRef100_K7K948 Uncharacterized protein n=1 Tax=Glycine max RepID=K7K948_SOYBN	0	100	UniRef100_G7I997 Transcription factor BEE n=1 Tax=Medicago truncatula RepID=G7I997_MEDTR	1e-165	108.59	AT3G57800.2|Symbols:|basic helix-loop-helix (bHLH) DNA-binding superfamily protein|chr3:21408034-21411321 REVERSE LENGTH=379	8e-92	93.14	GO:0006355	regulation of transcription, DNA-dependent	GO:0003677 GO:0003700	DNA binding; "sequence-specific DNA binding transcription factor activity"
Glyma.02G178400	C2	0.0016487	-0.94886	0.483574	-0.379817	0.0119818	-1.00126	0.762778	-0.279743	0.83627	-0.298704	0.990492	0.0352029	0.907152	0.215557	0.97782	0.0781876	UniRef100_I1JG54 Uncharacterized protein n=1 Tax=Glycine max RepID=I1JG54_SOYBN	2e-139	100	NA	NA	NA	AT5G06790.1|Symbols:|unknown protein; FUNCTIONS IN: molecular_function unknown; INVOLVED IN: biological_process unknown; LOCATED IN: chloroplast; EXPRESSED IN: 9 plant structures; EXPRESSED DURING: LP.04 four leaves visible, LP.02 two leaves visible, petal differentiation and expansion stage, D bilateral stage; BEST Arabidopsis thaliana protein match is: unknown protein (TAIR:AT3G57950.1); Has 18…	3e-34	80.86	GO:0008150	biological process	GO:0003674	molecular function
Glyma.02G180200	C2	0.0090439	-1.49445	0.561877	-0.640413	0.166867	-1.09806	0.644051	-0.614063	0.979381	0.0811861	0.975463	-0.112681	0.968734	-0.142385	0.987406	0.0625301	UniRef100_K7K998 Uncharacterized protein n=1 Tax=Glycine max RepID=K7K998_SOYBN	1e-29	100	NA	NA	NA	AT2G41905.1|Symbols:|BEST Arabidopsis thaliana protein match is: arabinogalactan protein 23 (TAIR:AT3G57690.1); Has 35333 Blast hits to 34131 proteins in 2444 species: Archae - 798; Bacteria - 22429; Metazoa - 974; Fungi - 991; Plants - 531; Viruses - 0; Other Eukaryotes - 9610 (source: NCBI BLink).|chr2:17495766-17495951 FORWARD LENGTH=61	3e-12	93.44	GO:0008150	biological process	GO:0003674	molecular function
Glyma.02G181500	C1	0.468084	0.226736	0.0645077	0.4241	0.0339269	0.534755	0.999716	0.00186908	0.855375	0.126042	0.988982	0.0200202	0.879408	0.128181	0.889082	0.120346	UniRef100_I1JG73 Uncharacterized protein n=1 Tax=Glycine max RepID=I1JG73_SOYBN	0	100	UniRef100_B9HA65 Exostosin family protein n=1 Tax=Populus trichocarpa RepID=B9HA65_POPTR	0	99.37	AT3G57630.1|Symbols:|exostosin family protein|chr3:21339543-21343080 REVERSE LENGTH=793	0	99.37	NA	NA	GO:0003824	catalytic activity
Glyma.02G184300	C1	0.970997	-0.0387613	0.657886	0.256895	0.954853	-0.05223	0.986177	0.0418679	0.0700891	-0.923646	0.00138547	-1.33585	0.145116	-0.802885	0.316065	-0.640814	UniRef100_K7K9C5 Uncharacterized protein n=1 Tax=Glycine max RepID=K7K9C5_SOYBN	0	97.69	UniRef100_A2Q4E5 Disease resistance protein n=1 Tax=Medicago truncatula RepID=A2Q4E5_MEDTR	0	99.06	AT3G14470.1|Symbols:|NB-ARC domain-containing disease resistance protein|chr3:4857940-4861104 FORWARD LENGTH=1054	1e-92	59.96	GO:0006952 GO:0009627 GO:0009697	defense response; "salicylic acid biosynthetic process"; "systemic acquired resistance"	GO:0005515 GO:0043531	ADP binding; "protein binding"
Glyma.02G184400	C1	0.000272889	2.7981	0.745897	-0.726522	0.966422	-0.135022	0.880354	-0.511606	0.959851	-0.118969	0.956514	0.148585	0.986335	-0.0589645	0.907651	0.286759	UniRef100_K7K9C7 Uncharacterized protein n=1 Tax=Glycine max RepID=K7K9C7_SOYBN	1e-63	100	UniRef100_G8A0B8 26S proteasome non-ATPase regulatory subunit n=1 Tax=Medicago truncatula RepID=G8A0B8_MEDTR	3e-15	5.52	AT2G32730.1|Symbols:|26S proteasome regulatory complex, non-ATPase subcomplex, Rpn2/Psmd1 subunit|chr2:13880189-13885464 FORWARD LENGTH=1004	1e-15	4.58	GO:0006094 GO:0006511 GO:0007010 GO:0009630 GO:0010498 GO:0042176 GO:0043161 GO:0043248 GO:0051788	cytoskeleton organization; "gluconeogenesis"; "gravitropism"; "proteasomal protein catabolic process"; "proteasomal ubiquitin-dependent protein catabolic process"; "proteasome assembly"; "regulation of protein catabolic process"; "response to misfolded protein"; "ubiquitin-dependent protein catabolic process"	GO:0030234	enzyme regulator activity
Glyma.02G184700	C6	0.739679	-0.28759	0.230363	-0.650101	0.0051848	-1.36194	0.337401	-0.621434	0.876723	-0.226206	0.947517	0.131198	0.984224	-0.052703	0.997647	0.0134877	UniRef100_K7K9D1 Uncharacterized protein n=1 Tax=Glycine max RepID=K7K9D1_SOYBN	0	100	UniRef100_Q9FYR8 Emb|CAB68146.1 n=1 Tax=Arabidopsis thaliana RepID=Q9FYR8_ARATH	7e-85	111.02	AT3G57400.1|Symbols:|unknown protein; FUNCTIONS IN: molecular_function unknown; INVOLVED IN: N-terminal protein myristoylation; LOCATED IN: cellular_component unknown; BEST Arabidopsis thaliana protein match is: unknown protein (TAIR:AT5G52500.1); Has 38 Blast hits to 38 proteins in 7 species: Archae - 0; Bacteria - 0; Metazoa - 0; Fungi - 0; Plants - 38; Viruses - 0; Other Eukaryotes - 0 (source…	1e-104	95.78	GO:0006499	N-terminal protein myristoylation	GO:0003674	molecular function
Glyma.02G188500	C6	0.8437	-0.225629	0.0207382	-1.01155	0.435018	-0.537746	0.752638	-0.368726	0.818118	0.231324	0.703928	0.351646	0.997338	-0.00585845	0.181845	0.673718	UniRef100_K7K9E9 Uncharacterized protein n=1 Tax=Glycine max RepID=K7K9E9_SOYBN	3e-50	100	NA	NA	NA	NA	NA	NA	NA	NA	NA	NA
Glyma.02G192600	C1	0.78794	0.114171	0.887147	0.101763	0.682603	0.149236	0.934297	0.0759685	0.00377849	-0.617208	0.000128461	-0.74866	2.79083e-05	-0.794698	0.00264495	-0.628857	UniRef100_I1JGF1 Uncharacterized protein n=1 Tax=Glycine max RepID=I1JGF1_SOYBN	0	100	NA	NA	NA	AT2G35880.1|Symbols:|TPX2 (targeting protein for Xklp2) protein family|chr2:15063204-15065259 REVERSE LENGTH=432	4e-54	75.93	GO:0016126 GO:0052541 GO:0052546	cell wall pectin metabolic process; "plant-type cell wall cellulose metabolic process"; "sterol biosynthetic process"	GO:0003674	molecular function
Glyma.02G193700	C2	0.0289581	-0.395769	0.0243324	-0.416938	0.0149043	-0.524929	0.121688	-0.354882	0.87642	-0.078997	0.965082	-0.0330437	0.991122	-0.0103565	0.866801	-0.0944926	UniRef100_I1JGF7 Uncharacterized protein n=1 Tax=Glycine max RepID=I1JGF7_SOYBN	0	100	UniRef100_Q9SF22 F26K24.5 protein n=2 Tax=Arabidopsis thaliana RepID=Q9SF22_ARATH	0	104.99	AT3G11760.1|Symbols:|unknown protein; FUNCTIONS IN: molecular_function unknown; INVOLVED IN: biological_process unknown; LOCATED IN: cellular_component unknown; EXPRESSED IN: 23 plant structures; EXPRESSED DURING: 14 growth stages; BEST Arabidopsis thaliana protein match is: unknown protein (TAIR:AT5G04860.1); Has 84 Blast hits to 73 proteins in 13 species: Archae - 0; Bacteria - 0; Metazoa - 0; …	0	104.99	GO:0008150	biological process	GO:0003674	molecular function
Glyma.02G197100	C2	0.0198362	-1.13134	0.912789	0.236756	0.741383	-0.342322	0.753681	-0.408636	0.787204	0.183797	0.632706	0.280556	0.905072	0.116073	0.566181	0.301119	UniRef100_K7K9L4 Uncharacterized protein n=1 Tax=Glycine max RepID=K7K9L4_SOYBN	4e-47	100	NA	NA	NA	NA	NA	NA	NA	NA	NA	NA
Glyma.02G197700	C2	0.000127068	-1.58175	0.920367	-0.214644	0.717588	-0.353932	0.960242	-0.15142	0.273587	0.65802	0.183509	0.724457	0.0406589	0.937884	0.883782	0.20577	UniRef100_UPI0003DE84F1 PREDICTED: splicing regulatory glutamine/lysine-rich protein 1-like n=1 Tax=Glycine max RepID=UPI0003DE84F1	2e-61	58.92	UniRef100_G7J8X9 Polyadenylate-binding protein n=1 Tax=Medicago truncatula RepID=G7J8X9_MEDTR	8e-58	24.48	AT1G32790.1|Symbols:CID11|CTC-interacting domain 11|chr1:11875174-11877188 REVERSE LENGTH=358	1e-56	26.26	GO:0008150 GO:0046482	biological process; "para-aminobenzoic acid metabolic process"	GO:0000166 GO:0003676 GO:0003723	RNA binding; "nucleic acid binding"; "nucleotide binding"
Glyma.02G199400	C2	0.0941022	-0.736291	0.0891034	-0.783988	0.0399158	-1.00583	0.685429	-0.399769	0.0163789	1.24587	0.368314	0.676756	0.310833	0.726836	0.26062	0.788324	UniRef100_K7K9N6 Uncharacterized protein n=1 Tax=Glycine max RepID=K7K9N6_SOYBN	2e-131	95.83	UniRef100_B0I554 Protein kinase n=1 Tax=Phaseolus vulgaris RepID=B0I554_PHAVU	2e-115	41.34	AT4G30960.1|Symbols:CIPK6, SIP3, SNRK3.14, ATCIPK6|SOS3-interacting protein 3|chr4:15067400-15068725 FORWARD LENGTH=441	5e-100	37.64	GO:0006468 GO:0007165 GO:0007275 GO:0009414 GO:0009651 GO:0010118 GO:0010540 GO:0019722 GO:0042538	basipetal auxin transport; "calcium-mediated signaling"; "hyperosmotic salinity response"; "multicellular organismal development"; "protein phosphorylation"; "response to salt stress"; "response to water deprivation"; "signal transduction"; "stomatal movement"	GO:0004672 GO:0004674 GO:0005515 GO:0005524 GO:0016301 GO:0016772	ATP binding; "kinase activity"; "protein binding"; "protein kinase activity"; "protein serine/threonine kinase activity"; "transferase activity, transferring phosphorus-containing groups"
Glyma.02G200700	C2	0.0893786	-0.390818	0.0436323	-0.455296	0.275584	-0.336506	0.190935	-0.376787	0.870729	0.0856371	0.859964	0.101712	0.993231	0.0087116	0.964834	-0.0373657	UniRef100_K7K9P4 Uncharacterized protein n=1 Tax=Glycine max RepID=K7K9P4_SOYBN	0	100	UniRef100_F4K2D7 LETM1-like protein n=1 Tax=Arabidopsis thaliana RepID=F4K2D7_ARATH	0	98.24	AT3G11560.4|Symbols:|LETM1-like protein|chr3:3639553-3645506 FORWARD LENGTH=872	0	92.55	GO:0010075	regulation of meristem growth	NA	NA
Glyma.02G202500	C2	0.00067837	-0.957603	0.0156354	-0.75946	0.164666	-0.59093	0.0802103	-0.657555	0.132778	0.526579	0.250304	0.45388	0.23789	0.456201	0.653326	0.268802	UniRef100_I1JGN1 Uncharacterized protein n=1 Tax=Glycine max RepID=I1JGN1_SOYBN	0	100	UniRef100_G7JGT0 NADP-dependent glyceraldehyde-3-phosphate dehydrogenase n=1 Tax=Medicago truncatula RepID=G7JGT0_MEDTR	0	99.8	AT2G24270.4|Symbols:ALDH11A3|aldehyde dehydrogenase 11A3|chr2:10327109-10329601 REVERSE LENGTH=503	0	98.41	GO:0008152 GO:0009902 GO:0019344 GO:0055114	chloroplast relocation; "cysteine biosynthetic process"; "metabolic process"; "oxidation-reduction process"	GO:0004028 GO:0008886 GO:0016491	3-chloroallyl aldehyde dehydrogenase activity; "glyceraldehyde-3-phosphate dehydrogenase (NADP+) (non-phosphorylating) activity"; "oxidoreductase activity"
Glyma.02G202900	C2	0.00702308	-0.794004	0.0272668	-0.709109	0.0178434	-0.8761	0.177574	-0.561984	0.0248695	0.903748	0.183509	0.659034	0.0263422	0.88761	0.0507824	0.824974	UniRef100_UPI0001B63FD6 PREDICTED: CBL-interacting serine/threonine-protein kinase 6 n=1 Tax=Glycine max RepID=UPI0001B63FD6	0	100	UniRef100_B0I554 Protein kinase n=1 Tax=Phaseolus vulgaris RepID=B0I554_PHAVU	0	96.77	AT4G30960.1|Symbols:CIPK6, SIP3, SNRK3.14, ATCIPK6|SOS3-interacting protein 3|chr4:15067400-15068725 FORWARD LENGTH=441	0	94.78	GO:0006468 GO:0007165 GO:0007275 GO:0009414 GO:0009651 GO:0010118 GO:0010540 GO:0019722 GO:0042538	basipetal auxin transport; "calcium-mediated signaling"; "hyperosmotic salinity response"; "multicellular organismal development"; "protein phosphorylation"; "response to salt stress"; "response to water deprivation"; "signal transduction"; "stomatal movement"	GO:0004672 GO:0004674 GO:0005515 GO:0005524 GO:0016301 GO:0016772	ATP binding; "kinase activity"; "protein binding"; "protein kinase activity"; "protein serine/threonine kinase activity"; "transferase activity, transferring phosphorus-containing groups"
Glyma.02G203300	C6	0.00340479	-0.983182	0.00563265	-0.965596	0.0675733	-0.837803	0.0200945	-0.908142	0.938374	-0.101871	0.990492	0.0271103	0.975873	-0.0586822	0.929552	-0.142774	UniRef100_I1JGN9 Uncharacterized protein n=1 Tax=Glycine max RepID=I1JGN9_SOYBN	0	100	UniRef100_P48628 Omega-6 fatty acid desaturase, chloroplastic n=1 Tax=Glycine max RepID=FAD6C_SOYBN	0	100	AT4G30950.1|Symbols:FAD6, FADC, SFD4|fatty acid desaturase 6|chr4:15057278-15059673 REVERSE LENGTH=448	0	98.21	GO:0000096 GO:0006546 GO:0006629 GO:0006633 GO:0006636 GO:0006655 GO:0006733 GO:0006766 GO:0008652 GO:0009072 GO:0009106 GO:0009108 GO:0009117 GO:0009416 GO:0009695 GO:0010205 GO:0015994 GO:0015995 GO:0016117 GO:0019216 GO:0019288 GO:0019684 GO:0019748 GO:0031408 GO:0035304 GO:0044272	aromatic amino acid family metabolic process; "carotenoid biosynthetic process"; "cellular amino acid biosynthetic process"; "chlorophyll biosynthetic process"; "chlorophyll metabolic process"; "coenzyme biosynthetic process"; "fatty acid biosynthetic process"; "glycine catabolic process"; "isopentenyl diphosphate biosynthetic process, mevalonate-independent pathway"; "jasmonic acid biosynthetic …	GO:0045485	omega-6 fatty acid desaturase activity
Glyma.02G203600	C2	0.506756	0.503415	0.370528	-0.665428	0.0356937	-1.34148	0.767574	-0.434105	0.611192	-0.466179	0.999913	0.000360923	0.979502	-0.0592045	0.807541	-0.328224	UniRef100_K7K9R1 Uncharacterized protein n=1 Tax=Glycine max RepID=K7K9R1_SOYBN	0	100	UniRef100_G7JGQ5 Receptor-like protein kinase n=1 Tax=Medicago truncatula RepID=G7JGQ5_MEDTR	0	100.35	AT2G24230.1|Symbols:|Leucine-rich repeat protein kinase family protein|chr2:10301979-10304540 REVERSE LENGTH=853	0	100.12	GO:0006468 GO:0007169	protein phosphorylation; "transmembrane receptor protein tyrosine kinase signaling pathway"	GO:0004672 GO:0004674 GO:0005524 GO:0016772	ATP binding; "protein kinase activity"; "protein serine/threonine kinase activity"; "transferase activity, transferring phosphorus-containing groups"
Glyma.02G205800	C3	0.908019	0.13779	0.971172	0.0989974	0.0705185	0.84533	0.645555	0.386482	0.377074	0.503498	0.487134	0.454876	0.615943	0.380864	0.00870739	0.969251	UniRef100_I1JGR7 Uncharacterized protein n=1 Tax=Glycine max RepID=I1JGR7_SOYBN	0	100	UniRef100_G7JFJ6 Cellulose synthase catalytic subunit n=1 Tax=Medicago truncatula RepID=G7JFJ6_MEDTR	0	99.52	AT5G17420.1|Symbols:IRX3, CESA7, ATCESA7, MUR10|Cellulose synthase family protein|chr5:5736859-5741407 REVERSE LENGTH=1026	0	100.68	GO:0009832 GO:0009834 GO:0010089 GO:0010228 GO:0010400 GO:0010413 GO:0016926 GO:0030244 GO:0042546 GO:0044036 GO:0045492 GO:0050665	cell wall biogenesis; "cell wall macromolecule metabolic process"; "cellulose biosynthetic process"; "glucuronoxylan metabolic process"; "hydrogen peroxide biosynthetic process"; "plant-type cell wall biogenesis"; "protein desumoylation"; "rhamnogalacturonan I side chain metabolic process"; "secondary cell wall biogenesis"; "vegetative to reproductive phase transition of meristem"; "xylan biosynt…	GO:0008270 GO:0016759 GO:0016760	cellulose synthase (UDP-forming) activity; "cellulose synthase activity"; "zinc ion binding"
Glyma.02G206000	C1	0.992005	-0.0097776	0.99236	0.0177995	0.0216447	-0.705532	0.985798	0.0413716	0.0367247	-0.630604	0.0711802	-0.581186	0.022326	-0.662632	0.11916	-0.529514	UniRef100_I1JGR9 Uncharacterized protein n=1 Tax=Glycine max RepID=I1JGR9_SOYBN	0	100	UniRef100_Q9SUH5 QWRF motif-containing protein 8 n=1 Tax=Arabidopsis thaliana RepID=QWRF8_ARATH	2e-175	90.37	AT4G30710.1|Symbols:QWRF8|Family of unknown function (DUF566) |chr4:14965538-14967881 REVERSE LENGTH=644	2e-178	90.37	GO:0008150	biological process	NA	NA
Glyma.02G206700	C1	0.602197	0.243909	0.480971	-0.320461	0.0252859	-0.717486	0.886583	-0.154332	0.660466	-0.216593	0.955896	-0.0549508	0.880747	-0.122698	0.784357	-0.177821	UniRef100_I1JGS8 50S ribosomal protein L35 n=1 Tax=Glycine max RepID=I1JGS8_SOYBN	2e-99	100	UniRef100_I1JGS8 50S ribosomal protein L35 n=1 Tax=Glycine max RepID=I1JGS8_SOYBN	2e-99	100	AT2G24090.1|Symbols:|Ribosomal protein L35|chr2:10242038-10243416 FORWARD LENGTH=145	5e-43	67.59	GO:0006098 GO:0006412	pentose-phosphate shunt; "translation"	GO:0003735	structural constituent of ribosome
Glyma.02G208000	C4	0.876009	0.116788	0.941899	-0.0992981	0.537391	0.277668	0.965066	0.0787466	0.0260786	-0.6685	0.0270054	-0.669805	0.0117775	-0.715718	0.0437792	-0.627188	UniRef100_I1JGU4 Uncharacterized protein n=2 Tax=Glycine max RepID=I1JGU4_SOYBN	0	100	UniRef100_D2D334 UDP-D-glucuronic acid 4-epimerase n=1 Tax=Gossypium hirsutum RepID=D2D334_GOSHI	0	99.3	AT4G30440.1|Symbols:GAE1|UDP-D-glucuronate 4-epimerase 1|chr4:14881976-14883265 REVERSE LENGTH=429	0	99.07	GO:0005975 GO:0009225 GO:0044237	carbohydrate metabolic process; "cellular metabolic process"; "nucleotide-sugar metabolic process"	GO:0000166 GO:0003824 GO:0016857 GO:0050378 GO:0050662	UDP-glucuronate 4-epimerase activity; "catalytic activity"; "coenzyme binding"; "nucleotide binding"; "racemase and epimerase activity, acting on carbohydrates and derivatives"
Glyma.02G209000	C2	0.894882	0.1927	0.250067	-0.745549	0.00436567	-1.60665	0.541649	-0.581113	0.128712	-0.797134	0.839192	-0.257207	0.224342	-0.702815	0.0538345	-0.921918	UniRef100_I1JGV6 Uncharacterized protein n=1 Tax=Glycine max RepID=I1JGV6_SOYBN	0	100	UniRef100_I6PC02 APX n=1 Tax=Dimocarpus longan RepID=I6PC02_9ROSI	3e-180	101.76	AT4G09010.1|Symbols:APX4, TL29|ascorbate peroxidase 4|chr4:5777502-5779338 REVERSE LENGTH=349	3e-166	99.14	GO:0006098 GO:0006364 GO:0006979 GO:0009637 GO:0010103 GO:0010114 GO:0010218 GO:0015979 GO:0015995 GO:0019252 GO:0019288 GO:0019684 GO:0019760 GO:0055114	chlorophyll biosynthetic process; "glucosinolate metabolic process"; "isopentenyl diphosphate biosynthetic process, mevalonate-independent pathway"; "oxidation-reduction process"; "pentose-phosphate shunt"; "photosynthesis"; "photosynthesis, light reaction"; "rRNA processing"; "response to blue light"; "response to far red light"; "response to oxidative stress"; "response to red light"; "starch b…	GO:0004601 GO:0005515	peroxidase activity; "protein binding"
Glyma.02G211200	C1	0.040854	0.692029	0.398095	0.454167	0.00126959	1.21378	0.110203	0.626018	0.893978	-0.138193	0.924416	-0.12068	0.963855	0.0691747	0.985291	-0.0320111	UniRef100_K7K9W1 Uncharacterized protein n=1 Tax=Glycine max RepID=K7K9W1_SOYBN	0	100	UniRef100_G7KBD5 Chaperone protein dnaJ n=1 Tax=Medicago truncatula RepID=G7KBD5_MEDTR	0	99.38	AT1G28210.2|Symbols:ATJ1|DNAJ heat shock family protein|chr1:9854598-9859977 FORWARD LENGTH=427	2e-174	91.57	GO:0006457 GO:0009408	protein folding; "response to heat"	GO:0003676 GO:0005524 GO:0008270 GO:0031072 GO:0051082	ATP binding; "heat shock protein binding"; "nucleic acid binding"; "unfolded protein binding"; "zinc ion binding"
Glyma.02G211300	C1	0.0421967	0.539056	0.216765	0.414602	0.00367501	0.870037	0.699573	0.251725	0.879382	0.168508	0.959035	0.0805887	0.70892	0.334254	0.783903	0.273678	UniRef100_I1JGX0 Uncharacterized protein n=1 Tax=Glycine max RepID=I1JGX0_SOYBN	0	100	UniRef100_Q8VZW9 Succinoaminoimidazolecarboximide ribonucleotide synthetase n=1 Tax=Vigna unguiculata RepID=Q8VZW9_VIGUN	0	100.75	AT3G21110.2|Symbols:PUR7, PURC|purin 7|chr3:7402696-7405273 REVERSE LENGTH=411	0	86.62	GO:0006164 GO:0009407 GO:0009733	purine nucleotide biosynthetic process; "response to auxin stimulus"; "toxin catabolic process"	GO:0004639 GO:0005524 GO:0016874	ATP binding; "ligase activity"; "phosphoribosylaminoimidazolesuccinocarboxamide synthase activity"
Glyma.02G212100	C3	0.968813	-0.0398977	0.785566	0.208263	0.927767	0.0748257	0.74764	-0.233803	0.0025304	0.73577	0.113864	0.491328	0.000488484	0.801524	0.670822	0.232341	UniRef100_C6SWE1 Uncharacterized protein n=1 Tax=Glycine max RepID=C6SWE1_SOYBN	1e-142	100	UniRef100_Q7XV54 OSJNBa0086B14.1 protein n=3 Tax=Oryza sativa RepID=Q7XV54_ORYSJ	3e-13	21.33	AT1G02070.1|Symbols:|unknown protein; BEST Arabidopsis thaliana protein match is: unknown protein (TAIR:AT3G60520.1); Has 98 Blast hits to 98 proteins in 13 species: Archae - 0; Bacteria - 0; Metazoa - 0; Fungi - 0; Plants - 98; Viruses - 0; Other Eukaryotes - 0 (source: NCBI BLink).|chr1:370445-370947 REVERSE LENGTH=131	2e-12	35.11	NA	NA	NA	NA
Glyma.02G212700	C1	0.418279	0.505701	0.472226	0.535317	0.662857	0.380865	0.753135	0.377064	0.0083842	-0.568434	0.0998847	-0.424259	4.6926e-05	-0.763873	0.0609214	-0.455601	UniRef100_K7K9W4 Uncharacterized protein n=1 Tax=Glycine max RepID=K7K9W4_SOYBN	0	100	NA	NA	NA	AT4G24610.1|Symbols:|unknown protein; FUNCTIONS IN: molecular_function unknown; INVOLVED IN: biological_process unknown; LOCATED IN: plasma membrane; EXPRESSED IN: 20 plant structures; EXPRESSED DURING: 12 growth stages; BEST Arabidopsis thaliana protein match is: unknown protein (TAIR:AT5G65440.1); Has 820 Blast hits to 264 proteins in 74 species: Archae - 0; Bacteria - 15; Metazoa - 77; Fungi -…	0	103.22	GO:0008150	biological process	GO:0003674	molecular function
Glyma.02G214300	C2	0.0301522	-0.597851	0.021352	-0.637642	0.0605733	-0.644952	0.182818	-0.491544	0.854402	0.153601	0.112732	0.593062	0.83282	0.195357	0.689102	0.275384	UniRef100_I1JH02 Uncharacterized protein n=1 Tax=Glycine max RepID=I1JH02_SOYBN	0	100	UniRef100_G7KBM2 Kinesin-like protein n=1 Tax=Medicago truncatula RepID=G7KBM2_MEDTR	0	101.65	AT5G60930.1|Symbols:|P-loop containing nucleoside triphosphate hydrolases superfamily protein|chr5:24515398-24522511 REVERSE LENGTH=1294	0	94.05	GO:0000911 GO:0007018 GO:0008283	cell proliferation; "cytokinesis by cell plate formation"; "microtubule-based movement"	GO:0003777 GO:0005524	ATP binding; "microtubule motor activity"
Glyma.02G214400	C2	0.0092744	-0.804929	0.538581	-0.361949	0.272306	-0.514388	0.389625	-0.461549	0.000420855	1.1055	0.116287	0.65128	0.00498227	0.922512	0.0228995	0.814433	UniRef100_I1JH03 Uncharacterized protein n=1 Tax=Glycine max RepID=I1JH03_SOYBN	9e-118	100	NA	NA	NA	AT4G38060.2|Symbols:|unknown protein; BEST Arabidopsis thaliana protein match is: unknown protein (TAIR:AT5G65480.1); Has 35333 Blast hits to 34131 proteins in 2444 species: Archae - 798; Bacteria - 22429; Metazoa - 974; Fungi - 991; Plants - 531; Viruses - 0; Other Eukaryotes - 9610 (source: NCBI BLink).|chr4:17873709-17874379 REVERSE LENGTH=136	2e-14	95.59	GO:0008150	biological process	GO:0003674	molecular function
Glyma.02G215900	C5	0.343885	0.711381	0.65104	0.511909	0.35837	0.731468	0.98386	0.0953343	0.0412118	0.862782	0.281062	0.616805	0.0752039	0.780588	0.348618	0.531381	UniRef100_I1JH17 Uncharacterized protein n=1 Tax=Glycine max RepID=I1JH17_SOYBN	0	100	UniRef100_I4IY56 Arabidopsis halleri haplotype Ah15 S-locus region genomic sequence, BAC library Aha_B_L406, BAC clone 18C07, contigA1 n=1 Tax=Arabidopsis halleri RepID=I4IY56_ARAHA	6e-19	83.08	AT1G74520.1|Symbols:ATHVA22A, HVA22A|HVA22 homologue A|chr1:28008109-28009156 REVERSE LENGTH=177	3e-15	52.54	GO:0009269 GO:0009409 GO:0009414 GO:0009651 GO:0009737 GO:0042538 GO:0042742	defense response to bacterium; "hyperosmotic salinity response"; "response to abscisic acid stimulus"; "response to cold"; "response to desiccation"; "response to salt stress"; "response to water deprivation"	GO:0003674	molecular function
Glyma.02G217500	C1	#N/A	0	#N/A	0	#N/A	0	#N/A	0	0.621995	-0.530913	0.846787	0.33085	0.0361607	-1.2361	0.997955	0.0106942	UniRef100_I1JH30 Uncharacterized protein n=1 Tax=Glycine max RepID=I1JH30_SOYBN	0	100	UniRef100_G7K601 PB1 domain-containing protein n=1 Tax=Medicago truncatula RepID=G7K601_MEDTR	2e-69	77.4	AT5G64430.1|Symbols:|Octicosapeptide/Phox/Bem1p family protein|chr5:25762540-25764081 REVERSE LENGTH=513	2e-49	37.23	GO:0008150	biological process	GO:0003674	molecular function
Glyma.02G218100	C6	0.0273046	-0.465283	0.584039	-0.226576	0.115169	-0.446	0.400644	-0.302056	0.820293	-0.165159	0.991156	0.0171361	0.600341	-0.301543	0.863675	-0.157059	UniRef100_I1JH42 Auxin-induced protein n=1 Tax=Glycine max RepID=I1JH42_SOYBN	0	100	UniRef100_I1JH42 Auxin-induced protein n=1 Tax=Glycine max RepID=I1JH42_SOYBN	0	100	AT5G65670.2|Symbols:IAA9|indole-3-acetic acid inducible 9|chr5:26254463-26256134 FORWARD LENGTH=336	3e-122	105.95	GO:0006355 GO:0009616 GO:0009733 GO:0009734 GO:0010050 GO:0010583	auxin mediated signaling pathway; "regulation of transcription, DNA-dependent"; "response to auxin stimulus"; "response to cyclopentenone"; "vegetative phase change"; "virus induced gene silencing"	GO:0003700 GO:0046983	protein dimerization activity; "sequence-specific DNA binding transcription factor activity"
Glyma.02G218300	C2	0.565714	-0.307264	0.237252	-0.502208	0.022243	-0.869751	0.597424	-0.357825	0.799614	-0.277065	0.950825	-0.109414	0.898829	-0.200708	0.430787	-0.574576	UniRef100_I1JH44 Glutamyl-tRNA reductase n=1 Tax=Glycine max RepID=I1JH44_SOYBN	0	100	UniRef100_I1JH44 Glutamyl-tRNA reductase n=1 Tax=Glycine max RepID=I1JH44_SOYBN	0	100	AT1G58290.1|Symbols:HEMA1|Glutamyl-tRNA reductase family protein|chr1:21624028-21626051 REVERSE LENGTH=543	0	92.45	GO:0000302 GO:0006779 GO:0006783 GO:0009416 GO:0010039 GO:0015995 GO:0033014 GO:0055072 GO:0055114	chlorophyll biosynthetic process; "heme biosynthetic process"; "iron ion homeostasis"; "oxidation-reduction process"; "porphyrin-containing compound biosynthetic process"; "response to iron ion"; "response to light stimulus"; "response to reactive oxygen species"; "tetrapyrrole biosynthetic process"	GO:0000166 GO:0005515 GO:0008883 GO:0050661	NADP binding; "glutamyl-tRNA reductase activity"; "nucleotide binding"; "protein binding"
Glyma.02G221900	C2	0.319007	-0.264581	0.967687	-0.0572913	0.973033	-0.02495	0.860462	-0.131165	0.2122	0.347427	0.481647	0.260789	0.0709908	0.428328	0.0218831	0.50375	UniRef100_I1JH80 Uncharacterized protein n=1 Tax=Glycine max RepID=I1JH80_SOYBN	0	100	UniRef100_G7K668 Lectin-domain containing receptor kinase A4.2 n=1 Tax=Medicago truncatula RepID=G7K668_MEDTR	0	100.3	AT5G55830.1|Symbols:|Concanavalin A-like lectin protein kinase family protein|chr5:22594655-22596700 FORWARD LENGTH=681	2e-91	90.6	GO:0000226 GO:0000911 GO:0006468	cytokinesis by cell plate formation; "microtubule cytoskeleton organization"; "protein phosphorylation"	GO:0004672 GO:0004674 GO:0005524 GO:0016301 GO:0016772	ATP binding; "kinase activity"; "protein kinase activity"; "protein serine/threonine kinase activity"; "transferase activity, transferring phosphorus-containing groups"
Glyma.02G222200	C3	0.635188	-0.374665	0.908106	-0.219276	0.11255	0.918733	0.807206	0.322851	0.000921849	0.908039	0.599977	0.300891	0.00426718	0.803614	0.00223456	0.840829	UniRef100_I1JH84 Uncharacterized protein n=1 Tax=Glycine max RepID=I1JH84_SOYBN	0	100	UniRef100_D7MTP5 Calcium ion binding protein n=1 Tax=Arabidopsis lyrata subsp. lyrata RepID=D7MTP5_ARALL	0	100.46	AT5G54130.2|Symbols:|Calcium-binding endonuclease/exonuclease/phosphatase family|chr5:21962900-21965279 FORWARD LENGTH=436	0	100.69	NA	NA	GO:0005509	calcium ion binding
Glyma.02G223100	C4	0.99019	-0.0121118	0.991949	-0.0149216	0.692772	-0.170809	0.749686	0.181869	0.00261009	-0.995074	0.179089	-0.606936	0.00107133	-1.0412	0.0352382	-0.786533	UniRef100_I1JH94 Uncharacterized protein n=1 Tax=Glycine max RepID=I1JH94_SOYBN	0	100	UniRef100_B9IAV5 Armadillo/beta-catenin repeat family protein n=1 Tax=Populus trichocarpa RepID=B9IAV5_POPTR	0	98.68	AT4G12710.1|Symbols:|ARM repeat superfamily protein|chr4:7485040-7486733 REVERSE LENGTH=402	2e-157	86.57	GO:0008150	biological process	GO:0019894	kinesin binding
Glyma.02G223700	C1	0.00202387	1.17237	0.00807322	1.07206	0.328615	0.611298	0.154854	0.774638	0.301362	-0.298422	0.443459	-0.260979	0.194155	-0.342576	0.618179	-0.202783	UniRef100_I1JH98 Uncharacterized protein n=1 Tax=Glycine max RepID=I1JH98_SOYBN	0	100	UniRef100_G7KE22 Zinc finger protein CONSTANS-like protein n=1 Tax=Medicago truncatula RepID=G7KE22_MEDTR	0	98.54	AT3G07650.4|Symbols:COL9|CONSTANS-like 9|chr3:2442494-2443901 FORWARD LENGTH=372	9e-149	108.87	GO:0006355 GO:0007623 GO:0048579	circadian rhythm; "negative regulation of long-day photoperiodism, flowering"; "regulation of transcription, DNA-dependent"	GO:0003700 GO:0008270	sequence-specific DNA binding transcription factor activity; "zinc ion binding"
Glyma.02G223800	C1	#N/A	0	#N/A	0	#N/A	0	#N/A	0	0.616546	-0.350947	0.00424446	-1.06298	0.757436	-0.284438	0.489475	-0.444298	UniRef100_I1JH99 Uncharacterized protein n=1 Tax=Glycine max RepID=I1JH99_SOYBN	0	100	UniRef100_A2Q4F5 Pentatricopeptide repeat-containing protein n=1 Tax=Medicago truncatula RepID=A2Q4F5_MEDTR	0	99.07	AT1G14470.1|Symbols:|Pentatricopeptide repeat (PPR) superfamily protein|chr1:4954080-4955702 FORWARD LENGTH=540	0	98.52	GO:0008150	biological process	NA	NA
Glyma.02G224900	C1	0.181596	0.297574	0.955776	0.0620115	0.82996	0.0999586	0.990136	0.0186086	0.00207671	-0.723474	0.00922596	-0.638561	2.23133e-05	-0.898967	0.00359328	-0.689243	UniRef100_I1JHB2 Uncharacterized protein n=1 Tax=Glycine max RepID=I1JHB2_SOYBN	0	100	UniRef100_Q0PJL5 MYB transcription factor MYB57 n=1 Tax=Glycine max RepID=Q0PJL5_SOYBN	0	99.68	AT2G38090.1|Symbols:|Duplicated homeodomain-like superfamily protein|chr2:15945278-15946775 FORWARD LENGTH=298	7e-96	67.11	GO:0006355	regulation of transcription, DNA-dependent	GO:0003677 GO:0003700	DNA binding; "sequence-specific DNA binding transcription factor activity"
Glyma.02G225000	C2	0.99502	-0.00753022	0.788067	-0.28984	0.716191	-0.290016	0.646465	-0.405789	0.906985	-0.0894741	0.76648	0.196351	0.0222771	0.593489	0.879257	-0.130477	UniRef100_I1JHB3 Uncharacterized protein n=1 Tax=Glycine max RepID=I1JHB3_SOYBN	0	100	UniRef100_G7K6A7 Beta-D-glucan exohydrolase-like protein n=1 Tax=Medicago truncatula RepID=G7K6A7_MEDTR	0	99.5	AT3G47000.1|Symbols:|Glycosyl hydrolase family protein|chr3:17313811-17316539 REVERSE LENGTH=608	0	97.86	GO:0005975	carbohydrate metabolic process	GO:0004553	hydrolase activity, hydrolyzing O-glycosyl compounds
Glyma.02G226500	C2	0.74797	-0.397478	0.0181209	-1.37879	0.0444915	-1.48148	0.127952	-1.14732	0.421149	-0.896039	0.822042	-0.456432	0.832443	-0.448575	0.393149	-0.962436	UniRef100_I1JHC6 Uncharacterized protein n=1 Tax=Glycine max RepID=I1JHC6_SOYBN	0	100	UniRef100_G7KE49 Vacuolar cation/proton exchanger n=1 Tax=Medicago truncatula RepID=G7KE49_MEDTR	0	99.08	AT2G38170.1|Symbols:CAX1, ATCAX1, RCI4|cation exchanger 1|chr2:15989429-15993178 REVERSE LENGTH=463	0	85.53	GO:0006812 GO:0006816 GO:0006833 GO:0006882 GO:0007030 GO:0009624 GO:0009631 GO:0009651 GO:0009750 GO:0019761 GO:0030003 GO:0030026 GO:0032880 GO:0044242 GO:0055062 GO:0055085 GO:0070838	Golgi organization; "calcium ion transport"; "cation transport"; "cellular cation homeostasis"; "cellular lipid catabolic process"; "cellular manganese ion homeostasis"; "cellular zinc ion homeostasis"; "cold acclimation"; "divalent metal ion transport"; "glucosinolate biosynthetic process"; "phosphate ion homeostasis"; "regulation of protein localization"; "response to fructose stimulus"; "respo…	GO:0005515 GO:0008324 GO:0015085 GO:0015368 GO:0015369	calcium:cation antiporter activity; "calcium:hydrogen antiporter activity"; "calcium ion transmembrane transporter activity"; "cation transmembrane transporter activity"; "protein binding"
Glyma.02G226900	C6	0.591074	-0.233689	0.981686	0.050469	0.879701	-0.103865	0.975834	0.0586263	0.0173693	0.675131	0.000653207	0.857671	0.00274411	0.775635	0.0102575	0.703255	UniRef100_UPI0003DE9B69 PREDICTED: uncharacterized protein LOC100804458 isoform X2 n=1 Tax=Glycine max RepID=UPI0003DE9B69	0	100	UniRef100_G7JZH6 ATP-dependent Clp protease ATP-binding subunit clpL n=1 Tax=Medicago truncatula RepID=G7JZH6_MEDTR	0	97.07	AT1G07200.2|Symbols:|Double Clp-N motif-containing P-loop nucleoside triphosphate hydrolases superfamily protein|chr1:2209033-2212316 REVERSE LENGTH=979	0	108.27	GO:0008150	biological process	GO:0005524	ATP binding
Glyma.02G227200	C2	0.992521	-0.0102729	0.109566	-0.562207	0.00697703	-0.961226	0.430443	-0.416794	0.52843	-0.334561	0.968471	-0.0537421	0.653176	-0.297098	0.630672	-0.302437	UniRef100_Q84X83 Microsomal omega-3-fatty acid desaturase n=1 Tax=Glycine max RepID=Q84X83_SOYBN	0	100	UniRef100_Q84X83 Microsomal omega-3-fatty acid desaturase n=1 Tax=Glycine max RepID=Q84X83_SOYBN	0	100	AT5G05580.1|Symbols:FAD8|fatty acid desaturase 8|chr5:1664331-1666345 FORWARD LENGTH=435	0	81.61	GO:0006629 GO:0006633 GO:0009266 GO:0055114	fatty acid biosynthetic process; "lipid metabolic process"; "oxidation-reduction process"; "response to temperature stimulus"	GO:0016717 GO:0042389	omega-3 fatty acid desaturase activity; "oxidoreductase activity, acting on paired donors, with oxidation of a pair of donors resulting in the reduction of molecular oxygen to two molecules of water"
Glyma.02G228200	C3	0.649405	-0.30149	0.90506	0.185936	0.0132698	1.0722	0.943986	0.134628	0.823628	0.26921	0.393958	0.643077	0.907509	0.193563	0.45171	-0.563076	UniRef100_I1JHE6 Uncharacterized protein n=1 Tax=Glycine max RepID=I1JHE6_SOYBN	0	100	UniRef100_G7JZL5 Protein phosphatase 2C n=1 Tax=Medicago truncatula RepID=G7JZL5_MEDTR	0	102.91	AT2G30020.1|Symbols:|Protein phosphatase 2C family protein|chr2:12814437-12815904 FORWARD LENGTH=396	1e-166	98.23	GO:0006470 GO:0009611 GO:0009620 GO:0009738 GO:0050832	abscisic acid mediated signaling pathway; "defense response to fungus"; "protein dephosphorylation"; "response to fungus"; "response to wounding"	GO:0003824 GO:0004722	catalytic activity; "protein serine/threonine phosphatase activity"
Glyma.02G228600	C4	0.531262	-0.444753	0.297246	-0.656632	0.133264	-0.907069	0.769561	-0.393566	5.11178e-05	-1.38562	0.00998543	-1.0372	0.572326	-0.408226	0.0163145	-0.949627	UniRef100_K7KA77 Uncharacterized protein n=1 Tax=Glycine max RepID=K7KA77_SOYBN	0	100	UniRef100_G7K727 Protein CHUP1 n=1 Tax=Medicago truncatula RepID=G7K727_MEDTR	0	97.18	AT1G07120.1|Symbols:|FUNCTIONS IN: molecular_function unknown; INVOLVED IN: biological_process unknown; LOCATED IN: chloroplast envelope; EXPRESSED IN: inflorescence meristem, petal, leaf whorl, flower; EXPRESSED DURING: 4 anthesis, petal differentiation and expansion stage; BEST Arabidopsis thaliana protein match is: Tetratricopeptide repeat (TPR)-like superfamily protein (TAIR:AT4G18570.1); Has…	2e-139	107.91	GO:0008150	biological process	GO:0003674	molecular function
Glyma.02G228700	C1	0.998516	0.00111828	0.831929	0.136961	0.898369	-0.0750888	0.731776	0.183205	0.0930583	-0.38681	0.025935	-0.460627	0.014336	-0.484358	0.00898545	-0.509676	UniRef100_I1JHF2 Uncharacterized protein n=1 Tax=Glycine max RepID=I1JHF2_SOYBN	0	100	UniRef100_B9GGQ2 FRUCTOSE-2 family protein n=1 Tax=Populus trichocarpa RepID=B9GGQ2_POPTR	0	95.99	AT1G07110.1|Symbols:F2KP, ATF2KP, FKFBP|fructose-2,6-bisphosphatase|chr1:2178363-2183980 REVERSE LENGTH=744	0	96.51	GO:0006000 GO:0006002 GO:0006003 GO:0006499 GO:0008152 GO:0042732 GO:0043609	D-xylose metabolic process; "N-terminal protein myristoylation"; "fructose 2,6-bisphosphate metabolic process"; "fructose 6-phosphate metabolic process"; "fructose metabolic process"; "metabolic process"; "regulation of carbon utilization"	GO:0003824 GO:0003873 GO:0004331 GO:0005524 GO:0030246 GO:2001070	6-phosphofructo-2-kinase activity; "ATP binding"; "carbohydrate binding"; "catalytic activity"; "fructose-2,6-bisphosphate 2-phosphatase activity"; "starch binding"
Glyma.02G229800	C1	0.0180823	0.520688	0.176726	0.382691	0.00306586	0.767507	0.627202	0.241303	0.446354	0.373735	0.783598	-0.219696	0.726166	0.259103	0.818288	0.196856	UniRef100_C6SWR8 Uncharacterized protein n=1 Tax=Glycine max RepID=C6SWR8_SOYBN	1e-86	100	UniRef100_A9PBI3 Ribosomal protein L7Ae/L30e/S12e/Gadd45 n=1 Tax=Populus trichocarpa RepID=A9PBI3_POPTR	1e-83	100	AT5G20160.1|Symbols:|Ribosomal protein L7Ae/L30e/S12e/Gadd45 family protein|chr5:6804075-6805102 REVERSE LENGTH=128	2e-75	100	GO:0000478 GO:0001510 GO:0042254	RNA methylation; "endonucleolytic cleavage involved in rRNA processing"; "ribosome biogenesis"	GO:0003723	RNA binding
Glyma.02G230200	C3	0.838684	0.211969	0.935969	-0.157825	0.816967	0.226781	0.929664	-0.179082	0.00719733	0.97896	0.61131	0.368529	0.0072542	0.903759	0.0324637	0.834379	UniRef100_K7KA89 Uncharacterized protein n=1 Tax=Glycine max RepID=K7KA89_SOYBN	8e-158	100	UniRef100_Q9LMK2 Protein LIGHT-DEPENDENT SHORT HYPOCOTYLS 6 n=1 Tax=Arabidopsis thaliana RepID=LSH6_ARATH	5e-90	72.45	AT1G07090.1|Symbols:LSH6|Protein of unknown function (DUF640)|chr1:2174202-2174792 REVERSE LENGTH=196	5e-93	72.45	GO:0008150	biological process	GO:0003674	molecular function
Glyma.02G230800	C1	6.46415e-06	1.36632	3.48101e-07	1.49317	0.00142774	1.30328	1.02964e-06	1.4911	0.32056	-0.368051	0.00945382	-0.664897	0.574197	-0.279847	0.290064	-0.386838	UniRef100_I1JHH0 Uncharacterized protein n=1 Tax=Glycine max RepID=I1JHH0_SOYBN	3e-168	100	UniRef100_B9GH63 CONSTANS-like family protein n=1 Tax=Populus trichocarpa RepID=B9GH63_POPTR	5e-57	103.38	AT1G07050.1|Symbols:|CCT motif family protein|chr1:2164327-2165133 REVERSE LENGTH=195	2e-34	52.31	GO:0007623 GO:0008150	biological process; "circadian rhythm"	GO:0003674	molecular function
Glyma.02G230900	C1	0.00113879	0.603527	0.00328532	0.567184	0.033713	0.5308	0.00187206	0.631491	0.893953	-0.0732929	0.749947	-0.145327	0.902232	-0.0807469	0.90372	-0.0813364	UniRef100_I1JHH2 Uncharacterized protein n=1 Tax=Glycine max RepID=I1JHH2_SOYBN	0	100	UniRef100_G7K0T9 Anthocyanidin 3-O-glucosyltransferase n=1 Tax=Medicago truncatula RepID=G7K0T9_MEDTR	0	99.56	AT2G30150.1|Symbols:|UDP-Glycosyltransferase superfamily protein|chr2:12874706-12876122 FORWARD LENGTH=440	7e-162	101.14	GO:0008152	metabolic process	GO:0008194 GO:0016757 GO:0016758	UDP-glycosyltransferase activity; "transferase activity, transferring glycosyl groups"; "transferase activity, transferring hexosyl groups"
Glyma.02G233300	C1	0.959235	-0.154124	0.894484	0.445246	0.877423	0.344438	0.93684	-0.331464	6.89032e-10	-1.67081	9.35776e-13	-1.90007	8.23521e-15	-2.02832	1.13281e-15	-2.10494	UniRef100_K7KAA7 Uncharacterized protein n=2 Tax=Glycine max RepID=K7KAA7_SOYBN	1e-110	100	UniRef100_G7K7C1 Transcription factor bHLH93 n=1 Tax=Medicago truncatula RepID=G7K7C1_MEDTR	2e-41	98.71	AT2G40435.1|Symbols:|BEST Arabidopsis thaliana protein match is: transcription regulators (TAIR:AT3G56220.1); Has 289 Blast hits to 289 proteins in 30 species: Archae - 0; Bacteria - 0; Metazoa - 0; Fungi - 0; Plants - 289; Viruses - 0; Other Eukaryotes - 0 (source: NCBI BLink).|chr2:16887048-16888407 FORWARD LENGTH=158	8e-43	98.1	NA	NA	NA	NA
Glyma.02G234800	C2	2.91811e-05	-1.31675	0.00640224	-0.925088	0.155683	-0.716279	0.282918	-0.569238	#N/A	0	#N/A	0	#N/A	0	#N/A	0	UniRef100_I1JHK8 Uncharacterized protein n=2 Tax=Glycine max RepID=I1JHK8_SOYBN	0	100	UniRef100_G7KFN1 CBL-interacting protein kinase n=1 Tax=Medicago truncatula RepID=G7KFN1_MEDTR	0	92.83	AT5G58380.1|Symbols:CIPK10, PKS2, SIP1, SNRK3.8|SOS3-interacting protein 1|chr5:23597092-23598531 REVERSE LENGTH=479	0	92.48	GO:0006468 GO:0007165	protein phosphorylation; "signal transduction"	GO:0004672 GO:0004674 GO:0005524 GO:0016301 GO:0016772	ATP binding; "kinase activity"; "protein kinase activity"; "protein serine/threonine kinase activity"; "transferase activity, transferring phosphorus-containing groups"
Glyma.02G235700	C6	0.000371989	-1.035	0.017819	-0.784141	0.193501	-0.599705	0.0528225	-0.724803	0.512116	0.506624	0.642178	0.438578	0.950515	-0.116033	0.933978	0.147856	UniRef100_I1JHL5 Uncharacterized protein n=1 Tax=Glycine max RepID=I1JHL5_SOYBN	0	100	UniRef100_C0M0Q3 With no lysine kinase n=1 Tax=Glycine max RepID=C0M0Q3_SOYBN	0	98.82	AT5G58350.1|Symbols:WNK4, ZIK2|with no lysine (K) kinase 4|chr5:23585505-23587681 FORWARD LENGTH=571	0	101.4	GO:0006468 GO:0010260 GO:0016036 GO:0019375 GO:0042631 GO:0046777	cellular response to phosphate starvation; "cellular response to water deprivation"; "galactolipid biosynthetic process"; "organ senescence"; "protein autophosphorylation"; "protein phosphorylation"	GO:0004672 GO:0004674 GO:0005524 GO:0016301 GO:0016772	ATP binding; "kinase activity"; "protein kinase activity"; "protein serine/threonine kinase activity"; "transferase activity, transferring phosphorus-containing groups"
Glyma.02G236500	C2	0.548111	-0.304373	0.263258	-0.46923	0.376938	-0.42048	0.724554	-0.28187	0.528058	0.246906	0.193267	0.383233	0.417218	0.294954	0.0433487	0.492547	UniRef100_Q42797 Trans-cinnamate 4-monooxygenase n=2 Tax=Glycine max RepID=TCMO_SOYBN	0	100	UniRef100_Q42797 Trans-cinnamate 4-monooxygenase n=2 Tax=Glycine max RepID=TCMO_SOYBN	0	100	AT2G30490.1|Symbols:ATC4H, C4H, CYP73A5, REF3|cinnamate-4-hydroxylase|chr2:12993861-12995683 REVERSE LENGTH=505	0	100	GO:0009416 GO:0009555 GO:0009611 GO:0009698 GO:0009699 GO:0009805 GO:0009808 GO:0009963 GO:0032502 GO:0040007 GO:0055114 GO:0080167	coumarin biosynthetic process; "developmental process"; "growth"; "lignin metabolic process"; "oxidation-reduction process"; "phenylpropanoid biosynthetic process"; "phenylpropanoid metabolic process"; "pollen development"; "positive regulation of flavonoid biosynthetic process"; "response to karrikin"; "response to light stimulus"; "response to wounding"	GO:0005515 GO:0016710 GO:0042802	identical protein binding; "protein binding"; "trans-cinnamate 4-monooxygenase activity"
Glyma.02G237100	C2	0.619866	-0.368935	0.0301667	-0.932962	0.474106	-0.492476	0.639416	-0.435673	0.919553	-0.0966855	0.987754	0.026116	0.984365	0.030404	0.952191	-0.0825964	UniRef100_I1JHM9 Uncharacterized protein n=2 Tax=Glycine max RepID=I1JHM9_SOYBN	0	100	UniRef100_G7K0V9 Root phototropism protein n=1 Tax=Medicago truncatula RepID=G7K0V9_MEDTR	0	100.17	AT2G30520.1|Symbols:RPT2|Phototropic-responsive NPH3 family protein|chr2:13002920-13005573 REVERSE LENGTH=593	0	97.13	GO:0006816 GO:0007030 GO:0009416 GO:0009638 GO:0009651 GO:0009954 GO:0010227 GO:0019344 GO:0048439	Golgi organization; "calcium ion transport"; "cysteine biosynthetic process"; "floral organ abscission"; "flower morphogenesis"; "phototropism"; "proximal/distal pattern formation"; "response to light stimulus"; "response to salt stress"	GO:0004871	signal transducer activity
Glyma.02G238600	C2	0.490559	-0.393362	0.32389	-0.535507	0.0191455	-1.04204	0.329664	-0.572196	0.719963	0.271226	0.777374	0.25678	0.786406	0.256681	0.969317	0.0641701	UniRef100_I1JHP6 Uncharacterized protein n=1 Tax=Glycine max RepID=I1JHP6_SOYBN	0	100	UniRef100_M8AY60 Transmembrane protein 56-B n=1 Tax=Triticum urartu RepID=M8AY60_TRIUA	1e-95	90.25	AT4G10360.2|Symbols:|TRAM, LAG1 and CLN8 (TLC) lipid-sensing domain containing protein|chr4:6420679-6422108 FORWARD LENGTH=266	2e-103	93.98	GO:0008150	biological process	GO:0003674	molecular function
Glyma.02G239600	C1	0.958965	0.0414099	0.932121	-0.0899435	0.706191	-0.166569	0.995403	-0.0114027	0.0508257	-0.385244	0.360303	-0.254479	0.0207573	-0.425275	0.184087	-0.308462	UniRef100_I1JHQ8 Auxin response factor n=4 Tax=Glycine max RepID=I1JHQ8_SOYBN	0	100	UniRef100_I1JHQ8 Auxin response factor n=4 Tax=Glycine max RepID=I1JHQ8_SOYBN	0	100	AT5G37020.1|Symbols:ARF8, ATARF8|auxin response factor 8|chr5:14630151-14634106 FORWARD LENGTH=811	0	101.23	GO:0006355 GO:0009725 GO:0009733 GO:0009855 GO:0009886 GO:0009887 GO:0009908 GO:0009909 GO:0010051 GO:0010154 GO:0048439 GO:0048481 GO:0048507 GO:0048519	determination of bilateral symmetry; "flower development"; "flower morphogenesis"; "fruit development"; "meristem development"; "negative regulation of biological process"; "organ morphogenesis"; "ovule development"; "post-embryonic morphogenesis"; "regulation of flower development"; "regulation of transcription, DNA-dependent"; "response to auxin stimulus"; "response to hormone stimulus"; "xylem…	GO:0003677 GO:0003700 GO:0046983	DNA binding; "protein dimerization activity"; "sequence-specific DNA binding transcription factor activity"
Glyma.02G241000	C2	0.0599361	-0.460687	0.0973418	-0.449615	0.38149	-0.326343	0.377872	-0.340762	0.00397834	0.810242	0.000410795	0.924882	0.0195466	0.691114	0.172339	0.504983	UniRef100_I1JHS3 Uncharacterized protein n=1 Tax=Glycine max RepID=I1JHS3_SOYBN	0	100	UniRef100_Q0PJH7 MYB transcription factor MYB177 n=1 Tax=Glycine max RepID=Q0PJH7_SOYBN	0	100	AT5G17300.1|Symbols:RVE1|Homeodomain-like superfamily protein|chr5:5690435-5692435 REVERSE LENGTH=387	2e-65	101.55	GO:0006355 GO:0007623 GO:0009651 GO:0009723 GO:0009733 GO:0009734 GO:0009737 GO:0009739 GO:0009751 GO:0009753 GO:0009851 GO:0010600 GO:0048574	auxin biosynthetic process; "auxin mediated signaling pathway"; "circadian rhythm"; "long-day photoperiodism, flowering"; "regulation of auxin biosynthetic process"; "regulation of transcription, DNA-dependent"; "response to abscisic acid stimulus"; "response to auxin stimulus"; "response to ethylene stimulus"; "response to gibberellin stimulus"; "response to jasmonic acid stimulus"; "response to…	GO:0003677 GO:0003700	DNA binding; "sequence-specific DNA binding transcription factor activity"
Glyma.02G241200	C1	0.00168281	0.730476	6.93163e-05	0.882906	0.00797185	0.792828	0.0010936	0.808895	0.38455	-0.314787	0.460908	-0.299327	0.464876	-0.296687	0.561027	-0.256645	UniRef100_C6T857 Isocitrate dehydrogenase [NADP] n=2 Tax=Glycine max RepID=C6T857_SOYBN	0	100	UniRef100_C6T857 Isocitrate dehydrogenase [NADP] n=2 Tax=Glycine max RepID=C6T857_SOYBN	0	100	AT1G65930.1|Symbols:cICDH|cytosolic NADP+-dependent isocitrate dehydrogenase|chr1:24539088-24541861 FORWARD LENGTH=410	0	100	GO:0006094 GO:0006096 GO:0006102 GO:0006511 GO:0006739 GO:0006833 GO:0006970 GO:0006972 GO:0007030 GO:0008152 GO:0009266 GO:0009651 GO:0009853 GO:0010043 GO:0042742 GO:0046686 GO:0051049 GO:0051788 GO:0055114 GO:0080129	Golgi organization; "NADP metabolic process"; "defense response to bacterium"; "gluconeogenesis"; "glycolysis"; "hyperosmotic response"; "isocitrate metabolic process"; "metabolic process"; "oxidation-reduction process"; "photorespiration"; "proteasome core complex assembly"; "regulation of transport"; "response to cadmium ion"; "response to misfolded protein"; "response to osmotic stress"; "resp…	GO:0000287 GO:0004450 GO:0005507 GO:0016616 GO:0051287	NAD binding; "copper ion binding"; "isocitrate dehydrogenase (NADP+) activity"; "magnesium ion binding"; "oxidoreductase activity, acting on the CH-OH group of donors, NAD or NADP as acceptor"
Glyma.02G242400	C2	0.415396	-0.287292	0.0229597	-0.548923	0.709955	-0.19227	0.863993	-0.154048	0.495218	0.29349	0.845948	-0.145413	0.972015	-0.0417549	0.907398	0.108962	UniRef100_I1JHU2 Uncharacterized protein n=1 Tax=Glycine max RepID=I1JHU2_SOYBN	0	100	UniRef100_B9H3D1 Zinc finger protein 4 n=1 Tax=Populus trichocarpa RepID=B9H3D1_POPTR	1e-119	99.61	AT1G66140.1|Symbols:ZFP4|zinc finger protein 4|chr1:24620063-24620845 REVERSE LENGTH=260	2e-51	65.38	GO:0006355	regulation of transcription, DNA-dependent	GO:0003676 GO:0003700 GO:0008270	nucleic acid binding; "sequence-specific DNA binding transcription factor activity"; "zinc ion binding"
Glyma.02G242700	C1	0.955125	-0.0909696	0.999101	-0.00829929	0.584819	-0.436235	0.77278	-0.362168	0.0062325	-0.906341	0.000413201	-1.0816	0.000977743	-1.01929	0.000296036	-1.09992	UniRef100_C6ZRR4 NAK-type protein kinase n=1 Tax=Glycine max RepID=C6ZRR4_SOYBN	0	59.09	UniRef100_C6ZRR4 NAK-type protein kinase n=1 Tax=Glycine max RepID=C6ZRR4_SOYBN	0	59.09	AT1G66150.1|Symbols:TMK1|transmembrane kinase 1|chr1:24631503-24634415 FORWARD LENGTH=942	0	57.54	GO:0006468 GO:0007165	protein phosphorylation; "signal transduction"	GO:0004672 GO:0004674 GO:0004675 GO:0005524 GO:0016772	ATP binding; "protein kinase activity"; "protein serine/threonine kinase activity"; "transferase activity, transferring phosphorus-containing groups"; "transmembrane receptor protein serine/threonine kinase activity"
Glyma.02G242800	C1	0.944712	0.111413	0.988804	0.0413245	0.756326	-0.307363	0.655521	-0.461778	0.00507472	-0.925571	0.00169514	-0.997298	0.00274411	-0.954906	0.00143618	-1.00661	UniRef100_K7KAI3 Uncharacterized protein n=1 Tax=Glycine max RepID=K7KAI3_SOYBN	0	100	UniRef100_C6ZRR4 NAK-type protein kinase n=1 Tax=Glycine max RepID=C6ZRR4_SOYBN	0	29.44	AT1G66150.1|Symbols:TMK1|transmembrane kinase 1|chr1:24631503-24634415 FORWARD LENGTH=942	1e-164	29.41	GO:0006468 GO:0007165	protein phosphorylation; "signal transduction"	GO:0004672 GO:0004674 GO:0004675 GO:0005524 GO:0016772	ATP binding; "protein kinase activity"; "protein serine/threonine kinase activity"; "transferase activity, transferring phosphorus-containing groups"; "transmembrane receptor protein serine/threonine kinase activity"
Glyma.02G243400	C1	0.70145	0.263307	0.274028	-0.516864	0.442606	-0.425752	0.940811	-0.135999	0.339286	-0.387975	0.371496	-0.390147	0.000977743	-0.830823	0.0798511	-0.570518	UniRef100_K7KAI6 Uncharacterized protein n=2 Tax=Glycine max RepID=K7KAI6_SOYBN	0	100	UniRef100_G7KG18 Potassium channel SKOR n=1 Tax=Medicago truncatula RepID=G7KG18_MEDTR	0	96.11	AT3G02850.1|Symbols:SKOR|STELAR K+ outward rectifier|chr3:619701-623473 REVERSE LENGTH=828	0	98.19	GO:0006811 GO:0006813 GO:0009737 GO:0010200 GO:0050832 GO:0055085	defense response to fungus; "ion transport"; "potassium ion transport"; "response to abscisic acid stimulus"; "response to chitin"; "transmembrane transport"	GO:0005216 GO:0005249 GO:0015271 GO:0030551	cyclic nucleotide binding; "ion channel activity"; "outward rectifier potassium channel activity"; "voltage-gated potassium channel activity"
Glyma.02G244600	C3	0.830331	-0.218783	0.987337	0.0601357	0.595649	0.381217	0.773611	-0.320624	0.0358185	0.951434	0.0364617	0.961855	0.0598289	0.906038	0.222581	0.687906	UniRef100_I1JHW1 Uncharacterized protein n=1 Tax=Glycine max RepID=I1JHW1_SOYBN	0	100	UniRef100_G7K1N8 P-type R2R3 Myb protein n=1 Tax=Medicago truncatula RepID=G7K1N8_MEDTR	2e-134	105	AT1G66230.1|Symbols:MYB20, AtMYB20|myb domain protein 20|chr1:24677322-24678246 FORWARD LENGTH=282	5e-97	91.84	GO:0006355 GO:2000652	regulation of secondary cell wall biogenesis; "regulation of transcription, DNA-dependent"	GO:0003677 GO:0003700	DNA binding; "sequence-specific DNA binding transcription factor activity"
Glyma.02G245300	C2	0.0435701	-0.654221	0.252631	-0.489229	0.100806	-0.671815	0.381255	-0.455024	0.449172	0.221871	0.641967	0.177958	0.452073	0.229343	0.909821	0.0751346	UniRef100_K7KAJ8 Uncharacterized protein n=1 Tax=Glycine max RepID=K7KAJ8_SOYBN	0	100.91	UniRef100_A9PHH3 Senescence-associated family protein n=2 Tax=Populus trichocarpa RepID=A9PHH3_POPTR	0	95.87	AT1G66330.2|Symbols:|senescence-associated family protein|chr1:24729880-24732144 REVERSE LENGTH=417	3e-136	84.89	GO:0010150 GO:0010228 GO:0010264 GO:0034599 GO:0072593	cellular response to oxidative stress; "leaf senescence"; "myo-inositol hexakisphosphate biosynthetic process"; "reactive oxygen species metabolic process"; "vegetative to reproductive phase transition of meristem"	NA	NA
Glyma.02G246500	C3	0.79479	-0.201792	0.960382	0.106132	0.517535	0.367048	0.988662	0.0374046	0.143028	0.595673	0.00568466	0.880488	0.326001	0.46735	0.110076	0.612317	UniRef100_I1JHX6 Uncharacterized protein n=1 Tax=Glycine max RepID=I1JHX6_SOYBN	0	100	UniRef100_G7KBN3 U-box domain-containing protein n=1 Tax=Medicago truncatula RepID=G7KBN3_MEDTR	0	97.07	AT3G03440.1|Symbols:|ARM repeat superfamily protein|chr3:815709-818568 FORWARD LENGTH=408	3e-140	82.35	GO:0008150	biological process	NA	NA
Glyma.02G247600	C1	0.970863	0.0311305	0.94506	-0.0815932	0.947917	-0.0466924	0.912493	-0.110939	0.000921849	-0.702626	0.0195707	-0.556948	5.40749e-05	-0.80203	0.00203286	-0.665128	UniRef100_I1JHY8 Uncharacterized protein n=1 Tax=Glycine max RepID=I1JHY8_SOYBN	0	100	UniRef100_G7KBQ8 Serine/threonine protein kinase n=2 Tax=Medicago truncatula RepID=G7KBQ8_MEDTR	0	93.3	AT1G07570.1|Symbols:APK1A, APK1|Protein kinase superfamily protein|chr1:2331369-2333210 REVERSE LENGTH=410	0	89.02	GO:0006468 GO:0006499	N-terminal protein myristoylation; "protein phosphorylation"	GO:0004672 GO:0004674 GO:0004713 GO:0005524 GO:0016301 GO:0016772	ATP binding; "kinase activity"; "protein kinase activity"; "protein serine/threonine kinase activity"; "protein tyrosine kinase activity"; "transferase activity, transferring phosphorus-containing groups"
Glyma.02G247700	C3	0.156733	0.416652	0.487273	0.298674	0.035934	0.652244	0.934282	0.105828	0.841855	0.165508	0.96726	0.0554869	0.842839	0.190117	0.523729	0.352642	UniRef100_I1JHY9 Uncharacterized protein n=1 Tax=Glycine max RepID=I1JHY9_SOYBN	0	100	UniRef100_G7KBR0 Ribosomal RNA large subunit methyltransferase N n=1 Tax=Medicago truncatula RepID=G7KBR0_MEDTR	0	91.65	AT2G39670.1|Symbols:|Radical SAM superfamily protein|chr2:16534303-16536986 FORWARD LENGTH=428	0	82.24	GO:0006364 GO:0006399 GO:0009658 GO:0045036	chloroplast organization; "protein targeting to chloroplast"; "rRNA processing"; "tRNA metabolic process"	GO:0003824 GO:0008173 GO:0051536	RNA methyltransferase activity; "catalytic activity"; "iron-sulfur cluster binding"
Glyma.02G249000	C1	#N/A	0	#N/A	0	#N/A	0	#N/A	0	0.0110264	-1.72664	0.00268107	-1.87801	0.000348663	-2.10109	0.363399	-0.946354	UniRef100_I1JI04 Uncharacterized protein n=1 Tax=Glycine max RepID=I1JI04_SOYBN	0	100	UniRef100_E5GC71 Aspartic proteinase nepenthesin-1 n=1 Tax=Cucumis melo subsp. melo RepID=E5GC71_CUCME	0	97.33	AT2G39710.1|Symbols:|Eukaryotic aspartyl protease family protein|chr2:16562051-16563379 REVERSE LENGTH=442	0	92.53	GO:0006508	proteolysis	GO:0004190	aspartic-type endopeptidase activity
Glyma.02G250600	C6	0.607865	0.402866	0.0474654	0.921503	0.822262	0.244507	0.574966	0.513043	0.306404	0.443724	0.371496	0.434015	0.705417	0.266309	0.0521397	0.663919	UniRef100_K7KAN0 Uncharacterized protein n=1 Tax=Glycine max RepID=K7KAN0_SOYBN	0	100	UniRef100_Q2HS18 Tetratricopeptide-like helical n=1 Tax=Medicago truncatula RepID=Q2HS18_MEDTR	0	100.82	AT2G34400.1|Symbols:|Pentatricopeptide repeat (PPR-like) superfamily protein|chr2:14516226-14518186 FORWARD LENGTH=621	0	93.72	GO:0008150	biological process	NA	NA
Glyma.02G250700	C2	0.000290025	-1.39274	1.06082e-06	-1.76239	0.00187509	-1.58134	1.71455e-05	-1.66966	0.668319	0.649541	0.968202	0.13632	0.817897	0.523758	0.907474	0.330974	UniRef100_UPI0002336BFC PREDICTED: probable E3 ubiquitin-protein ligase HERC1-like isoform X1 n=1 Tax=Glycine max RepID=UPI0002336BFC	0	100	UniRef100_G7J9Y3 RCC1 and BTB domain-containing protein n=2 Tax=Medicago truncatula RepID=G7J9Y3_MEDTR	0	99.78	AT3G55580.1|Symbols:|Regulator of chromosome condensation (RCC1) family protein|chr3:20612766-20615730 FORWARD LENGTH=488	0	94.26	GO:0008150	biological process	NA	NA
Glyma.02G251000	C3	0.399132	0.375885	0.61633	0.316847	0.0310507	0.825081	0.590329	0.353119	0.845473	0.283506	0.926156	0.181776	0.907969	0.223984	0.85759	0.301526	UniRef100_I1JI24 Uncharacterized protein n=1 Tax=Glycine max RepID=I1JI24_SOYBN	0	100	UniRef100_B9HC44 Succinate dehydrogenase subunit 4 family protein n=1 Tax=Populus trichocarpa RepID=B9HC44_POPTR	4e-74	102.86	AT3G55605.1|Symbols:|Mitochondrial glycoprotein family protein|chr3:20622668-20623889 FORWARD LENGTH=258	2e-68	93.8	GO:0006626 GO:0008150 GO:0009560 GO:0009640 GO:0009909 GO:0010388 GO:0034968	biological process; "cullin deneddylation"; "embryo sac egg cell differentiation"; "histone lysine methylation"; "photomorphogenesis"; "protein targeting to mitochondrion"; "regulation of flower development"	GO:0003674	molecular function
Glyma.02G251700	C1	0.294653	0.340437	0.979366	0.0559658	0.0248245	0.675311	0.619951	0.270375	0.740639	0.199901	0.718869	-0.225757	0.910965	0.107427	0.97386	0.0429269	UniRef100_I1JI32 Uncharacterized protein n=1 Tax=Glycine max RepID=I1JI32_SOYBN	0	100	UniRef100_G7I5C2 DDB1-and CUL4-associated factor n=1 Tax=Medicago truncatula RepID=G7I5C2_MEDTR	0	100	AT4G28450.1|Symbols:|nucleotide binding;protein binding|chr4:14061724-14064582 REVERSE LENGTH=452	0	100	GO:0000278 GO:0006396 GO:0009220	RNA processing; "mitotic cell cycle"; "pyrimidine ribonucleotide biosynthetic process"	GO:0000166 GO:0005515	nucleotide binding; "protein binding"
Glyma.02G251900	C1	0.744892	-0.136018	0.987582	0.0280247	0.447033	-0.242636	0.307328	-0.303308	0.000683535	-0.595637	0.184857	-0.331078	3.76505e-05	-0.676341	0.00026707	-0.624211	UniRef100_I1JI34 Uncharacterized protein n=1 Tax=Glycine max RepID=I1JI34_SOYBN	0	100	UniRef100_B9HT50 Mitochondrial substrate carrier family protein n=1 Tax=Populus trichocarpa RepID=B9HT50_POPTR	0	96.14	AT3G55640.1|Symbols:|Mitochondrial substrate carrier family protein|chr3:20640048-20642411 FORWARD LENGTH=332	1e-173	98.19	GO:0006810 GO:0006839 GO:0055085	mitochondrial transport; "transmembrane transport"; "transport"	GO:0005215	transporter activity
Glyma.02G252700	C1	0.33454	0.35069	0.525387	0.310266	0.599325	0.268413	0.979783	0.0592334	0.000921849	-0.97551	1.95348e-06	-1.29916	0.000205849	-1.04442	0.00242607	-0.911208	UniRef100_I1JI39 Uncharacterized protein n=1 Tax=Glycine max RepID=I1JI39_SOYBN	0	100	NA	NA	NA	AT2G39870.1|Symbols:|unknown protein; BEST Arabidopsis thaliana protein match is: unknown protein (TAIR:AT3G55690.1); Has 73 Blast hits to 71 proteins in 14 species: Archae - 0; Bacteria - 0; Metazoa - 2; Fungi - 2; Plants - 69; Viruses - 0; Other Eukaryotes - 0 (source: NCBI BLink).|chr2:16643697-16644950 FORWARD LENGTH=330	2e-25	113.03	GO:0008150	biological process	GO:0003674	molecular function
Glyma.02G255200	C1	0.00329423	1.31491	0.172434	0.826359	0.200694	0.853897	0.00324673	1.43589	0.665376	-0.306498	0.641782	-0.343302	0.766477	-0.273488	0.3703	-0.480275	UniRef100_K7KAR0 Uncharacterized protein n=1 Tax=Glycine max RepID=K7KAR0_SOYBN	0	100	UniRef100_D7LNA2 Binding protein n=1 Tax=Arabidopsis lyrata subsp. lyrata RepID=D7LNA2_ARALL	7e-81	71.54	AT1G07280.3|Symbols:|Tetratricopeptide repeat (TPR)-like superfamily protein|chr1:2238505-2240991 FORWARD LENGTH=552	8e-88	81.7	GO:0000023 GO:0008150 GO:0019252	biological process; "maltose metabolic process"; "starch biosynthetic process"	NA	NA
Glyma.02G257600	C5	0.991803	0.0117067	0.639222	0.263084	0.138044	0.524809	0.815904	0.196801	0.325921	0.340979	0.264515	0.371396	0.0106504	0.594967	0.236618	0.379255	UniRef100_I1JI93 Uncharacterized protein n=2 Tax=Glycine max RepID=I1JI93_SOYBN	0	100.69	UniRef100_B9HHQ2 Kinase family protein n=1 Tax=Populus trichocarpa RepID=B9HHQ2_POPTR	0	99.45	AT2G40120.1|Symbols:|Protein kinase superfamily protein|chr2:16755137-16757258 REVERSE LENGTH=570	0	68.07	GO:0006468 GO:0046777	protein autophosphorylation; "protein phosphorylation"	GO:0004672 GO:0004674 GO:0005524 GO:0016301 GO:0016772	ATP binding; "kinase activity"; "protein kinase activity"; "protein serine/threonine kinase activity"; "transferase activity, transferring phosphorus-containing groups"
Glyma.02G261600	C5	0.460096	0.585463	0.689364	0.521274	0.68671	0.436062	0.958257	-0.18882	0.721055	0.363573	0.234518	0.780593	0.744002	0.374607	0.024827	1.13011	UniRef100_I1JID2 Uncharacterized protein n=1 Tax=Glycine max RepID=I1JID2_SOYBN	0	100	UniRef100_G7K780 Laccase n=1 Tax=Medicago truncatula RepID=G7K780_MEDTR	0	100.35	AT2G40370.1|Symbols:LAC5|laccase 5|chr2:16858192-16860593 REVERSE LENGTH=580	0	98.1	GO:0046274 GO:0046688 GO:0055114	lignin catabolic process; "oxidation-reduction process"; "response to copper ion"	GO:0005507 GO:0016491 GO:0052716	copper ion binding; "hydroquinone:oxygen oxidoreductase activity"; "oxidoreductase activity"
Glyma.02G264500	C2	0.975639	-0.0430722	0.988781	-0.0403208	0.957851	0.0609796	0.820135	-0.245776	0.105823	0.68888	0.644508	0.340772	0.183119	0.59731	0.027205	0.808094	UniRef100_K7KAW9 Uncharacterized protein n=1 Tax=Glycine max RepID=K7KAW9_SOYBN	2e-134	100	UniRef100_G7K270 LOB domain-containing protein n=1 Tax=Medicago truncatula RepID=G7K270_MEDTR	3e-93	106.21	AT3G11090.1|Symbols:LBD21|LOB domain-containing protein 21|chr3:3475036-3475533 FORWARD LENGTH=165	7e-62	94.55	GO:0008150	biological process	NA	NA
Glyma.02G264600	C4	0.165972	-0.658332	0.204855	-0.681542	0.160342	-0.836282	0.850231	-0.285247	0.523573	-0.472053	0.0833538	-0.867111	0.573147	-0.46477	0.0348714	-0.971176	UniRef100_I1JIF8 Uncharacterized protein n=1 Tax=Glycine max RepID=I1JIF8_SOYBN	0	100	UniRef100_G7JBV7 Taxadien-5-alpha-ol O-acetyltransferase n=1 Tax=Medicago truncatula RepID=G7JBV7_MEDTR	0	100.92	AT2G40230.1|Symbols:|HXXXD-type acyl-transferase family protein|chr2:16803285-16804586 REVERSE LENGTH=433	0	100.23	NA	NA	GO:0016740 GO:0016747	transferase activity; "transferase activity, transferring acyl groups other than amino-acyl groups"
Glyma.02G264900	C3	0.309916	0.735797	0.987582	-0.0805992	0.492919	0.679777	0.998199	-0.0144113	0.606888	0.525527	0.848147	0.304039	0.97541	0.0772974	0.04574	1.1662	UniRef100_I1JIG1 Uncharacterized protein n=2 Tax=Glycine max RepID=I1JIG1_SOYBN	0	100	UniRef100_G7K260 Myb transcription factor n=1 Tax=Medicago truncatula RepID=G7K260_MEDTR	1e-61	76.04	AT4G37260.1|Symbols:MYB73, ATMYB73|myb domain protein 73|chr4:17540602-17541564 FORWARD LENGTH=320	1e-50	34.69	GO:0006355 GO:0009723 GO:0009737 GO:0009751 GO:0009753 GO:0010200 GO:0046686	regulation of transcription, DNA-dependent; "response to abscisic acid stimulus"; "response to cadmium ion"; "response to chitin"; "response to ethylene stimulus"; "response to jasmonic acid stimulus"; "response to salicylic acid stimulus"	GO:0003677 GO:0003700	DNA binding; "sequence-specific DNA binding transcription factor activity"
Glyma.02G266000	C1	0.249691	-0.703407	0.890358	-0.291471	0.989624	-0.0261165	0.640809	-0.560468	0.000582402	-1.27769	0.000402438	-1.35918	1.55819e-05	-1.52531	2.91962e-07	-1.82386	UniRef100_I1JIG7 Uncharacterized protein n=1 Tax=Glycine max RepID=I1JIG7_SOYBN	0	100	UniRef100_G7K7F4 IQ domain-containing protein n=1 Tax=Medicago truncatula RepID=G7K7F4_MEDTR	0	98.24	AT5G35670.1|Symbols:iqd33|IQ-domain 33|chr5:13856170-13857910 FORWARD LENGTH=442	6e-77	80.32	GO:0008150	biological process	GO:0005516	calmodulin binding
Glyma.02G266200	C1	6.84451e-05	0.934824	0.665397	0.254494	0.112511	0.601405	0.277914	0.450452	0.958441	0.0365039	0.932064	-0.0608757	0.888557	-0.0916236	0.950019	0.0523247	UniRef100_I1JIG9 Uncharacterized protein n=1 Tax=Glycine max RepID=I1JIG9_SOYBN	0	100	UniRef100_G7K7F6 Nuclear ribonuclease Z n=1 Tax=Medicago truncatula RepID=G7K7F6_MEDTR	0	99.16	AT2G04530.1|Symbols:CPZ, TRZ2|Metallo-hydrolase/oxidoreductase superfamily protein|chr2:1576808-1578611 FORWARD LENGTH=354	0	95.76	GO:0006364 GO:0006399 GO:0008033 GO:0009658 GO:0016556 GO:0042780	chloroplast organization; "mRNA modification"; "rRNA processing"; "tRNA 3'-end processing"; "tRNA metabolic process"; "tRNA processing"	GO:0016787 GO:0042781	3'-tRNA processing endoribonuclease activity; "hydrolase activity"
Glyma.02G267000	C2	0.899793	-0.426296	0.958722	0.38046	0.686216	-0.915049	0.0204066	-2.90782	0.769274	0.560287	0.203441	1.38337	0.758735	0.669983	0.832318	0.509806	UniRef100_I1JIH5 Uncharacterized protein n=1 Tax=Glycine max RepID=I1JIH5_SOYBN	3e-29	98.11	NA	NA	NA	NA	NA	NA	NA	NA	NA	NA
Glyma.02G267800	C2	0.000407661	-0.882826	0.0107633	-0.702411	0.0863772	-0.618335	0.0973317	-0.570733	0.35128	0.438498	0.723303	0.264255	0.223434	0.513786	0.374423	0.434887	UniRef100_I1JII2 Uncharacterized protein n=2 Tax=Glycine max RepID=I1JII2_SOYBN	0	100	UniRef100_Q9M3Y1 Constitutively photomorphogenic 1 protein n=1 Tax=Pisum sativum RepID=Q9M3Y1_PEA	0	99.11	AT2G32950.1|Symbols:COP1, ATCOP1, DET340, FUS1, EMB168|Transducin/WD40 repeat-like superfamily protein|chr2:13978000-13983282 FORWARD LENGTH=675	0	99.11	GO:0006281 GO:0009640 GO:0009641 GO:0009647 GO:0009649 GO:0009963 GO:0010100 GO:0010119 GO:0010224 GO:0046283 GO:0048573 GO:0048608	DNA repair; "anthocyanin-containing compound metabolic process"; "entrainment of circadian clock"; "negative regulation of photomorphogenesis"; "photomorphogenesis"; "photoperiodism, flowering"; "positive regulation of flavonoid biosynthetic process"; "regulation of stomatal movement"; "reproductive structure development"; "response to UV-B"; "shade avoidance"; "skotomorphogenesis"	GO:0004842 GO:0005515	protein binding; "ubiquitin-protein ligase activity"
Glyma.02G268300	C2	0.977794	-0.0498067	0.50121	-0.522543	0.038354	-1.15875	0.782457	-0.370112	0.188114	-0.868373	0.667668	-0.50608	0.8272	-0.332907	0.180795	-0.927661	UniRef100_K7KB08 Uncharacterized protein n=1 Tax=Glycine max RepID=K7KB08_SOYBN	0	100	UniRef100_G7KHA2 Nuclear factor NF-kappa-B p105 subunit n=1 Tax=Medicago truncatula RepID=G7KHA2_MEDTR	0	106.25	AT5G04700.1|Symbols:|Ankyrin repeat family protein|chr5:1354240-1356754 REVERSE LENGTH=669	3e-42	44.1	GO:0008150	biological process	GO:0003674	molecular function
Glyma.02G269000	C2	0.548331	-0.329863	0.217915	-0.540832	0.0205693	-0.933275	0.0662139	-0.736745	0.0866653	-0.7827	0.869717	-0.208492	0.60643	-0.412263	0.0643439	-0.824986	UniRef100_I1JIJ8 Uncharacterized protein n=1 Tax=Glycine max RepID=I1JIJ8_SOYBN	0	100	UniRef100_G7K7I0 Glucan endo-1,3-beta-glucosidase n=1 Tax=Medicago truncatula RepID=G7K7I0_MEDTR	0	97.45	AT2G05790.1|Symbols:|O-Glycosyl hydrolases family 17 protein|chr2:2199450-2201293 FORWARD LENGTH=472	0	96.61	GO:0005975 GO:0007389 GO:0008356 GO:0008361 GO:0009926 GO:0010015 GO:0010075 GO:0040007	asymmetric cell division; "auxin polar transport"; "carbohydrate metabolic process"; "growth"; "pattern specification process"; "regulation of cell size"; "regulation of meristem growth"; "root morphogenesis"	GO:0003824 GO:0004553 GO:0043169	catalytic activity; "cation binding"; "hydrolase activity, hydrolyzing O-glycosyl compounds"
Glyma.02G273000	C1	0.0957931	0.393014	0.681606	0.200263	0.0424307	0.538833	0.498138	0.274867	0.93219	0.0556798	0.719004	0.178976	0.965716	0.0408215	0.965642	-0.0412781	UniRef100_I1JIP3 KRR1 small subunit processome component n=1 Tax=Glycine max RepID=I1JIP3_SOYBN	0	100	UniRef100_I1JIP3 KRR1 small subunit processome component n=1 Tax=Glycine max RepID=I1JIP3_SOYBN	0	100	AT5G08420.1|Symbols:|RNA-binding KH domain-containing protein|chr5:2713555-2716064 FORWARD LENGTH=391	3e-171	93.09	GO:0008150	biological process	GO:0003723	RNA binding
Glyma.02G273100	C1	0.472408	0.29197	0.66516	0.251542	0.226071	0.454508	0.415614	0.368595	0.00629745	-0.610526	0.0379154	-0.50876	0.0205867	-0.540334	0.187413	-0.387446	UniRef100_I1JIP4 Uncharacterized protein n=2 Tax=Glycine max RepID=I1JIP4_SOYBN	0	100	UniRef100_G7KHH3 3-hydroxy-3-methylglutaryl coenzyme A reductase n=1 Tax=Medicago truncatula RepID=G7KHH3_MEDTR	0	98.41	AT1G76490.1|Symbols:HMG1, HMGR1, AtHMGR1|hydroxy methylglutaryl CoA reductase 1|chr1:28695801-28698206 FORWARD LENGTH=642	0	86.14	GO:0006816 GO:0007030 GO:0007033 GO:0008299 GO:0009611 GO:0009651 GO:0009805 GO:0015936 GO:0016126 GO:0019287 GO:0055114 GO:0060964	Golgi organization; "calcium ion transport"; "coenzyme A metabolic process"; "coumarin biosynthetic process"; "isopentenyl diphosphate biosynthetic process, mevalonate pathway"; "isoprenoid biosynthetic process"; "oxidation-reduction process"; "regulation of gene silencing by miRNA"; "response to salt stress"; "response to wounding"; "sterol biosynthetic process"; "vacuole organization"	GO:0004420 GO:0005515 GO:0016616 GO:0042282 GO:0050661 GO:0050662	NADP binding; "coenzyme binding"; "hydroxymethylglutaryl-CoA reductase (NADPH) activity"; "hydroxymethylglutaryl-CoA reductase activity"; "oxidoreductase activity, acting on the CH-OH group of donors, NAD or NADP as acceptor"; "protein binding"
Glyma.02G274200	C1	0.963582	0.045558	0.988781	0.0309691	0.909769	0.0909122	0.832824	0.194437	0.438816	-0.307199	0.00555545	-0.677171	0.723761	-0.210923	0.568719	-0.267903	UniRef100_C6TMZ2 Uncharacterized protein n=1 Tax=Glycine max RepID=C6TMZ2_SOYBN	2e-156	100	UniRef100_Q0KIW0 Glycosyl hydrolases family 17 protein n=1 Tax=Solanum demissum RepID=Q0KIW0_SOLDE	6e-85	23.74	AT5G21070.1|Symbols:|unknown protein; Has 115 Blast hits to 115 proteins in 34 species: Archae - 1; Bacteria - 36; Metazoa - 0; Fungi - 0; Plants - 60; Viruses - 0; Other Eukaryotes - 18 (source: NCBI BLink).|chr5:7156356-7157490 FORWARD LENGTH=225	4e-140	100.44	GO:0008150	biological process	GO:0003674	molecular function
Glyma.02G274300	C1	0.870524	0.122829	0.902069	0.140145	0.99653	-0.00466634	0.982726	0.0498131	0.296492	-0.265229	0.319753	-0.26544	0.0487772	-0.383333	0.548269	-0.198731	UniRef100_I1JIQ6 Uncharacterized protein n=1 Tax=Glycine max RepID=I1JIQ6_SOYBN	0	100	UniRef100_Q0GPD1 BZIP transcription factor bZIP114 (Fragment) n=1 Tax=Glycine max RepID=Q0GPD1_SOYBN	0	100	AT2G27090.1|Symbols:|Protein of unknown function (DUF630 and DUF632)|chr2:11567691-11570345 REVERSE LENGTH=743	0	101.62	GO:0006486 GO:0006499 GO:0006635 GO:0016558	N-terminal protein myristoylation; "fatty acid beta-oxidation"; "protein glycosylation"; "protein import into peroxisome matrix"	NA	NA
Glyma.02G277700	C1	0.973576	0.0264349	0.39152	0.272382	0.640765	-0.186158	0.988662	-0.0235266	0.244545	-0.39051	0.216483	-0.410724	0.0238049	-0.577801	0.10489	-0.47602	UniRef100_I1JIV1 Uncharacterized protein n=1 Tax=Glycine max RepID=I1JIV1_SOYBN	2e-171	100	UniRef100_G7KCU0 Early nodulin-like protein n=1 Tax=Medicago truncatula RepID=G7KCU0_MEDTR	3e-110	95.42	AT1G08500.1|Symbols:ENODL18, AtENODL18|early nodulin-like protein 18|chr1:2689110-2689881 FORWARD LENGTH=228	2e-83	83.33	NA	NA	GO:0005507 GO:0009055	copper ion binding; "electron carrier activity"
Glyma.02G280500	C1	0.945201	0.0680038	0.448445	0.335742	0.0373339	0.68898	0.789162	0.211217	0.870659	0.181481	0.933646	-0.119003	0.971039	-0.0681475	0.799324	0.264518	UniRef100_K7KB86 Uncharacterized protein n=1 Tax=Glycine max RepID=K7KB86_SOYBN	0	100	UniRef100_G7KCX1 GTP-binding protein n=1 Tax=Medicago truncatula RepID=G7KCX1_MEDTR	0	94.42	AT3G49725.1|Symbols:|GTP-binding protein, HflX|chr3:18442448-18445397 REVERSE LENGTH=620	0	84.52	NA	NA	GO:0005525	GTP binding
Glyma.02G281100	C1	0.471346	0.42272	0.988804	-0.0375971	0.913342	0.135693	0.973321	-0.104449	0.00664621	-0.818253	0.00012311	-1.05263	0.00230547	-0.861563	0.118444	-0.573876	UniRef100_I1JIZ1 Uncharacterized protein n=1 Tax=Glycine max RepID=I1JIZ1_SOYBN	0	100	UniRef100_G7KCY3 Receptor-like protein kinase n=1 Tax=Medicago truncatula RepID=G7KCY3_MEDTR	0	101.96	AT4G20270.1|Symbols:BAM3|Leucine-rich receptor-like protein kinase family protein|chr4:10949822-10952924 FORWARD LENGTH=992	0	97.28	GO:0000271 GO:0006468 GO:0007169 GO:0009825 GO:0009855 GO:0009932 GO:0010014 GO:0010073 GO:0010075 GO:0010817 GO:0043481 GO:0048437 GO:0048653 GO:0048767 GO:0071555	anther development; "anthocyanin accumulation in tissues in response to UV light"; "cell tip growth"; "cell wall organization"; "determination of bilateral symmetry"; "floral organ development"; "meristem initiation"; "meristem maintenance"; "multidimensional cell growth"; "polysaccharide biosynthetic process"; "protein phosphorylation"; "regulation of hormone levels"; "regulation of meristem gro…	GO:0004672 GO:0004674 GO:0005524 GO:0016772	ATP binding; "protein kinase activity"; "protein serine/threonine kinase activity"; "transferase activity, transferring phosphorus-containing groups"
Glyma.02G283400	C2	0.0218706	-0.859051	0.0229597	-0.878585	0.014149	-1.10823	0.151317	-0.709679	0.305159	0.593722	0.155193	0.729858	0.0608152	0.848399	0.714957	0.342866	UniRef100_I1JJ15 Uncharacterized protein n=1 Tax=Glycine max RepID=I1JJ15_SOYBN	0	100	UniRef100_C5I849 Phytoene synthase protein n=1 Tax=Fragaria ananassa RepID=C5I849_FRAAN	0	99.75	AT5G17230.2|Symbols:PSY|PHYTOENE SYNTHASE|chr5:5659839-5662087 REVERSE LENGTH=422	0	81.28	GO:0006636 GO:0006655 GO:0009058 GO:0015995 GO:0016117 GO:0019288	biosynthetic process; "carotenoid biosynthetic process"; "chlorophyll biosynthetic process"; "isopentenyl diphosphate biosynthetic process, mevalonate-independent pathway"; "phosphatidylglycerol biosynthetic process"; "unsaturated fatty acid biosynthetic process"	GO:0016740 GO:0016765 GO:0016767 GO:0046905	geranylgeranyl-diphosphate geranylgeranyltransferase activity; "phytoene synthase activity"; "transferase activity"; "transferase activity, transferring alkyl or aryl (other than methyl) groups"
Glyma.02G283500	C1	0.0191698	2.16233	0.00615758	2.50703	0.00555215	3.13776	0.210611	1.59733	0.000734245	-1.51961	1.04455e-07	-2.19982	0.000119871	-1.65693	0.00769216	-1.27366	UniRef100_I1JJ16 Uncharacterized protein n=1 Tax=Glycine max RepID=I1JJ16_SOYBN	0	100	UniRef100_G7K3A0 Anthranilate N-benzoyltransferase protein n=1 Tax=Medicago truncatula RepID=G7K3A0_MEDTR	0	98.73	AT1G32910.1|Symbols:|HXXXD-type acyl-transferase family protein|chr1:11925426-11926908 FORWARD LENGTH=464	1e-165	99.14	NA	NA	GO:0016740 GO:0016747	transferase activity; "transferase activity, transferring acyl groups other than amino-acyl groups"
Glyma.02G285100	C2	0.0237676	-0.85247	0.319618	-0.546542	0.308785	-0.573589	0.288755	-0.603106	0.156065	0.702224	0.252784	0.622647	0.314766	0.583303	0.580077	0.418182	UniRef100_I1JJ29 Uncharacterized protein n=1 Tax=Glycine max RepID=I1JJ29_SOYBN	1e-136	100	NA	NA	NA	AT2G42975.1|Symbols:|unknown protein; FUNCTIONS IN: molecular_function unknown; INVOLVED IN: biological_process unknown; LOCATED IN: chloroplast thylakoid membrane, chloroplast; Has 32 Blast hits to 32 proteins in 16 species: Archae - 0; Bacteria - 0; Metazoa - 2; Fungi - 2; Plants - 28; Viruses - 0; Other Eukaryotes - 0 (source: NCBI BLink).|chr2:17873998-17874820 FORWARD LENGTH=187	2e-59	62.03	GO:0008150	biological process	GO:0003674	molecular function
Glyma.02G286200	C1	0.00986644	1.12985	0.0161741	1.10068	0.0212325	1.26265	0.00436977	1.32013	0.721503	0.204049	0.41261	-0.344638	0.896148	0.118919	0.955752	-0.0625863	UniRef100_I1JJ40 Uncharacterized protein n=1 Tax=Glycine max RepID=I1JJ40_SOYBN	3e-09	64.71	NA	NA	NA	NA	NA	NA	NA	NA	NA	NA
Glyma.02G288600	C1	0.428037	0.372758	0.972477	0.0842275	0.694497	0.257634	0.964503	0.0986554	0.0266901	-0.569165	0.566625	-0.274013	0.119107	-0.453822	0.0970814	-0.471552	UniRef100_I1JJ63 Uncharacterized protein n=1 Tax=Glycine max RepID=I1JJ63_SOYBN	0	100	UniRef100_G3ECQ6 Rfls6 protein n=1 Tax=Glycine max RepID=G3ECQ6_SOYBN	0	99.81	AT1G07650.1|Symbols:|Leucine-rich repeat transmembrane protein kinase|chr1:2359817-2366423 REVERSE LENGTH=1014	0	96.45	GO:0006468 GO:0007169	protein phosphorylation; "transmembrane receptor protein tyrosine kinase signaling pathway"	GO:0004672 GO:0004674 GO:0004713 GO:0005524 GO:0016301 GO:0016772	ATP binding; "kinase activity"; "protein kinase activity"; "protein serine/threonine kinase activity"; "protein tyrosine kinase activity"; "transferase activity, transferring phosphorus-containing groups"
Glyma.02G288700	C1	6.76785e-06	1.37918	5.38846e-09	1.70175	0.000179466	1.52387	1.02964e-06	1.5065	0.730351	-0.254512	0.273635	-0.517737	0.688545	-0.305769	0.545776	-0.369402	UniRef100_I1JJ64 Uncharacterized protein n=2 Tax=Glycine max RepID=I1JJ64_SOYBN	0	100	UniRef100_G7K3F3 Small heat shock protein C4 n=1 Tax=Medicago truncatula RepID=G7K3F3_MEDTR	2e-141	100.77	AT1G06460.1|Symbols:ACD32.1, ACD31.2|alpha-crystallin domain 32.1|chr1:1967308-1969414 REVERSE LENGTH=285	2e-53	84.56	GO:0009408 GO:0009853 GO:0019252	photorespiration; "response to heat"; "starch biosynthetic process"	NA	NA
Glyma.02G291300	C1	6.46415e-06	0.85739	0.403222	0.290108	0.302491	0.34041	0.19819	0.400604	0.378799	-0.321953	0.595447	-0.254689	0.944479	-0.0684207	0.209707	-0.399243	UniRef100_I1JJA3 Uncharacterized protein n=1 Tax=Glycine max RepID=I1JJA3_SOYBN	0	100	UniRef100_G7K8K5 Calcium dependent protein kinase n=1 Tax=Medicago truncatula RepID=G7K8K5_MEDTR	0	50	AT3G20410.1|Symbols:CPK9|calmodulin-domain protein kinase 9|chr3:7116388-7118824 FORWARD LENGTH=541	0	87.06	GO:0000165 GO:0006468 GO:0006499 GO:0006612 GO:0007154 GO:0007165 GO:0009409 GO:0009723 GO:0009738 GO:0009862 GO:0009867 GO:0010363 GO:0030968 GO:0031348 GO:0043069 GO:0050832	MAPK cascade; "N-terminal protein myristoylation"; "abscisic acid mediated signaling pathway"; "cell communication"; "defense response to fungus"; "endoplasmic reticulum unfolded protein response"; "jasmonic acid mediated signaling pathway"; "negative regulation of defense response"; "negative regulation of programmed cell death"; "protein phosphorylation"; "protein targeting to membrane"; "regul…	GO:0004672 GO:0004674 GO:0004683 GO:0005509 GO:0005524 GO:0016301 GO:0016772	ATP binding; "calcium ion binding"; "calmodulin-dependent protein kinase activity"; "kinase activity"; "protein kinase activity"; "protein serine/threonine kinase activity"; "transferase activity, transferring phosphorus-containing groups"
Glyma.02G292400	C1	7.10051e-07	1.65327	0.0036008	1.08046	0.427269	0.519116	0.0148701	1.04438	0.10525	-0.593362	0.322078	-0.456999	0.212185	-0.513839	0.181563	-0.543241	UniRef100_K7KBG7 Uncharacterized protein n=1 Tax=Glycine max RepID=K7KBG7_SOYBN	2e-74	100	NA	NA	NA	AT1G50732.1|Symbols:|unknown protein.|chr1:18802781-18803263 FORWARD LENGTH=118	6e-07	36.44	NA	NA	NA	NA
Glyma.02G292800	C2	0.00733303	-0.718561	0.278807	-0.423629	0.0426266	-0.702634	0.0444559	-0.646196	0.771313	0.170246	0.358591	0.353418	0.449747	0.318112	0.893117	0.116993	UniRef100_I1JJB8 Uncharacterized protein n=1 Tax=Glycine max RepID=I1JJB8_SOYBN	0	100	UniRef100_G3E7M6 GDP-L-galactose phosphorylase n=1 Tax=Glycine max RepID=G3E7M6_SOYBN	0	100.69	AT4G26850.1|Symbols:VTC2|mannose-1-phosphate guanylyltransferase (GDP)s;GDP-galactose:mannose-1-phosphate guanylyltransferases;GDP-galactose:glucose-1-phosphate guanylyltransferases;GDP-galactose:myoinositol-1-phosphate guanylyltransferases;glucose-1-phosphate guanylyltransferase|chr4:13499262-13501145 REVERSE LENGTH=442	0	99.1	GO:0009408 GO:0009753 GO:0019853 GO:0042742 GO:0052544	L-ascorbic acid biosynthetic process; "defense response by callose deposition in cell wall"; "defense response to bacterium"; "response to heat"; "response to jasmonic acid stimulus"	GO:0008928 GO:0010471 GO:0010472 GO:0010473 GO:0010474 GO:0010475 GO:0080046 GO:0080048	GDP-D-glucose phosphorylase activity; "GDP-galactose:glucose-1-phosphate guanylyltransferase activity"; "GDP-galactose:mannose-1-phosphate guanylyltransferase activity"; "GDP-galactose:myoinositol-1-phosphate guanylyltransferase activity"; "galactose-1-phosphate guanylyltransferase (GDP) activity"; "glucose-1-phosphate guanylyltransferase (GDP) activity"; "mannose-1-phosphate guanylyltransferase …
Glyma.02G294000	C3	0.997108	-0.00408566	0.988804	-0.0371035	0.429239	0.478382	0.985913	0.0560748	0.177663	0.654502	0.0218433	0.914342	0.160979	0.668917	0.170527	0.655031	UniRef100_I1JJC7 Uncharacterized protein n=1 Tax=Glycine max RepID=I1JJC7_SOYBN	0	100	UniRef100_E7CQZ9 GLU n=1 Tax=Gossypium hirsutum RepID=E7CQZ9_GOSHI	0	99.36	AT5G55180.1|Symbols:|O-Glycosyl hydrolases family 17 protein|chr5:22388834-22390550 FORWARD LENGTH=460	0	97.17	GO:0005975	carbohydrate metabolic process	GO:0003824 GO:0004553 GO:0043169	catalytic activity; "cation binding"; "hydrolase activity, hydrolyzing O-glycosyl compounds"
Glyma.02G296300	C1	0.547346	-0.345715	0.871579	-0.212684	0.423742	-0.456869	0.522948	-0.435282	0.011537	-0.84952	0.0402654	-0.743565	0.00312185	-0.931579	0.109105	-0.636074	UniRef100_K7KBJ8 Uncharacterized protein n=1 Tax=Glycine max RepID=K7KBJ8_SOYBN	0	100	UniRef100_G7K4B3 Fimbrin-1 n=1 Tax=Medicago truncatula RepID=G7K4B3_MEDTR	0	99.86	AT4G26700.2|Symbols:ATFIM1, FIM1|fimbrin 1|chr4:13463760-13467426 FORWARD LENGTH=687	0	99.27	GO:0007623 GO:0030048 GO:0051645 GO:0051646 GO:0060151	Golgi localization; "actin filament-based movement"; "circadian rhythm"; "mitochondrion localization"; "peroxisome localization"	GO:0003779	actin binding
Glyma.02G296400	C1	0.578295	0.181781	0.829691	0.131135	0.78519	0.12132	0.920716	0.0925591	0.000668624	-0.620346	0.0139558	-0.495197	0.000111739	-0.67206	0.000505362	-0.626559	UniRef100_I1JJF7 Uncharacterized protein n=1 Tax=Glycine max RepID=I1JJF7_SOYBN	0	100	UniRef100_G7K4B9 Glycerophosphodiesterase-like protein n=1 Tax=Medicago truncatula RepID=G7K4B9_MEDTR	0	96.55	AT1G66970.1|Symbols:SVL2|SHV3-like 2|chr1:24992746-24996005 REVERSE LENGTH=763	0	94.76	GO:0006071 GO:0006629 GO:0030643	cellular phosphate ion homeostasis; "glycerol metabolic process"; "lipid metabolic process"	GO:0008081 GO:0008889 GO:0016301	glycerophosphodiester phosphodiesterase activity; "kinase activity"; "phosphoric diester hydrolase activity"
Glyma.02G299100	C1	6.76785e-06	1.65191	4.77984e-05	1.51647	0.00145512	1.57811	0.00110584	1.36227	0.0703233	-0.412874	0.0145447	-0.49847	0.684411	-0.186075	0.223951	-0.328461	UniRef100_I1JJI6 Uncharacterized protein n=1 Tax=Glycine max RepID=I1JJI6_SOYBN	0	100	UniRef100_G7K4N0 Serine acetyltransferase n=1 Tax=Medicago truncatula RepID=G7K4N0_MEDTR	6e-168	82.49	AT3G13110.1|Symbols:ATSERAT2;2, SAT-1, SAT-A, SAT3, SAT-M, SERAT2;2|serine acetyltransferase 2;2|chr3:4214939-4216114 REVERSE LENGTH=391	1e-143	81.07	GO:0006535 GO:0006569 GO:0009684 GO:0019344 GO:0019761 GO:0046686	cysteine biosynthetic process; "cysteine biosynthetic process from serine"; "glucosinolate biosynthetic process"; "indoleacetic acid biosynthetic process"; "response to cadmium ion"; "tryptophan catabolic process"	GO:0005515 GO:0008270 GO:0009001 GO:0016740	protein binding; "serine O-acetyltransferase activity"; "transferase activity"; "zinc ion binding"
Glyma.02G301200	C2	0.0305934	-0.862926	0.661942	-0.376519	0.749848	-0.275902	0.816276	-0.291451	0.0455813	0.97198	0.0219161	1.05379	0.0449296	0.962606	0.136084	0.809401	UniRef100_K7KBM9 Uncharacterized protein n=1 Tax=Glycine max RepID=K7KBM9_SOYBN	0	100	UniRef100_Q45KQ0 Cellulose synthase-like protein CslE n=1 Tax=Nicotiana tabacum RepID=Q45KQ0_TOBAC	0	71.08	AT1G55850.1|Symbols:ATCSLE1, CSLE1|cellulose synthase like E1|chr1:20876752-20879414 FORWARD LENGTH=729	9e-166	72.29	GO:0000271 GO:0009832 GO:0030244 GO:0046482	cellulose biosynthetic process; "para-aminobenzoic acid metabolic process"; "plant-type cell wall biogenesis"; "polysaccharide biosynthetic process"	GO:0016757 GO:0016759 GO:0016760	cellulose synthase (UDP-forming) activity; "cellulose synthase activity"; "transferase activity, transferring glycosyl groups"
Glyma.02G301300	C2	0.200814	-0.685916	0.982068	-0.0853341	0.677627	-0.363951	0.734878	-0.396029	0.188744	0.838878	0.0738289	0.973148	0.0280935	1.11175	0.592586	0.509803	UniRef100_K7KBN1 Uncharacterized protein (Fragment) n=1 Tax=Glycine max RepID=K7KBN1_SOYBN	1e-98	88.75	UniRef100_Q45KQ0 Cellulose synthase-like protein CslE n=1 Tax=Nicotiana tabacum RepID=Q45KQ0_TOBAC	2e-33	15.95	AT1G55850.1|Symbols:ATCSLE1, CSLE1|cellulose synthase like E1|chr1:20876752-20879414 FORWARD LENGTH=729	9e-21	13.72	GO:0000271 GO:0009832 GO:0030244 GO:0046482	cellulose biosynthetic process; "para-aminobenzoic acid metabolic process"; "plant-type cell wall biogenesis"; "polysaccharide biosynthetic process"	GO:0016757 GO:0016759 GO:0016760	cellulose synthase (UDP-forming) activity; "cellulose synthase activity"; "transferase activity, transferring glycosyl groups"
Glyma.02G303400	C1	0.884837	0.136005	0.538462	0.353916	0.0424692	0.799147	0.89095	0.17528	0.990475	-0.0164077	0.987884	0.03006	0.915698	0.14121	0.997647	-0.0080944	UniRef100_I1JJM8 Uncharacterized protein n=1 Tax=Glycine max RepID=I1JJM8_SOYBN	0	100	UniRef100_G7K4U8 Cytochrome c oxidase assembly protein COX15-like protein n=1 Tax=Medicago truncatula RepID=G7K4U8_MEDTR	0	72.57	AT5G56090.1|Symbols:COX15|cytochrome c oxidase 15|chr5:22714634-22716605 FORWARD LENGTH=457	0	98.25	GO:0006461 GO:0006784 GO:0016126 GO:0019745 GO:0055114	heme a biosynthetic process; "oxidation-reduction process"; "pentacyclic triterpenoid biosynthetic process"; "protein complex assembly"; "sterol biosynthetic process"	GO:0016627	oxidoreductase activity, acting on the CH-CH group of donors
Glyma.02G303700	C3	0.995316	-0.00454197	0.289228	0.385975	0.209145	0.457192	0.932876	0.112503	0.073957	0.465791	0.0388614	0.511354	0.0240653	0.533855	0.066273	0.471168	UniRef100_I1JJN1 Uncharacterized protein n=1 Tax=Glycine max RepID=I1JJN1_SOYBN	0	100	UniRef100_G7K4V0 Amino acid permease n=1 Tax=Medicago truncatula RepID=G7K4V0_MEDTR	0	98.7	AT5G23810.1|Symbols:AAP7|amino acid permease 7|chr5:8028461-8030730 FORWARD LENGTH=467	7e-165	98.72	GO:0006865	amino acid transport	GO:0015171	amino acid transmembrane transporter activity
Glyma.02G305200	C4	0.714677	0.191036	0.453837	0.313185	0.0408979	0.650938	0.933998	0.10759	0.959851	-0.0451798	0.471669	0.30589	0.835172	0.154445	0.736304	0.194644	UniRef100_I1JJQ0 Uncharacterized protein n=1 Tax=Glycine max RepID=I1JJQ0_SOYBN	0	100	UniRef100_Q2UY13 Nucleoporin n=1 Tax=Lotus japonicus RepID=Q2UY13_LOTJA	0	100.23	AT2G05120.1|Symbols:|Nucleoporin, Nup133/Nup155-like|chr2:1842069-1846858 REVERSE LENGTH=1285	0	102.1	GO:0009560	embryo sac egg cell differentiation	GO:0005515	protein binding
Glyma.02G305600	C3	0.273489	0.361271	0.3271	0.366043	0.0206534	0.708889	0.683501	0.252677	0.818628	0.202248	0.905455	0.142094	0.849572	0.207016	0.712783	0.293868	UniRef100_I1JJQ4 Uncharacterized protein n=1 Tax=Glycine max RepID=I1JJQ4_SOYBN	0	100	UniRef100_G7KEN6 Heat-shock protein n=1 Tax=Medicago truncatula RepID=G7KEN6_MEDTR	0	99.75	AT3G07770.1|Symbols:Hsp89.1, AtHsp90.6, AtHsp90-6|HEAT SHOCK PROTEIN 89.1|chr3:2479611-2483970 FORWARD LENGTH=799	0	93.62	GO:0006457	protein folding	GO:0005524 GO:0051082	ATP binding; "unfolded protein binding"
Glyma.02G307200	C1	0.203144	0.29937	0.177574	0.328507	0.0135791	0.569261	0.627138	0.207076	0.811811	0.128478	0.910154	-0.0851425	0.984365	0.0219287	0.954195	0.0547933	UniRef100_I1JJS2 Uncharacterized protein n=1 Tax=Glycine max RepID=I1JJS2_SOYBN	0	100	UniRef100_G7K4Y5 Periodic tryptophan protein-like protein n=1 Tax=Medicago truncatula RepID=G7K4Y5_MEDTR	0	98.35	AT4G18905.1|Symbols:|Transducin/WD40 repeat-like superfamily protein|chr4:10360234-10362991 FORWARD LENGTH=494	0	95.75	GO:0008150	biological process	GO:0000166	nucleotide binding
Glyma.02G307700	C1	0.982072	-0.0330622	0.915833	-0.161554	0.665309	-0.287627	0.754137	-0.286224	0.0136372	-0.719466	0.118352	-0.547167	0.00617621	-0.758498	0.0281215	-0.665292	UniRef100_C6TMC4 Uncharacterized protein n=1 Tax=Glycine max RepID=C6TMC4_SOYBN	4e-180	100	UniRef100_G7K503 Fasciclin-like arabinogalactan protein n=1 Tax=Medicago truncatula RepID=G7K503_MEDTR	2e-110	97.33	AT2G04780.2|Symbols:FLA7|FASCICLIN-like arabinoogalactan 7|chr2:1677488-1678252 FORWARD LENGTH=254	1e-79	87.8	GO:0006084 GO:0009664 GO:0009832 GO:0010075 GO:0016126 GO:0016132	acetyl-CoA metabolic process; "brassinosteroid biosynthetic process"; "plant-type cell wall biogenesis"; "plant-type cell wall organization"; "regulation of meristem growth"; "sterol biosynthetic process"	NA	NA
Glyma.02G308100	C1	0.000716235	0.811889	0.202164	0.446224	0.495527	0.316846	0.442156	0.370885	0.988167	-0.0124929	0.995533	-0.00558324	0.896689	0.0989627	0.938669	0.0666105	UniRef100_I1JJT2 Uncharacterized protein n=2 Tax=Glycine max RepID=I1JJT2_SOYBN	4e-161	100	UniRef100_G7K0K7 Transmembrane emp24 domain-containing protein n=2 Tax=Medicago truncatula RepID=G7K0K7_MEDTR	4e-136	98.13	AT3G07680.1|Symbols:|emp24/gp25L/p24 family/GOLD family protein|chr3:2455627-2456652 FORWARD LENGTH=208	2e-115	96.63	GO:0006886 GO:0034976	intracellular protein transport; "response to endoplasmic reticulum stress"	GO:0008320	protein transmembrane transporter activity
Glyma.02G308700	C1	0.85159	-0.223909	0.987128	-0.068735	0.892819	-0.169883	0.780287	-0.358697	0.084698	-0.559316	0.910441	-0.110106	0.041739	-0.615179	0.854883	-0.160214	UniRef100_I1JJU1 Uncharacterized protein n=1 Tax=Glycine max RepID=I1JJU1_SOYBN	0	100	UniRef100_F8T951 Fasciclin-like arabinogalactan 2 n=1 Tax=Pisum sativum RepID=F8T951_PEA	0	93.07	AT4G12730.1|Symbols:FLA2|FASCICLIN-like arabinogalactan 2|chr4:7491598-7492809 REVERSE LENGTH=403	2e-150	100	GO:0006084 GO:0006816 GO:0007030 GO:0009651 GO:0010583 GO:0016126 GO:0016132 GO:0048767	Golgi organization; "acetyl-CoA metabolic process"; "brassinosteroid biosynthetic process"; "calcium ion transport"; "response to cyclopentenone"; "response to salt stress"; "root hair elongation"; "sterol biosynthetic process"	NA	NA
Glyma.02G310600	C4	0.91802	-0.0804441	0.989071	-0.0197755	0.906879	-0.0809938	0.934271	0.100588	0.0464737	-0.442252	0.824694	-0.128993	0.0274453	-0.466817	0.695727	-0.178565	UniRef100_I1JJV6 Uncharacterized protein n=1 Tax=Glycine max RepID=I1JJV6_SOYBN	0	100	UniRef100_G7KFE1 BZIP transcription factor bZIP107 n=1 Tax=Medicago truncatula RepID=G7KFE1_MEDTR	0	100.78	AT2G17110.1|Symbols:|Protein of unknown function (DUF630 and DUF632)|chr2:7443366-7445969 REVERSE LENGTH=733	0	105.46	GO:0006499	N-terminal protein myristoylation	NA	NA
Glyma.02G312100	C3	0.00292759	-2.03131	0.958965	0.22822	0.811423	0.493096	0.948986	0.247323	0.890608	0.297939	0.684946	-0.645629	0.987393	0.0653958	0.9875	0.0555365	NA	NA	NA	NA	NA	NA	NA	NA	NA	NA	NA	NA	NA
Glyma.03G001000	C1	0.704857	0.303994	0.96033	-0.130026	0.341772	-0.59952	0.843636	-0.282808	1.53691e-07	-1.50389	1.40357e-05	-1.28035	1.66163e-06	-1.36718	3.29962e-07	-1.46529	UniRef100_I1JJY6 Uncharacterized protein n=1 Tax=Glycine max RepID=I1JJY6_SOYBN	0	100	NA	NA	NA	AT3G08600.1|Symbols:|Protein of unknown function (DUF1191)|chr3:2612646-2613596 FORWARD LENGTH=316	1e-85	87.34	GO:0008150 GO:0009832 GO:0016049 GO:0030243	biological process; "cell growth"; "cellulose metabolic process"; "plant-type cell wall biogenesis"	GO:0003674	molecular function
Glyma.03G001500	C1	0.0801808	1.08534	0.00158644	1.65935	0.0172582	1.63827	0.940811	-0.220179	0.898364	0.225295	0.896069	0.261624	0.639392	0.594377	0.698183	-0.507471	UniRef100_Q8S8Z7 Syringolide-induced protein B15-3-5 n=1 Tax=Glycine max RepID=Q8S8Z7_SOYBN	1e-174	100	UniRef100_Q8S8Z7 Syringolide-induced protein B15-3-5 n=1 Tax=Glycine max RepID=Q8S8Z7_SOYBN	1e-174	100	AT2G38600.1|Symbols:|HAD superfamily, subfamily IIIB acid phosphatase|chr2:16145907-16146857 FORWARD LENGTH=251	4e-95	85.66	NA	NA	GO:0003993	acid phosphatase activity
Glyma.03G002600	C1	0.0115687	0.666276	0.0659995	0.554093	0.000363659	1.11153	0.107366	0.546345	0.989998	-0.014439	0.178275	-0.536268	0.918303	-0.117023	0.993738	0.0154351	UniRef100_I1JK07 Uncharacterized protein n=1 Tax=Glycine max RepID=I1JK07_SOYBN	0	100	UniRef100_A0MFS5 RNA recognition domain-containing protein WTF1 n=1 Tax=Arabidopsis thaliana RepID=A0MFS5_ARATH	0	95.83	AT4G01037.1|Symbols:WTF1, AtWTF1|Ubiquitin carboxyl-terminal hydrolase family protein|chr4:451444-453030 REVERSE LENGTH=528	0	95.83	NA	NA	NA	NA
Glyma.03G003000	C1	0.0599238	1.22744	1.21905e-06	2.33385	0.00400043	2.05051	0.682018	0.56548	0.693975	0.503607	0.975966	0.085763	0.501468	0.712157	0.929873	0.198012	UniRef100_I1JK11 Uncharacterized protein n=1 Tax=Glycine max RepID=I1JK11_SOYBN	0	100	UniRef100_G7J0P3 LRR receptor-like serine/threonine-protein kinase FEI n=1 Tax=Medicago truncatula RepID=G7J0P3_MEDTR	0	99.88	AT2G19130.1|Symbols:|S-locus lectin protein kinase family protein|chr2:8293789-8296275 FORWARD LENGTH=828	2e-114	98.07	GO:0006468 GO:0048544	protein phosphorylation; "recognition of pollen"	GO:0004672 GO:0004674 GO:0005524 GO:0016772 GO:0030246	ATP binding; "carbohydrate binding"; "protein kinase activity"; "protein serine/threonine kinase activity"; "transferase activity, transferring phosphorus-containing groups"
Glyma.03G006600	C2	0.111458	-0.376115	0.821932	-0.149343	0.969301	-0.0301074	0.267931	-0.34646	0.0572831	0.554922	0.618104	0.269544	0.0187656	0.62683	0.472157	0.318971	UniRef100_I1JK53 Uncharacterized protein n=2 Tax=fabids RepID=I1JK53_SOYBN	0	100	UniRef100_G7L2L7 MYB transcription factor n=1 Tax=Medicago truncatula RepID=G7L2L7_MEDTR	2e-136	106.51	AT1G08810.1|Symbols:MYB60, AtMYB60|myb domain protein 60|chr1:2819279-2820329 REVERSE LENGTH=280	2e-99	128.57	GO:0006355 GO:0009414 GO:0009416 GO:0009737 GO:0009751 GO:0009753 GO:0010118	regulation of transcription, DNA-dependent; "response to abscisic acid stimulus"; "response to jasmonic acid stimulus"; "response to light stimulus"; "response to salicylic acid stimulus"; "response to water deprivation"; "stomatal movement"	GO:0003677 GO:0003700	DNA binding; "sequence-specific DNA binding transcription factor activity"
Glyma.03G007400	C3	0.558353	-0.335063	0.987508	0.0516183	0.460259	0.417034	0.989633	-0.0368344	0.01106	0.828422	0.721681	0.269955	0.00079444	0.972609	0.266865	0.492336	UniRef100_I1JK60 Uncharacterized protein n=1 Tax=Glycine max RepID=I1JK60_SOYBN	3e-63	100	NA	NA	NA	AT3G47510.1|Symbols:|unknown protein; FUNCTIONS IN: molecular_function unknown; INVOLVED IN: biological_process unknown; LOCATED IN: endomembrane system; EXPRESSED IN: 19 plant structures; EXPRESSED DURING: 11 growth stages; Has 15 Blast hits to 15 proteins in 7 species: Archae - 0; Bacteria - 0; Metazoa - 0; Fungi - 0; Plants - 15; Viruses - 0; Other Eukaryotes - 0 (source: NCBI BLink).|chr3:175…	2e-06	44.71	GO:0008150	biological process	GO:0003674	molecular function
Glyma.03G008100	C2	0.234629	-1.41285	0.0205647	-2.40004	0.0111787	-3.92404	0.394579	-1.51034	0.683124	-1.01088	0.791567	-0.865059	0.830088	-0.765571	0.623551	-1.21374	UniRef100_I1JK67 Uncharacterized protein n=1 Tax=Glycine max RepID=I1JK67_SOYBN	0	100	UniRef100_G7LBQ4 Cytochrome P450 fatty acid omega-hydroxylase n=1 Tax=Medicago truncatula RepID=G7LBQ4_MEDTR	0	97.41	AT2G45970.1|Symbols:CYP86A8, LCR|cytochrome P450, family 86, subfamily A, polypeptide 8|chr2:18912548-18914161 REVERSE LENGTH=537	0	98.32	GO:0006631 GO:0055114	fatty acid metabolic process; "oxidation-reduction process"	GO:0005506 GO:0009055 GO:0016705 GO:0018685 GO:0019825 GO:0020037	alkane 1-monooxygenase activity; "electron carrier activity"; "heme binding"; "iron ion binding"; "oxidoreductase activity, acting on paired donors, with incorporation or reduction of molecular oxygen"; "oxygen binding"
Glyma.03G009000	C1	0.66294	0.327319	0.95257	-0.139546	0.887264	-0.164833	0.980443	-0.0799213	0.00607717	-0.874059	0.558398	-0.362408	0.0008713	-0.985335	0.0128204	-0.815706	UniRef100_K7KC19 Uncharacterized protein n=1 Tax=Glycine max RepID=K7KC19_SOYBN	0	100	UniRef100_O23058 A_IG005I10.23 protein n=1 Tax=Arabidopsis thaliana RepID=O23058_ARATH	2e-83	116.88	AT4G00440.2|Symbols:|Protein of unknown function (DUF3741)|chr4:195176-198225 FORWARD LENGTH=835	9e-102	107.78	GO:0008150	biological process	GO:0003674	molecular function
Glyma.03G011200	C1	0.0400046	0.686567	0.840224	0.21723	0.167442	0.625175	0.788287	0.263126	0.0618348	-0.507404	0.0495529	-0.527301	0.152346	-0.432847	0.197105	-0.406589	UniRef100_I1JKA0 Uncharacterized protein n=1 Tax=Glycine max RepID=I1JKA0_SOYBN	0	100	UniRef100_A7TUG5 AT-hook DNA-binding protein n=1 Tax=Gossypium hirsutum RepID=A7TUG5_GOSHI	2e-149	100	AT2G45850.2|Symbols:|AT hook motif DNA-binding family protein|chr2:18871901-18873457 REVERSE LENGTH=348	1e-103	97.7	GO:0008150 GO:0010103	biological process; "stomatal complex morphogenesis"	GO:0003677	DNA binding
Glyma.03G013100	C1	0.0207757	1.11356	0.230809	0.746563	0.28078	0.768387	0.521897	0.597942	0.748275	0.294973	0.98052	-0.0460388	0.868428	0.213391	0.603989	0.40338	UniRef100_I1JKA9 Uncharacterized protein n=1 Tax=Glycine max RepID=I1JKA9_SOYBN	3e-67	100	NA	NA	NA	AT5G44710.1|Symbols:|CONTAINS InterPro DOMAIN/s: Ribosomal protein S27/S33, mitochondrial (InterPro:IPR013219); Has 101 Blast hits to 101 proteins in 55 species: Archae - 0; Bacteria - 0; Metazoa - 8; Fungi - 59; Plants - 26; Viruses - 0; Other Eukaryotes - 8 (source: NCBI BLink).|chr5:18041621-18042322 FORWARD LENGTH=102	2e-51	100	GO:0000394 GO:0008150 GO:0009086 GO:0016925	RNA splicing, via endonucleolytic cleavage and ligation; "biological process"; "methionine biosynthetic process"; "protein sumoylation"	GO:0003674	molecular function
Glyma.03G017200	C2	0.375732	-0.214071	0.35577	-0.239258	0.0472881	-0.425368	0.707128	-0.165391	0.936602	0.0391243	0.639954	0.151845	0.906185	0.0642973	0.956347	-0.0370138	UniRef100_I1JKE8 Uncharacterized protein n=2 Tax=Glycine max RepID=I1JKE8_SOYBN	8e-177	100	UniRef100_Q6R4Q7 Splicing factor-like protein n=1 Tax=Vitis riparia RepID=Q6R4Q7_VITRI	3e-107	52.72	AT5G52040.2|Symbols:ATRSP41, RS41, At-RS41|RNA-binding (RRM/RBD/RNP motifs) family protein|chr5:21131081-21133318 FORWARD LENGTH=357	2e-92	70.31	GO:0000398 GO:0008284 GO:0008380	RNA splicing; "mRNA splicing, via spliceosome"; "positive regulation of cell proliferation"	GO:0000166 GO:0003676 GO:0003723	RNA binding; "nucleic acid binding"; "nucleotide binding"
Glyma.03G017500	C2	0.00334959	-1.43063	0.149285	-0.920181	0.388232	-0.70139	0.188307	-0.93297	0.000721307	1.78467	0.0139859	1.40964	0.000345932	1.84364	0.110521	1.10609	UniRef100_K7KC91 Uncharacterized protein n=1 Tax=Glycine max RepID=K7KC91_SOYBN	2e-135	100	UniRef100_A2Q3Q2 RING finger protein n=1 Tax=Medicago truncatula RepID=A2Q3Q2_MEDTR	1e-85	98.42	AT4G10160.1|Symbols:|RING/U-box superfamily protein|chr4:6336023-6337301 FORWARD LENGTH=225	4e-19	40.44	GO:0016567	protein ubiquitination	GO:0004842 GO:0008270	ubiquitin-protein ligase activity; "zinc ion binding"
Glyma.03G018800	C2	0.34591	-0.482794	0.109872	-0.686957	0.543336	-0.397938	0.469531	-0.488214	0.0702976	0.801074	0.0966179	0.759223	0.0243848	0.885449	0.798296	0.267632	UniRef100_I1JKG8 Uncharacterized protein n=1 Tax=Glycine max RepID=I1JKG8_SOYBN	0	100	UniRef100_E4MVP2 mRNA, clone: RTFL01-06-G20 n=1 Tax=Thellungiella halophila RepID=E4MVP2_THEHA	7e-94	83.82	AT2G45680.1|Symbols:|TCP family transcription factor|chr2:18820717-18821787 REVERSE LENGTH=356	2e-88	81.18	GO:0006355 GO:0008361 GO:0048364 GO:1900056	negative regulation of leaf senescence; "regulation of cell size"; "regulation of transcription, DNA-dependent"; "root development"	GO:0003700	sequence-specific DNA binding transcription factor activity
Glyma.03G019000	C2	0.548316	-0.422808	0.889801	-0.258775	0.0420001	-1.20708	0.60469	-0.529235	0.17634	-0.761168	0.316304	-0.734295	0.670254	-0.419143	0.530671	-0.53843	UniRef100_K7KCA4 Uncharacterized protein n=1 Tax=Glycine max RepID=K7KCA4_SOYBN	0	100	UniRef100_G7L1F9 Subtilisin-like protease n=1 Tax=Medicago truncatula RepID=G7L1F9_MEDTR	0	97.46	AT1G01900.1|Symbols:ATSBT1.1, SBTI1.1|subtilase family protein|chr1:310332-313011 FORWARD LENGTH=774	0	96.12	GO:0006508 GO:0043086	negative regulation of catalytic activity; "proteolysis"	GO:0004252 GO:0042802	identical protein binding; "serine-type endopeptidase activity"
Glyma.03G020700	C1	0.760785	0.176588	0.896853	0.139588	0.958426	-0.0469041	0.643504	0.27308	0.00023942	-1.08823	0.00131895	-0.980548	0.00170366	-0.956607	0.00540088	-0.889409	UniRef100_K7KCB8 Uncharacterized protein n=1 Tax=Glycine max RepID=K7KCB8_SOYBN	0	100	UniRef100_B9GPS4 Kinase family protein n=1 Tax=Populus trichocarpa RepID=B9GPS4_POPTR	0	82.7	AT2G45590.1|Symbols:|Protein kinase superfamily protein|chr2:18786725-18788776 FORWARD LENGTH=683	2e-95	51.1	GO:0006468	protein phosphorylation	GO:0004672 GO:0004674 GO:0005524 GO:0016772	ATP binding; "protein kinase activity"; "protein serine/threonine kinase activity"; "transferase activity, transferring phosphorus-containing groups"
Glyma.03G024500	C2	#N/A	0	#N/A	0	#N/A	0	#N/A	0	0.00764773	2.9776	7.27232e-10	5.86336	2.4732e-11	5.50814	0.511449	1.99708	UniRef100_I1JKM6 Uncharacterized protein n=1 Tax=Glycine max RepID=I1JKM6_SOYBN	0	100	UniRef100_P39657 RuBisCO-associated protein n=1 Tax=Glycine max RepID=RUAP_SOYBN	8e-48	96.82	NA	NA	NA	NA	NA	NA	NA
Glyma.03G024600	C2	#N/A	0	#N/A	0	#N/A	0	#N/A	0	0.00310576	3.48536	3.74274e-09	5.83562	9.79428e-11	5.54064	0.759211	1.18389	UniRef100_K7KCF1 Uncharacterized protein n=1 Tax=Glycine max RepID=K7KCF1_SOYBN	1e-64	100	NA	NA	NA	NA	NA	NA	NA	NA	NA	NA
Glyma.03G024900	C2	#N/A	0	#N/A	0	#N/A	0	#N/A	0	0.00337404	3.42753	1.82911e-08	5.57495	4.72223e-10	5.27589	0.742707	1.45662	UniRef100_I1JKM6 Uncharacterized protein n=1 Tax=Glycine max RepID=I1JKM6_SOYBN	0	100	UniRef100_Q2HU31 Chitinase n=1 Tax=Medicago truncatula RepID=Q2HU31_MEDTR	2e-13	73.03	NA	NA	NA	NA	NA	NA	NA
Glyma.03G025000	C2	#N/A	0	#N/A	0	#N/A	0	#N/A	0	0.00457101	3.03769	2.52276e-10	5.85263	7.56925e-12	5.48111	0.506456	1.99747	UniRef100_I1JKM6 Uncharacterized protein n=1 Tax=Glycine max RepID=I1JKM6_SOYBN	0	100	UniRef100_P39657 RuBisCO-associated protein n=1 Tax=Glycine max RepID=RUAP_SOYBN	8e-48	96.82	NA	NA	NA	NA	NA	NA	NA
Glyma.03G025600	C3	0.011029	-0.794816	0.979661	0.0707524	0.956652	0.0625235	0.986783	0.0436043	0.0317737	0.837185	0.00679229	0.966757	0.041739	0.794382	0.286267	0.536775	UniRef100_I1JKN1 Uncharacterized protein n=1 Tax=Glycine max RepID=I1JKN1_SOYBN	0	100	UniRef100_Q5VNV0 Glycine-rich protein-like n=2 Tax=Oryza sativa RepID=Q5VNV0_ORYSJ	1e-61	93.33	AT2G45380.1|Symbols:|FUNCTIONS IN: molecular_function unknown; INVOLVED IN: biological_process unknown; LOCATED IN: cellular_component unknown; EXPRESSED IN: inflorescence meristem, flower, cultured cell; EXPRESSED DURING: petal differentiation and expansion stage; BEST Arabidopsis thaliana protein match is: Calcium-binding EF-hand family protein (TAIR:AT4G34070.1); Has 171 Blast hits to 170 prot…	2e-63	55.26	GO:0008150	biological process	GO:0003674	molecular function
Glyma.03G028000	C2	0.112817	-1.69101	0.456205	-1.21265	0.0450136	-2.45704	0.551906	-1.19376	0.655253	-0.806728	0.989209	-0.0853311	0.986334	0.0823403	0.998921	0.0133537	UniRef100_I1JKQ4 Uncharacterized protein n=1 Tax=Glycine max RepID=I1JKQ4_SOYBN	0	100	UniRef100_O49046 Arginase n=1 Tax=Glycine max RepID=ARGI_SOYBN	0	100	AT4G08870.1|Symbols:|Arginase/deacetylase superfamily protein|chr4:5646654-5648693 REVERSE LENGTH=344	0	97.67	GO:0006560 GO:0006570 GO:0006591 GO:0006595 GO:0009445 GO:0050832	defense response to fungus; "ornithine metabolic process"; "polyamine metabolic process"; "proline metabolic process"; "putrescine metabolic process"; "tyrosine metabolic process"	GO:0004053 GO:0008783 GO:0016813 GO:0046872 GO:0050897	agmatinase activity; "arginase activity"; "cobalt ion binding"; "hydrolase activity, acting on carbon-nitrogen (but not peptide) bonds, in linear amidines"; "metal ion binding"
Glyma.03G036600	C2	0.858725	-0.212909	0.988751	-0.0583894	0.664232	-0.375499	0.723574	-0.399122	0.0014555	1.13475	2.93168e-05	1.3882	0.00388075	1.0412	0.00110305	1.14647	UniRef100_I1JKY5 Uncharacterized protein n=1 Tax=Glycine max RepID=I1JKY5_SOYBN	0	100	UniRef100_V5K8C1 Ovate family protein 1 n=1 Tax=Betula luminifera RepID=V5K8C1_9ROSI	8e-96	117.79	AT5G01840.1|Symbols:ATOFP1, OFP1|ovate family protein 1|chr5:324552-325364 FORWARD LENGTH=270	2e-37	142.96	GO:0006499 GO:0045892 GO:0048513 GO:0051510	N-terminal protein myristoylation; "negative regulation of transcription, DNA-dependent"; "organ development"; "regulation of unidimensional cell growth"	GO:0005515	protein binding
Glyma.03G037600	C1	0.819209	-0.238399	0.451538	-0.528288	0.0162015	-1.26237	0.762375	-0.368617	0.0116186	-1.56227	0.085126	-1.26101	0.0541357	-1.29138	0.00642672	-1.67721	UniRef100_I1JKZ4 Uncharacterized protein n=1 Tax=Glycine max RepID=I1JKZ4_SOYBN	4e-121	100	NA	NA	NA	NA	NA	NA	NA	NA	NA	NA
Glyma.03G040300	C2	0.702102	-0.262313	0.126624	-0.624499	0.00872361	-1.05833	0.237867	-0.577626	0.245386	-0.69268	0.29031	-0.667642	0.903661	-0.188944	0.0402971	-0.977456	UniRef100_I1JL10 Non-specific lipid-transfer protein n=1 Tax=Glycine max RepID=I1JL10_SOYBN	1e-76	100	UniRef100_I1JL10 Non-specific lipid-transfer protein n=1 Tax=Glycine max RepID=I1JL10_SOYBN	1e-76	100	AT2G38540.1|Symbols:LP1, LTP1, ATLTP1|lipid transfer protein 1|chr2:16130418-16130893 FORWARD LENGTH=118	1e-31	88.14	GO:0006869	lipid transport	GO:0005516 GO:0008289	calmodulin binding; "lipid binding"
Glyma.03G040600	C3	0.989474	-0.0189218	0.80814	0.211621	0.00688385	0.926132	0.385401	0.419922	0.404471	0.710734	0.802268	0.374288	0.869475	0.293891	0.562662	0.592398	UniRef100_I1JL13 Uncharacterized protein n=2 Tax=Glycine max RepID=I1JL13_SOYBN	0	100	UniRef100_G7KX17 Alanine glyoxylate aminotransferase-like protein n=1 Tax=Medicago truncatula RepID=G7KX17_MEDTR	0	98.75	AT3G08860.1|Symbols:PYD4|PYRIMIDINE 4|chr3:2696754-2699087 REVERSE LENGTH=481	0	97.09	GO:0007568 GO:0009830 GO:0043562	aging; "cell wall modification involved in abscission"; "cellular response to nitrogen levels"	GO:0003824 GO:0008453 GO:0008483 GO:0030170	alanine-glyoxylate transaminase activity; "catalytic activity"; "pyridoxal phosphate binding"; "transaminase activity"
Glyma.03G041300	C4	0.576291	-0.333928	0.252631	-0.534139	0.0367048	-0.898017	0.999938	0.00108131	0.334767	-0.51449	0.018862	-0.880487	0.203301	-0.606864	0.0473117	-0.795236	UniRef100_K7KCR5 Uncharacterized protein n=2 Tax=Glycine max RepID=K7KCR5_SOYBN	1e-104	100	UniRef100_G7KVY7 Wound-induced protein n=1 Tax=Medicago truncatula RepID=G7KVY7_MEDTR	6e-80	96.69	AT5G01740.1|Symbols:|Nuclear transport factor 2 (NTF2) family protein|chr5:280793-281281 FORWARD LENGTH=162	7e-49	90.12	GO:0008150	biological process	GO:0003674	molecular function
Glyma.03G042700	C3	0.565363	0.78883	0.32546	1.15014	0.00681172	2.71265	0.377236	1.16966	0.881062	0.234974	0.574116	0.56895	0.903372	0.230608	0.90372	0.220796	UniRef100_K7KCS7 Uncharacterized protein n=1 Tax=Glycine max RepID=K7KCS7_SOYBN	0	100	UniRef100_B3U398 WRKY transcription factor WRKY108715 n=2 Tax=Medicago truncatula RepID=B3U398_MEDTR	6e-180	83.67	AT2G38470.1|Symbols:WRKY33, ATWRKY33|WRKY DNA-binding protein 33|chr2:16108476-16110539 FORWARD LENGTH=519	7e-101	56.45	GO:0000165 GO:0002679 GO:0006355 GO:0006612 GO:0006944 GO:0006970 GO:0009408 GO:0009409 GO:0009414 GO:0009595 GO:0009651 GO:0009697 GO:0009862 GO:0009863 GO:0009867 GO:0010120 GO:0010200 GO:0010310 GO:0010363 GO:0010508 GO:0031348 GO:0034605 GO:0035556 GO:0042742 GO:0043069 GO:0043900 GO:0050832 GO:0070370	MAPK cascade; "camalexin biosynthetic process"; "cellular heat acclimation"; "cellular membrane fusion"; "cellular response to heat"; "defense response to bacterium"; "defense response to fungus"; "detection of biotic stimulus"; "intracellular signal transduction"; "jasmonic acid mediated signaling pathway"; "negative regulation of defense response"; "negative regulation of programmed cell death"…	GO:0003700 GO:0005515	protein binding; "sequence-specific DNA binding transcription factor activity"
Glyma.03G045400	C4	0.755586	-0.207769	0.981763	-0.0594168	0.863761	-0.136457	0.991971	0.0269087	0.00788538	-1.00768	0.00208741	-1.10747	0.00222619	-1.08996	0.000112044	-1.30629	UniRef100_K7KCS8 Uncharacterized protein n=1 Tax=Glycine max RepID=K7KCS8_SOYBN	0	102.8	UniRef100_Q9M005 Methyltransferase n=1 Tax=Arabidopsis thaliana RepID=Q9M005_ARATH	0	100.19	AT5G01710.1|Symbols:|methyltransferases|chr5:263709-265250 REVERSE LENGTH=513	0	100.19	GO:0006944 GO:0008152 GO:0048193	Golgi vesicle transport; "cellular membrane fusion"; "metabolic process"	GO:0008168	methyltransferase activity
Glyma.03G046500	C1	0.919915	-0.0688353	0.99939	0.00166618	0.929859	-0.057331	0.994038	0.0140127	0.303266	-0.313751	0.95134	-0.0512126	0.0367756	-0.466894	0.399819	-0.285771	UniRef100_UPI0003DEA131 PREDICTED: putative disease resistance RPP13-like protein 1-like n=1 Tax=Glycine max RepID=UPI0003DEA131	0	88.22	UniRef100_Q2YE87 NB-LRR type disease resistance protein Rps1-k-2 n=1 Tax=Glycine max RepID=Q2YE87_SOYBN	0	84.47	AT3G14470.1|Symbols:|NB-ARC domain-containing disease resistance protein|chr3:4857940-4861104 FORWARD LENGTH=1054	0	90.23	GO:0006952 GO:0009627 GO:0009697	defense response; "salicylic acid biosynthetic process"; "systemic acquired resistance"	GO:0005515 GO:0043531	ADP binding; "protein binding"
Glyma.03G047700	C2	0.363714	-0.257129	0.00568829	-0.537164	0.0758149	-0.461616	0.15512	-0.378419	0.389256	0.342541	0.57223	0.290639	0.680724	0.240066	0.975852	-0.0391014	UniRef100_K7KCW2 Uncharacterized protein n=1 Tax=Glycine max RepID=K7KCW2_SOYBN	0	93.15	UniRef100_G7JKN5 Tir-nbs-lrr resistance protein n=1 Tax=Medicago truncatula RepID=G7JKN5_MEDTR	0	73.97	AT5G17680.1|Symbols:|disease resistance protein (TIR-NBS-LRR class), putative|chr5:5822999-5827153 FORWARD LENGTH=1294	3e-135	55.72	GO:0006952 GO:0007165	defense response; "signal transduction"	GO:0043531	ADP binding
Glyma.03G054900	C5	0.85429	0.138542	0.445645	0.349568	0.137147	0.554873	0.954036	-0.0933026	0.328292	0.566673	0.113135	0.76493	0.0226374	0.933761	0.114979	0.752181	UniRef100_K7KD19 Serine/threonine-protein kinase n=2 Tax=Glycine max RepID=K7KD19_SOYBN	0	100	UniRef100_K7KD19 Serine/threonine-protein kinase n=2 Tax=Glycine max RepID=K7KD19_SOYBN	0	100	AT4G27290.1|Symbols:|S-locus lectin protein kinase family protein|chr4:13666281-13669202 FORWARD LENGTH=783	0	101.66	GO:0006468 GO:0048544 GO:0048765	protein phosphorylation; "recognition of pollen"; "root hair cell differentiation"	GO:0004672 GO:0004674 GO:0004713 GO:0005524 GO:0016772 GO:0030246	ATP binding; "carbohydrate binding"; "protein kinase activity"; "protein serine/threonine kinase activity"; "protein tyrosine kinase activity"; "transferase activity, transferring phosphorus-containing groups"
Glyma.03G055900	C4	0.914071	0.138044	0.994046	-0.0238388	0.992644	-0.0124626	0.783611	0.316069	0.0186494	-0.545772	0.0116148	-0.567295	0.0159299	-0.545009	0.00350622	-0.622883	UniRef100_I1JLC7 Uncharacterized protein n=1 Tax=Glycine max RepID=I1JLC7_SOYBN	0	100	UniRef100_G7JQ45 AMP deaminase n=1 Tax=Medicago truncatula RepID=G7JQ45_MEDTR	0	101.44	AT2G38280.2|Symbols:FAC1, ATAMPD|AMP deaminase, putative / myoadenylate deaminase, putative|chr2:16033767-16038793 REVERSE LENGTH=839	0	100.72	GO:0006188 GO:0007062 GO:0009165 GO:0009168 GO:0009640 GO:0009737 GO:0009793 GO:0009845 GO:0009880 GO:0009909 GO:0009933 GO:0010072 GO:0010162 GO:0010182 GO:0010228 GO:0010431 GO:0010564 GO:0016567 GO:0019915 GO:0045595 GO:0048366 GO:0048825 GO:0050826 GO:0051301	IMP biosynthetic process; "cell division"; "cotyledon development"; "embryo development ending in seed dormancy"; "embryonic pattern specification"; "leaf development"; "lipid storage"; "meristem structural organization"; "nucleotide biosynthetic process"; "photomorphogenesis"; "primary shoot apical meristem specification"; "protein ubiquitination"; "purine ribonucleoside monophosphate biosynthet…	GO:0003876 GO:0005515 GO:0019239 GO:0043424	AMP deaminase activity; "deaminase activity"; "protein binding"; "protein histidine kinase binding"
Glyma.03G057100	C2	0.164218	-0.626262	0.96758	-0.109693	0.00583732	-1.20913	0.00588448	-1.0709	0.944624	-0.157967	0.928901	-0.237174	0.971039	0.117029	0.451336	-0.805096	UniRef100_K7KD40 Uncharacterized protein n=1 Tax=Glycine max RepID=K7KD40_SOYBN	0	89.66	UniRef100_G8A2N5 Leucoanthocyanidin dioxygenase n=2 Tax=Medicago truncatula RepID=G8A2N5_MEDTR	0	78.27	AT5G05600.1|Symbols:|2-oxoglutarate (2OG) and Fe(II)-dependent oxygenase superfamily protein|chr5:1672266-1674602 FORWARD LENGTH=371	4e-173	99.73	GO:0009611 GO:0009620 GO:0009695 GO:0009753 GO:0009867 GO:0055114 GO:0080167	jasmonic acid biosynthetic process; "jasmonic acid mediated signaling pathway"; "oxidation-reduction process"; "response to fungus"; "response to jasmonic acid stimulus"; "response to karrikin"; "response to wounding"	GO:0005506 GO:0016491 GO:0016706	iron ion binding; "oxidoreductase activity"; "oxidoreductase activity, acting on paired donors, with incorporation or reduction of molecular oxygen, 2-oxoglutarate as one donor, and incorporation of one atom each of oxygen into both donors"
Glyma.03G057200	C1	0.000166863	1.00882	0.000346335	0.985534	0.0521741	0.741627	0.011276	0.813853	0.00187859	-0.735391	6.66432e-06	-0.963624	0.000901123	-0.760023	0.000470012	-0.793153	UniRef100_K7KD42 Uncharacterized protein n=1 Tax=Glycine max RepID=K7KD42_SOYBN	2e-163	100	UniRef100_I1LE84 Thiamine thiazole synthase, chloroplastic n=1 Tax=Glycine max RepID=I1LE84_SOYBN	3e-109	58.97	AT5G54770.1|Symbols:THI1, TZ, THI4|thiazole biosynthetic enzyme, chloroplast (ARA6) (THI1) (THI4)|chr5:22246634-22247891 FORWARD LENGTH=349	2e-94	59.31	GO:0000023 GO:0006974 GO:0009228 GO:0009409 GO:0009637 GO:0010155 GO:0018131 GO:0019252 GO:0042742 GO:0043085 GO:0046777	defense response to bacterium; "maltose metabolic process"; "oxazole or thiazole biosynthetic process"; "positive regulation of catalytic activity"; "protein autophosphorylation"; "regulation of proton transport"; "response to DNA damage stimulus"; "response to blue light"; "response to cold"; "starch biosynthetic process"; "thiamine biosynthetic process"	GO:0008270 GO:0042803	protein homodimerization activity; "zinc ion binding"
Glyma.03G058100	C4	0.704769	0.160087	0.992818	-0.0141439	0.736496	-0.156877	0.933208	0.0923712	0.0266901	-0.469926	0.38408	-0.280166	0.00366839	-0.553159	0.355937	-0.284603	UniRef100_I1JLF0 Uncharacterized protein n=1 Tax=Glycine max RepID=I1JLF0_SOYBN	0	100	UniRef100_D7M717 LMBR1 integral membrane family protein n=1 Tax=Arabidopsis lyrata subsp. lyrata RepID=D7M717_ARALL	0	99.8	AT3G08930.1|Symbols:|LMBR1-like membrane protein|chr3:2713562-2717058 FORWARD LENGTH=509	0	99.8	GO:0007033	vacuole organization	NA	NA
Glyma.03G062800	C2	1.55126e-05	-1.52595	0.0114619	-1.02059	0.504626	-0.472326	0.0463561	-0.919848	0.471781	0.78426	0.264969	0.990974	0.0945593	1.21899	0.25312	1.01628	UniRef100_I1JLH7 Uncharacterized protein n=1 Tax=Glycine max RepID=I1JLH7_SOYBN	0	83.84	UniRef100_G7JN22 Alpha-amylase n=1 Tax=Medicago truncatula RepID=G7JN22_MEDTR	2e-135	75	AT5G01260.1|Symbols:|Carbohydrate-binding-like fold|chr5:105367-106488 FORWARD LENGTH=306	3e-37	35.95	GO:0005975 GO:0010264	carbohydrate metabolic process; "myo-inositol hexakisphosphate biosynthetic process"	GO:0003824 GO:0030246 GO:2001070	carbohydrate binding; "catalytic activity"; "starch binding"
Glyma.03G063000	C2	6.76785e-06	-1.39904	0.00741437	-0.9348	0.530969	-0.398939	0.0626148	-0.78221	0.373049	0.615589	0.260363	0.727404	0.282109	0.688402	0.654893	0.420439	UniRef100_I1JLI0 Uncharacterized protein n=1 Tax=Glycine max RepID=I1JLI0_SOYBN	0	100	UniRef100_G7JN22 Alpha-amylase n=1 Tax=Medicago truncatula RepID=G7JN22_MEDTR	6e-135	99.62	AT5G01260.1|Symbols:|Carbohydrate-binding-like fold|chr5:105367-106488 FORWARD LENGTH=306	5e-36	45.1	GO:0005975 GO:0010264	carbohydrate metabolic process; "myo-inositol hexakisphosphate biosynthetic process"	GO:0003824 GO:0030246 GO:2001070	carbohydrate binding; "catalytic activity"; "starch binding"
Glyma.03G063600	C1	0.960015	-0.0532088	0.895562	-0.155073	0.969768	0.0388895	0.96122	0.0933745	0.339304	-0.272508	0.432273	-0.252511	0.0453857	-0.420753	0.370873	-0.267002	UniRef100_I1JLI6 Uncharacterized protein n=1 Tax=Glycine max RepID=I1JLI6_SOYBN	0	100	UniRef100_Q76DT1 AUX1-like auxin influx carrier protein n=1 Tax=Pisum sativum RepID=Q76DT1_PEA	0	99.18	AT2G38120.1|Symbols:AUX1, WAV5, PIR1, MAP1|Transmembrane amino acid transporter family protein|chr2:15973493-15976792 FORWARD LENGTH=485	0	95.67	GO:0000271 GO:0001736 GO:0006865 GO:0006949 GO:0007155 GO:0007389 GO:0008361 GO:0009624 GO:0009723 GO:0009733 GO:0009825 GO:0009926 GO:0009932 GO:0009958 GO:0010015 GO:0010090 GO:0010218 GO:0010311 GO:0010817 GO:0040007 GO:0043481 GO:0045010 GO:0048765 GO:0048767 GO:0048829 GO:0071555	actin nucleation; "amino acid transport"; "anthocyanin accumulation in tissues in response to UV light"; "auxin polar transport"; "cell adhesion"; "cell tip growth"; "cell wall organization"; "establishment of planar polarity"; "growth"; "lateral root formation"; "multidimensional cell growth"; "pattern specification process"; "polysaccharide biosynthetic process"; "positive gravitropism"; "regul…	GO:0005215 GO:0010011 GO:0010328 GO:0015171	amino acid transmembrane transporter activity; "auxin binding"; "auxin influx transmembrane transporter activity"; "transporter activity"
Glyma.03G066300	C1	0.944123	-0.100104	0.967361	0.116832	0.428918	-0.498641	0.969903	0.113421	0.000222025	-1.25105	0.000420219	-1.19963	0.00360264	-1.03258	0.000166845	-1.26425	UniRef100_K7M7B3 Uncharacterized protein n=1 Tax=Glycine max RepID=K7M7B3_SOYBN	0	100	UniRef100_G7I3G8 Protein ABIL3 n=1 Tax=Medicago truncatula RepID=G7I3G8_MEDTR	0	100.31	AT3G49290.2|Symbols:ABIL2|ABL interactor-like protein 2|chr3:18273407-18275221 FORWARD LENGTH=312	1e-148	101.6	GO:0008150	biological process	GO:0003674	molecular function
Glyma.03G067200	C3	0.884651	-0.19419	0.956793	0.14842	0.0610523	1.03836	0.245463	0.740351	0.507452	0.535852	0.923814	0.160023	0.496639	0.553891	0.0435926	1.01338	UniRef100_I1JLL7 Uncharacterized protein n=1 Tax=Glycine max RepID=I1JLL7_SOYBN	1e-61	100	UniRef100_K9N5V5 Legume-specific protein n=1 Tax=Aeschynomene evenia RepID=K9N5V5_9FABA	6e-30	103.3	AT5G02090.1|Symbols:|unknown protein; Has 30 Blast hits to 30 proteins in 10 species: Archae - 0; Bacteria - 0; Metazoa - 0; Fungi - 0; Plants - 30; Viruses - 0; Other Eukaryotes - 0 (source: NCBI BLink).|chr5:412350-412607 REVERSE LENGTH=85	3e-11	77.65	GO:0008150	biological process	GO:0003674	molecular function
Glyma.03G067400	C1	#N/A	0	#N/A	0	#N/A	0	#N/A	0	0.00564496	-1.82491	1.05675e-06	-2.8455	0.00902095	-1.7219	2.71473e-05	-2.51954	UniRef100_I1MK49 Uncharacterized protein n=1 Tax=Glycine max RepID=I1MK49_SOYBN	4e-45	46.43	UniRef100_G7L8D0 Chaperone protein dnaJ n=1 Tax=Medicago truncatula RepID=G7L8D0_MEDTR	2e-35	46.43	AT3G14200.1|Symbols:|Chaperone DnaJ-domain superfamily protein|chr3:4712881-4714361 REVERSE LENGTH=230	4e-07	16.52	GO:0006457	protein folding	GO:0031072	heat shock protein binding
Glyma.03G068100	C2	0.00117751	-1.40843	0.0123129	-1.19201	0.0222502	-1.3291	0.108467	-0.987561	0.149366	0.794874	0.565454	0.48062	0.0299019	1.01225	0.577923	0.467646	UniRef100_D4N5G1 Rubisco activase n=1 Tax=Glycine max RepID=D4N5G1_SOYBN	0	100	UniRef100_D4N5G1 Rubisco activase n=1 Tax=Glycine max RepID=D4N5G1_SOYBN	0	100	AT2G39730.1|Symbols:RCA|rubisco activase|chr2:16570951-16573345 REVERSE LENGTH=474	0	100	GO:0000165 GO:0006612 GO:0009409 GO:0009416 GO:0009595 GO:0009637 GO:0009644 GO:0009697 GO:0009744 GO:0009753 GO:0009814 GO:0009862 GO:0009867 GO:0010114 GO:0010150 GO:0010155 GO:0010200 GO:0010218 GO:0010310 GO:0010363 GO:0019684 GO:0031348 GO:0042742 GO:0043900 GO:0050832	MAPK cascade; "defense response, incompatible interaction"; "defense response to bacterium"; "defense response to fungus"; "detection of biotic stimulus"; "jasmonic acid mediated signaling pathway"; "leaf senescence"; "negative regulation of defense response"; "photosynthesis, light reaction"; "protein targeting to membrane"; "regulation of hydrogen peroxide metabolic process"; "regulation of mul…	GO:0005524 GO:0030234 GO:0043531 GO:0046863	ADP binding; "ATP binding"; "enzyme regulator activity"; "ribulose-1,5-bisphosphate carboxylase/oxygenase activator activity"
Glyma.03G069100	C1	0.334176	0.520578	0.815941	0.273799	0.0110299	1.19275	0.641048	0.409653	0.953394	-0.0844282	0.643145	-0.405675	0.847472	0.254965	0.966115	-0.0842271	UniRef100_K7LS83 Uncharacterized protein n=1 Tax=Glycine max RepID=K7LS83_SOYBN	6e-67	24.07	UniRef100_B9IAC9 Pirin-like family protein n=1 Tax=Populus trichocarpa RepID=B9IAC9_POPTR	2e-28	19.38	AT2G43120.1|Symbols:|RmlC-like cupins superfamily protein|chr2:17927339-17928871 FORWARD LENGTH=321	3e-29	19.63	GO:0008150	biological process	GO:0005516	calmodulin binding
Glyma.03G070500	C2	0.0267367	-0.382198	0.0663278	-0.351695	0.308191	-0.26281	0.0403783	-0.400006	0.815832	0.0974338	0.962513	0.0331145	0.847876	0.0998866	0.965065	-0.0334119	UniRef100_I1JM14 Auxin response factor n=1 Tax=Glycine max RepID=I1JM14_SOYBN	0	100	UniRef100_I1JM14 Auxin response factor n=1 Tax=Glycine max RepID=I1JM14_SOYBN	0	100	AT4G23980.1|Symbols:ARF9|auxin response factor 9|chr4:12451592-12454737 FORWARD LENGTH=638	0	102.98	GO:0006355 GO:0009725	regulation of transcription, DNA-dependent; "response to hormone stimulus"	GO:0003700 GO:0005515	protein binding; "sequence-specific DNA binding transcription factor activity"
Glyma.03G071700	C1	0.984506	-0.0548203	0.910899	-0.309004	0.390187	0.838302	0.940378	0.244222	0.0690921	-1.47225	0.910154	-0.278899	0.585563	-0.75975	0.00661995	-1.90821	UniRef100_I1JM07 Uncharacterized protein n=1 Tax=Glycine max RepID=I1JM07_SOYBN	0	100	UniRef100_C8CPQ3 Glyoxal oxidase n=1 Tax=Vitis vinifera RepID=C8CPQ3_VITVI	0	100.19	AT3G53950.1|Symbols:|glyoxal oxidase-related protein|chr3:19975704-19977341 FORWARD LENGTH=545	0	97.43	GO:0008150	biological process	GO:0003674	molecular function
Glyma.03G074400	C1	0.623267	0.17517	0.988781	0.0210297	0.954853	-0.0384792	0.986177	0.0306635	0.394999	-0.240042	0.034696	-0.41627	0.311006	-0.271037	0.515122	-0.211788	UniRef100_I1JLU8 Uncharacterized protein n=1 Tax=Glycine max RepID=I1JLU8_SOYBN	0	100	UniRef100_P12460 Tubulin beta-2 chain n=1 Tax=Glycine max RepID=TBB2_SOYBN	0	100	AT5G23860.2|Symbols:TUB8|tubulin beta 8|chr5:8042962-8044528 FORWARD LENGTH=449	0	98.66	GO:0006094 GO:0006184 GO:0007010 GO:0007017 GO:0007018 GO:0009409 GO:0009651 GO:0010498 GO:0010583 GO:0051258	GTP catabolic process; "cytoskeleton organization"; "gluconeogenesis"; "microtubule-based movement"; "microtubule-based process"; "proteasomal protein catabolic process"; "protein polymerization"; "response to cold"; "response to cyclopentenone"; "response to salt stress"	GO:0003924 GO:0005198 GO:0005200 GO:0005515 GO:0005525	GTP binding; "GTPase activity"; "protein binding"; "structural constituent of cytoskeleton"; "structural molecule activity"
Glyma.03G074600	C2	0.902862	-0.234655	0.973529	0.166973	0.942439	-0.153402	0.835196	-0.436825	0.0432368	1.09814	0.0416643	1.10389	0.518082	0.575713	0.593718	0.500234	UniRef100_I1JLU7 Uncharacterized protein n=1 Tax=Glycine max RepID=I1JLU7_SOYBN	5e-143	100	UniRef100_G7JRA5 Heme-binding-like protein n=1 Tax=Medicago truncatula RepID=G7JRA5_MEDTR	2e-92	92.08	AT2G37970.1|Symbols:SOUL-1|SOUL heme-binding family protein|chr2:15891027-15891704 FORWARD LENGTH=225	4e-81	85.33	GO:0006499 GO:0009744 GO:0009813 GO:0010017 GO:0010224	N-terminal protein myristoylation; "flavonoid biosynthetic process"; "red or far-red light signaling pathway"; "response to UV-B"; "response to sucrose stimulus"	NA	NA
Glyma.03G074800	C1	0.00531602	1.0937	0.883965	0.230597	0.167394	0.818031	0.685477	0.407154	0.929588	0.126083	0.456117	-0.573485	0.596648	-0.482215	0.983848	0.0443858	UniRef100_K7KDI7 Uncharacterized protein n=1 Tax=Glycine max RepID=K7KDI7_SOYBN	0	83.77	UniRef100_D9IWP6 Fructokinase-like protein 1 n=1 Tax=Vigna unguiculata RepID=D9IWP6_VIGUN	0	91.88	AT3G54090.1|Symbols:FLN1|fructokinase-like 1|chr3:20028145-20029835 FORWARD LENGTH=471	0	86.62	GO:0006364 GO:0006399 GO:0009658 GO:0009793 GO:0010027 GO:0010228 GO:0016226 GO:0042793 GO:0045893 GO:0048481	chloroplast organization; "embryo development ending in seed dormancy"; "iron-sulfur cluster assembly"; "ovule development"; "positive regulation of transcription, DNA-dependent"; "rRNA processing"; "tRNA metabolic process"; "thylakoid membrane organization"; "transcription from plastid promoter"; "vegetative to reproductive phase transition of meristem"	GO:0016301 GO:0016773	kinase activity; "phosphotransferase activity, alcohol group as acceptor"
Glyma.03G075300	C6	0.947561	-0.0617389	0.982831	0.0473986	0.833515	0.13461	0.934282	-0.10683	0.166336	-0.434913	0.868553	0.130135	0.513575	-0.292877	0.0373964	-0.548494	UniRef100_K7KDI2 Uncharacterized protein n=1 Tax=Glycine max RepID=K7KDI2_SOYBN	0	100	UniRef100_G7JLX5 TIR-NBS-LRR RCT1-like resistance protein n=1 Tax=Medicago truncatula RepID=G7JLX5_MEDTR	0	96.24	AT5G36930.1|Symbols:|Disease resistance protein (TIR-NBS-LRR class) family|chr5:14567771-14571907 REVERSE LENGTH=1188	0	86.87	GO:0006952 GO:0007165	defense response; "signal transduction"	GO:0043531	ADP binding
Glyma.03G076500	C2	0.28761	-0.278278	0.704646	-0.179632	0.411675	-0.263078	0.843862	-0.137235	0.14709	0.364063	0.0397623	0.448137	0.141734	0.364755	0.1402	0.366686	UniRef100_UPI00023C1EAC PREDICTED: ataxin-3 homolog isoform X2 n=1 Tax=Glycine max RepID=UPI00023C1EAC	0	100	UniRef100_G7JLU3 Ataxin-3-like protein n=1 Tax=Medicago truncatula RepID=G7JLU3_MEDTR	3e-168	106.06	AT3G54130.1|Symbols:|Josephin family protein|chr3:20042895-20044429 REVERSE LENGTH=280	2e-115	90.71	GO:0010200 GO:0042732	D-xylose metabolic process; "response to chitin"	GO:0008242	omega peptidase activity
Glyma.03G077900	C3	0.881122	0.102247	0.864706	-0.142939	0.0330222	0.607914	0.687061	0.228281	0.65909	0.247608	0.974675	0.0410024	0.87145	0.147667	0.367222	0.383985	UniRef100_I1JLR3 Uncharacterized protein n=1 Tax=Glycine max RepID=I1JLR3_SOYBN	0	100	UniRef100_G7JMZ0 Laccase 1a n=1 Tax=Medicago truncatula RepID=G7JMZ0_MEDTR	0	99.28	AT2G38080.1|Symbols:IRX12, LAC4, ATLMCO4, LMCO4|Laccase/Diphenol oxidase family protein|chr2:15934540-15937352 FORWARD LENGTH=558	0	99.82	GO:0009809 GO:0009834 GO:0010413 GO:0045492 GO:0046274 GO:0055114	glucuronoxylan metabolic process; "lignin biosynthetic process"; "lignin catabolic process"; "oxidation-reduction process"; "secondary cell wall biogenesis"; "xylan biosynthetic process"	GO:0005507 GO:0016491 GO:0052716	copper ion binding; "hydroquinone:oxygen oxidoreductase activity"; "oxidoreductase activity"
Glyma.03G079100	C1	0.0192432	0.649219	0.979661	0.0624044	0.98189	-0.0236128	0.628896	0.305539	0.263888	-0.564135	0.172769	-0.645032	0.436358	-0.474694	0.220751	-0.606934	UniRef100_K7KDF9 Uncharacterized protein n=1 Tax=Glycine max RepID=K7KDF9_SOYBN	1e-111	100	UniRef100_G7IT82 DNA-3-methyladenine glycosylase n=2 Tax=Medicago truncatula RepID=G7IT82_MEDTR	2e-95	38.21	AT3G12710.1|Symbols:|DNA glycosylase superfamily protein|chr3:4040572-4041828 REVERSE LENGTH=312	4e-78	47.44	GO:0006281 GO:0006284 GO:0006306	DNA methylation; "DNA repair"; "base-excision repair"	GO:0003824 GO:0008725	DNA-3-methyladenine glycosylase activity; "catalytic activity"
Glyma.03G081500	C1	0.984506	0.0227593	0.677422	-0.240485	0.48879	-0.306624	0.670596	-0.263462	0.0132671	-0.635035	0.693017	-0.226959	0.313559	-0.363627	0.0840982	-0.510571	UniRef100_K7KDQ9 Uncharacterized protein n=1 Tax=Glycine max RepID=K7KDQ9_SOYBN	0	100	UniRef100_Q9LRX5 Genomic DNA, chromosome 3, TAC clone:K7P8 n=1 Tax=Arabidopsis thaliana RepID=Q9LRX5_ARATH	3e-30	87.1	AT3G24860.1|Symbols:|Homeodomain-like superfamily protein|chr3:9073642-9074574 FORWARD LENGTH=310	4e-33	87.1	GO:0008150	biological process	GO:0003677 GO:0003700	DNA binding; "sequence-specific DNA binding transcription factor activity"
Glyma.03G081700	C2	0.948984	-0.136724	0.994926	-0.0294181	0.504407	-0.685945	0.743438	-0.523873	0.00777436	1.17089	0.164123	0.78347	0.0268603	1.0191	0.133926	0.809986	UniRef100_I1JM33 Uncharacterized protein n=1 Tax=Glycine max RepID=I1JM33_SOYBN	2e-135	100	UniRef100_Q0GPF3 BZIP transcription factor bZIP69 n=1 Tax=Glycine max RepID=Q0GPF3_SOYBN	6e-112	100	AT3G17609.2|Symbols:HYH|HY5-homolog|chr3:6023971-6024585 FORWARD LENGTH=149	5e-43	85.91	GO:0006355 GO:0009410 GO:0010224 GO:0030968 GO:0080167	endoplasmic reticulum unfolded protein response; "regulation of transcription, DNA-dependent"; "response to UV-B"; "response to karrikin"; "response to xenobiotic stimulus"	GO:0003677 GO:0003700 GO:0005515 GO:0043565 GO:0046983	DNA binding; "protein binding"; "protein dimerization activity"; "sequence-specific DNA binding"; "sequence-specific DNA binding transcription factor activity"
Glyma.03G083600	C1	0.796958	0.26043	0.987582	0.061088	0.00436567	1.83959	0.985798	0.0706111	0.634333	0.376125	0.934413	-0.121751	0.842625	0.276126	0.828904	-0.259309	UniRef100_UPI0003DEB5D5 PREDICTED: mitochondrial substrate carrier family protein S-like, partial n=1 Tax=Glycine max RepID=UPI0003DEB5D5	2e-13	18.91	UniRef100_Q84UC7 Mitochondrial arginine transporter BAC1 n=1 Tax=Arabidopsis thaliana RepID=BAC1_ARATH	2e-08	10.29	AT2G33820.1|Symbols:ATMBAC1, MBAC1|Mitochondrial substrate carrier family protein|chr2:14306293-14308293 REVERSE LENGTH=311	2e-11	10.29	GO:0006810 GO:0006839	mitochondrial transport; "transport"	GO:0000064 GO:0005215 GO:0005290 GO:0015181 GO:0015189	L-histidine transmembrane transporter activity; "L-lysine transmembrane transporter activity"; "L-ornithine transmembrane transporter activity"; "arginine transmembrane transporter activity"; "transporter activity"
Glyma.03G084000	C1	0.68977	0.180386	0.910815	-0.115275	0.780704	0.14627	0.974494	-0.0580134	0.0541233	-0.649681	0.000463531	-0.968595	0.0251751	-0.706794	0.0176826	-0.737036	UniRef100_D8WJ54 RIN4a protein n=1 Tax=Glycine max RepID=D8WJ54_SOYBN	4e-179	100	UniRef100_D8WJ54 RIN4a protein n=1 Tax=Glycine max RepID=D8WJ54_SOYBN	4e-179	100	AT3G25070.1|Symbols:RIN4|RPM1 interacting protein 4|chr3:9132458-9133747 FORWARD LENGTH=211	1e-44	114.69	GO:0002237 GO:0006468 GO:0009617 GO:0009626 GO:0009816 GO:0010204 GO:0034051 GO:0045087	defense response signaling pathway, resistance gene-independent; "defense response to bacterium, incompatible interaction"; "innate immune response"; "negative regulation of plant-type hypersensitive response"; "plant-type hypersensitive response"; "protein phosphorylation"; "response to bacterium"; "response to molecule of bacterial origin"	GO:0005515	protein binding
Glyma.03G084100	C1	0.0154167	0.901691	0.856112	0.226606	0.0888972	0.810414	0.967985	0.101407	0.958097	0.0765283	0.91156	-0.148803	0.803756	-0.272702	0.834435	0.241392	UniRef100_K7KDT4 Uncharacterized protein n=1 Tax=Glycine max RepID=K7KDT4_SOYBN	2e-68	100	UniRef100_Q013L1 WGS project CAID00000000 data, contig chromosome 08 n=1 Tax=Ostreococcus tauri RepID=Q013L1_OSTTA	3e-15	105.32	AT5G44710.1|Symbols:|CONTAINS InterPro DOMAIN/s: Ribosomal protein S27/S33, mitochondrial (InterPro:IPR013219); Has 101 Blast hits to 101 proteins in 55 species: Archae - 0; Bacteria - 0; Metazoa - 8; Fungi - 59; Plants - 26; Viruses - 0; Other Eukaryotes - 8 (source: NCBI BLink).|chr5:18041621-18042322 FORWARD LENGTH=102	4e-46	100	GO:0000394 GO:0008150 GO:0009086 GO:0016925	RNA splicing, via endonucleolytic cleavage and ligation; "biological process"; "methionine biosynthetic process"; "protein sumoylation"	GO:0003674	molecular function
Glyma.03G084500	C2	0.951917	-0.191807	0.988781	-0.101276	0.414237	-1.11562	0.03165	-2.06288	0.982681	-0.0424511	0.643719	0.500984	0.851163	0.300014	0.956234	0.12174	UniRef100_M1DS05 Uncharacterized protein n=1 Tax=Solanum tuberosum RepID=M1DS05_SOLTU	7e-31	50.71	UniRef100_A6N1H4 Retrotransposon protein n=1 Tax=Oryza sativa subsp. indica RepID=A6N1H4_ORYSI	4e-11	26.61	NA	NA	NA	NA	NA	NA	NA
Glyma.03G086800	C1	0.18102	-0.446478	0.222145	-0.459837	0.934275	0.0762242	0.476138	-0.36341	5.54819e-08	-1.2873	6.66282e-09	-1.37129	5.97568e-11	-1.48084	3.78738e-08	-1.2999	UniRef100_K7KDU9 Uncharacterized protein n=1 Tax=Glycine max RepID=K7KDU9_SOYBN	0	100	UniRef100_G7LF56 BHLH transcription factor n=1 Tax=Medicago truncatula RepID=G7LF56_MEDTR	0	107.43	AT3G07340.1|Symbols:|basic helix-loop-helix (bHLH) DNA-binding superfamily protein|chr3:2341188-2343288 REVERSE LENGTH=456	2e-108	130.26	GO:0006355	regulation of transcription, DNA-dependent	GO:0003677 GO:0003700	DNA binding; "sequence-specific DNA binding transcription factor activity"
Glyma.03G089700	C1	0.0343471	0.534685	0.115397	0.463541	0.164666	0.475906	0.335472	0.382943	0.328714	0.219414	0.841066	0.0915226	0.687819	0.140772	0.227135	0.250351	UniRef100_I1JM96 Uncharacterized protein n=1 Tax=Glycine max RepID=I1JM96_SOYBN	0	100	NA	NA	NA	AT5G48470.1|Symbols:|unknown protein; FUNCTIONS IN: molecular_function unknown; INVOLVED IN: biological_process unknown; LOCATED IN: chloroplast; EXPRESSED IN: 22 plant structures; EXPRESSED DURING: 13 growth stages; Has 30201 Blast hits to 17322 proteins in 780 species: Archae - 12; Bacteria - 1396; Metazoa - 17338; Fungi - 3422; Plants - 5037; Viruses - 0; Other Eukaryotes - 2996 (source: NCBI …	0	94.71	GO:0008150	biological process	GO:0003674	molecular function
Glyma.03G094800	C2	0.666539	-0.387941	0.815292	-0.337361	0.0100222	-1.46077	0.222845	-0.815683	0.755884	-0.336979	0.585556	-0.507245	0.859886	-0.262411	0.535543	-0.536046	UniRef100_I1JMC8 Uncharacterized protein n=1 Tax=Glycine max RepID=I1JMC8_SOYBN	3e-54	100	NA	NA	NA	AT5G41761.1|Symbols:|unknown protein; FUNCTIONS IN: molecular_function unknown; INVOLVED IN: biological_process unknown; LOCATED IN: cellular_component unknown; BEST Arabidopsis thaliana protein match is: unknown protein (TAIR:AT3G55570.1); Has 30201 Blast hits to 17322 proteins in 780 species: Archae - 12; Bacteria - 1396; Metazoa - 17338; Fungi - 3422; Plants - 5037; Viruses - 0; Other Eukaryot…	8e-24	50.5	GO:0008150	biological process	GO:0003674	molecular function
Glyma.03G097300	C2	0.0491075	-0.50888	0.276071	-0.376233	0.0772893	-0.562401	0.604692	-0.279117	0.777033	-0.118484	0.995002	-0.00606278	0.839101	-0.110101	0.370164	-0.244559	UniRef100_I1JME3 Uncharacterized protein n=1 Tax=Glycine max RepID=I1JME3_SOYBN	0	100	UniRef100_D7MVJ2 Hydrolase, alpha/beta fold family protein n=1 Tax=Arabidopsis lyrata subsp. lyrata RepID=D7MVJ2_ARALL	0	97.96	AT4G12830.1|Symbols:|alpha/beta-Hydrolases superfamily protein|chr4:7531189-7533327 FORWARD LENGTH=393	0	97.96	GO:0016556	mRNA modification	GO:0003824 GO:0016787	catalytic activity; "hydrolase activity"
Glyma.03G098600	C1	0.359654	0.555151	0.079034	0.877837	0.154306	0.850428	0.975834	0.10533	0.504346	0.384676	0.867818	0.178325	0.0330231	0.766307	0.894114	0.156227	UniRef100_C6TNU3 Putative uncharacterized protein n=1 Tax=Glycine max RepID=C6TNU3_SOYBN	0	100	UniRef100_Q9SLN8 2-alkenal reductase (NADP(+)-dependent) n=1 Tax=Nicotiana tabacum RepID=DBR_TOBAC	0	99.42	AT5G16970.1|Symbols:AT-AER, AER|alkenal reductase|chr5:5576291-5578001 REVERSE LENGTH=345	3e-179	97.97	GO:0006865 GO:0006979 GO:0009407 GO:0010583 GO:0015824 GO:0046686	amino acid transport; "proline transport"; "response to cadmium ion"; "response to cyclopentenone"; "response to oxidative stress"; "toxin catabolic process"	GO:0000166 GO:0008270 GO:0016491 GO:0016747 GO:0032440	2-alkenal reductase [NAD(P)] activity; "nucleotide binding"; "oxidoreductase activity"; "transferase activity, transferring acyl groups other than amino-acyl groups"; "zinc ion binding"
Glyma.03G101000	C2	0.0353107	-0.726633	0.428261	-0.439662	0.0906009	-0.748228	0.022039	-0.842606	0.469864	0.508133	0.251212	0.679646	0.388972	0.578082	0.39007	0.572499	UniRef100_I1JMH6 Uncharacterized protein n=1 Tax=Glycine max RepID=I1JMH6_SOYBN	0	100	UniRef100_B9IB53 ABC transporter family protein n=1 Tax=Populus trichocarpa RepID=B9IB53_POPTR	0	98.31	AT3G60160.1|Symbols:ATMRP9, MRP9, ABCC9|multidrug resistance-associated protein 9|chr3:22223829-22229195 REVERSE LENGTH=1506	0	96.48	GO:0006810 GO:0009624 GO:0055085	response to nematode; "transmembrane transport"; "transport"	GO:0000166 GO:0005524 GO:0016887 GO:0017111 GO:0042626	ATP binding; "ATPase activity"; "ATPase activity, coupled to transmembrane movement of substances"; "nucleoside-triphosphatase activity"; "nucleotide binding"
Glyma.03G104000	C1	#N/A	0	#N/A	0	#N/A	0	#N/A	0	0.00336662	-2.4369	0.666221	-0.820779	0.00811081	-2.27828	0.15176	-1.62614	UniRef100_I1JMK2 Uncharacterized protein n=1 Tax=Glycine max RepID=I1JMK2_SOYBN	2e-163	100	UniRef100_Q8GYG8 Ferredoxin-like protein n=1 Tax=Arabidopsis thaliana RepID=Q8GYG8_ARATH	2e-81	74.78	AT1G02180.1|Symbols:|ferredoxin-related|chr1:413619-414505 REVERSE LENGTH=226	2e-84	74.78	GO:0008150	biological process	GO:0003674	molecular function
Glyma.03G104300	C1	0.129157	0.333497	0.140606	0.34862	0.106997	0.411537	0.293976	0.306879	0.663267	-0.199894	0.0129021	-0.567553	0.669832	-0.214289	0.570711	-0.242491	UniRef100_UPI0001B6395A PREDICTED: 1-aminocyclopropane-1-carboxylate oxidase homolog 1 n=1 Tax=Glycine max RepID=UPI0001B6395A	0	100	UniRef100_G7LCL2 1-aminocyclopropane-1-carboxylate oxidase-like protein n=1 Tax=Medicago truncatula RepID=G7LCL2_MEDTR	0	99.18	AT1G06620.1|Symbols:|2-oxoglutarate (2OG) and Fe(II)-dependent oxygenase superfamily protein|chr1:2025618-2027094 FORWARD LENGTH=365	1e-158	98.63	GO:0009414 GO:0009611 GO:0009867 GO:0042538 GO:0055114	hyperosmotic salinity response; "jasmonic acid mediated signaling pathway"; "oxidation-reduction process"; "response to water deprivation"; "response to wounding"	GO:0016491 GO:0016706	oxidoreductase activity; "oxidoreductase activity, acting on paired donors, with incorporation or reduction of molecular oxygen, 2-oxoglutarate as one donor, and incorporation of one atom each of oxygen into both donors"
Glyma.03G105700	C2	0.700591	-0.332904	0.933986	-0.18308	0.577846	-0.445443	0.78711	-0.3505	0.00258168	1.14613	0.109547	0.759887	0.0410916	0.866536	0.207998	0.658063	UniRef100_I1JML4 Uncharacterized protein n=1 Tax=Glycine max RepID=I1JML4_SOYBN	0	100	UniRef100_G7JFR3 Transcription factor bHLH25 n=1 Tax=Medicago truncatula RepID=G7JFR3_MEDTR	3e-44	69.18	AT4G37850.1|Symbols:|basic helix-loop-helix (bHLH) DNA-binding superfamily protein|chr4:17796362-17797647 REVERSE LENGTH=328	1e-39	56.4	GO:0006355	regulation of transcription, DNA-dependent	GO:0003677 GO:0003700	DNA binding; "sequence-specific DNA binding transcription factor activity"
Glyma.03G107000	C1	0.0118154	0.628554	0.999524	-0.000611364	0.357434	0.364691	0.979802	0.0555226	0.901166	0.102341	0.816187	-0.182451	0.531613	0.317571	0.889551	0.130094	UniRef100_A9PAM1 60S ribosomal protein L37a n=5 Tax=fabids RepID=A9PAM1_POPTR	2e-58	100	UniRef100_A9PAM1 60S ribosomal protein L37a n=5 Tax=fabids RepID=A9PAM1_POPTR	2e-58	100	AT3G10950.1|Symbols:|Zinc-binding ribosomal protein family protein|chr3:3423893-3424566 FORWARD LENGTH=92	9e-58	100	GO:0006412 GO:0042254	ribosome biogenesis; "translation"	GO:0003735	structural constituent of ribosome
Glyma.03G107800	C1	0.755465	0.17266	0.466295	0.311918	0.617651	0.238657	0.950787	0.0912493	0.00723595	-0.968709	9.7696e-05	-1.2657	0.00122881	-1.08763	8.44941e-05	-1.27056	UniRef100_I1JMN2 Uncharacterized protein n=1 Tax=Glycine max RepID=I1JMN2_SOYBN	3e-153	100	UniRef100_G7KTC0 Cyclin-dependent protein kinase regulator Pho80 n=1 Tax=Medicago truncatula RepID=G7KTC0_MEDTR	5e-119	101.97	AT2G44740.1|Symbols:CYCP4;1|cyclin p4;1|chr2:18442287-18443304 REVERSE LENGTH=202	1e-99	97.03	GO:0010440 GO:0051726	regulation of cell cycle; "stomatal lineage progression"	GO:0004693 GO:0005515	cyclin-dependent protein serine/threonine kinase activity; "protein binding"
Glyma.03G110500	C1	0.0477579	0.390822	0.587182	0.202179	0.828889	0.104681	0.649307	0.198372	0.750875	-0.113359	0.989304	-0.0115542	0.245508	-0.248505	0.928461	-0.0560271	UniRef100_K7KEC9 Uncharacterized protein n=1 Tax=Glycine max RepID=K7KEC9_SOYBN	0	100	UniRef100_Q8L785 Glycine--tRNA ligase 2, chloroplastic/mitochondrial n=1 Tax=Arabidopsis thaliana RepID=SYGM2_ARATH	0	100.66	AT3G48110.1|Symbols:EDD1, EDD|glycine-tRNA ligases|chr3:17763111-17770964 FORWARD LENGTH=1067	0	100.66	GO:0006426 GO:0009658 GO:0009793 GO:0045995 GO:0048481	chloroplast organization; "embryo development ending in seed dormancy"; "glycyl-tRNA aminoacylation"; "ovule development"; "regulation of embryonic development"	GO:0000166 GO:0004820 GO:0005524	ATP binding; "glycine-tRNA ligase activity"; "nucleotide binding"
Glyma.03G111200	C1	0.058224	0.551751	0.102749	0.528954	0.0388053	0.707256	0.245844	0.463913	0.906189	-0.0692819	0.854602	-0.109483	0.994449	-0.00729957	0.964688	0.0395379	UniRef100_K7L172 Uncharacterized protein n=1 Tax=Glycine max RepID=K7L172_SOYBN	0	100	UniRef100_B9GP63 Kinase family protein n=1 Tax=Populus trichocarpa RepID=B9GP63_POPTR	0	104.38	AT2G44830.1|Symbols:|Protein kinase superfamily protein|chr2:18490398-18492779 FORWARD LENGTH=765	0	99.74	GO:0006468 GO:0009855 GO:0009887 GO:0010014 GO:0010051 GO:0010073 GO:0010089 GO:0044036 GO:0048439 GO:0048519	cell wall macromolecule metabolic process; "determination of bilateral symmetry"; "flower morphogenesis"; "meristem initiation"; "meristem maintenance"; "negative regulation of biological process"; "organ morphogenesis"; "protein phosphorylation"; "xylem and phloem pattern formation"; "xylem development"	GO:0004672 GO:0004674 GO:0004713 GO:0005524 GO:0016301 GO:0016772	ATP binding; "kinase activity"; "protein kinase activity"; "protein serine/threonine kinase activity"; "protein tyrosine kinase activity"; "transferase activity, transferring phosphorus-containing groups"
Glyma.03G111300	C1	0.172338	0.694559	0.00948726	1.13184	0.271099	0.67795	0.0634721	0.927967	0.991889	0.0152626	0.903273	0.165719	0.955085	0.099554	0.317708	0.590553	UniRef100_I1JMQ8 Uncharacterized protein n=2 Tax=Glycine max RepID=I1JMQ8_SOYBN	0	100	UniRef100_D9ZIP8 BZIP domain class transcription factor n=1 Tax=Malus domestica RepID=D9ZIP8_MALDO	0	93.45	AT3G60320.1|Symbols:|Protein of unknown function (DUF630 and DUF632)|chr3:22292073-22295228 REVERSE LENGTH=796	0	100.38	GO:0007020 GO:0008150 GO:0009637 GO:0010155 GO:0046777	biological process; "microtubule nucleation"; "protein autophosphorylation"; "regulation of proton transport"; "response to blue light"	GO:0003677	DNA binding
Glyma.03G117600	C2	0.0023861	-1.1524	0.000782646	-1.25925	0.00459219	-1.44403	0.12501	-0.826742	0.966955	0.109076	0.993167	0.0342895	0.887376	0.341386	0.955291	-0.185064	UniRef100_K7KEH7 Uncharacterized protein n=1 Tax=Glycine max RepID=K7KEH7_SOYBN	0	100	UniRef100_Q7XT42 Squamosa promoter-binding-like protein 7 n=2 Tax=Oryza sativa subsp. japonica RepID=SPL7_ORYSJ	3e-46	41.11	AT1G27360.4|Symbols:SPL11|squamosa promoter-like 11|chr1:9502139-9503715 FORWARD LENGTH=393	2e-34	37.91	GO:0006355 GO:0048510	regulation of timing of transition from vegetative to reproductive phase; "regulation of transcription, DNA-dependent"	GO:0003677 GO:0003700	DNA binding; "sequence-specific DNA binding transcription factor activity"
Glyma.03G119500	C6	0.476987	-0.345565	0.242599	-0.497694	0.0270248	-0.8453	0.716621	-0.295231	0.975203	-0.0327581	0.978531	0.0355485	0.97552	-0.0408949	0.577923	-0.297213	UniRef100_I1JMX7 Uncharacterized protein n=1 Tax=Glycine max RepID=I1JMX7_SOYBN	0	100	UniRef100_B9HDR7 DICARBOXYLATE DIIRON 1 family protein n=1 Tax=Populus trichocarpa RepID=B9HDR7_POPTR	0	99.51	AT3G56940.1|Symbols:CRD1, CHL27, ACSF|dicarboxylate diiron protein, putative (Crd1)|chr3:21076594-21078269 FORWARD LENGTH=409	0	98.53	GO:0006364 GO:0006636 GO:0009416 GO:0009657 GO:0009658 GO:0010027 GO:0010207 GO:0015994 GO:0015995 GO:0019216 GO:0019288 GO:0019344 GO:0031408 GO:1901401	chlorophyll biosynthetic process; "chlorophyll metabolic process"; "chloroplast organization"; "cysteine biosynthetic process"; "isopentenyl diphosphate biosynthetic process, mevalonate-independent pathway"; "oxylipin biosynthetic process"; "photosystem II assembly"; "plastid organization"; "rRNA processing"; "regulation of lipid metabolic process"; "regulation of tetrapyrrole metabolic process";…	GO:0003677 GO:0016491 GO:0046872 GO:0046914 GO:0048529	DNA binding; "magnesium-protoporphyrin IX monomethyl ester (oxidative) cyclase activity"; "metal ion binding"; "oxidoreductase activity"; "transition metal ion binding"
Glyma.03G120200	C2	0.0453672	-0.712564	0.587131	-0.360782	0.10245	-0.736645	0.503436	-0.433571	0.0140905	0.90337	0.242128	0.572423	0.749769	0.287723	0.0633557	0.751788	UniRef100_I1JMY7 Uncharacterized protein n=1 Tax=Glycine max RepID=I1JMY7_SOYBN	0	100	UniRef100_G7L4S3 E3 ubiquitin-protein ligase n=1 Tax=Medicago truncatula RepID=G7L4S3_MEDTR	2e-161	92.26	AT1G68070.1|Symbols:|Zinc finger, C3HC4 type (RING finger) family protein|chr1:25515412-25516767 REVERSE LENGTH=343	5e-84	93.88	GO:0006661	phosphatidylinositol biosynthetic process	GO:0008270	zinc ion binding
Glyma.03G121500	C2	0.000890304	-0.947896	0.0183208	-0.767554	0.000692984	-1.24834	0.181253	-0.58014	0.325792	0.646646	0.811863	0.305619	0.619644	0.460176	0.435663	0.571459	UniRef100_K7KEK9 Uncharacterized protein n=2 Tax=Glycine max RepID=K7KEK9_SOYBN	0	100	UniRef100_Q9MB42 Beta-amyrin synthase n=1 Tax=Glycyrrhiza glabra RepID=BAMS_GLYGL	0	82.35	AT1G78955.1|Symbols:CAMS1|camelliol C synthase 1|chr1:29689153-29694255 REVERSE LENGTH=769	0	81.4	NA	NA	GO:0042300 GO:0090438	beta-amyrin synthase activity; "camelliol C synthase activity"
Glyma.03G122000	C3	0.946552	-0.0716856	0.975595	0.0732182	0.366051	0.402532	0.982726	0.0541866	0.0558789	0.491053	0.00696835	0.617514	0.099861	0.445357	0.000141387	0.77306	UniRef100_I1JN04 Uncharacterized protein n=1 Tax=Glycine max RepID=I1JN04_SOYBN	0	100	UniRef100_O48922 Cytochrome P450 98A2 n=1 Tax=Glycine max RepID=C98A2_SOYBN	0	100	AT2G40890.1|Symbols:CYP98A3|cytochrome P450, family 98, subfamily A, polypeptide 3|chr2:17058291-17060532 REVERSE LENGTH=508	0	99.41	GO:0009611 GO:0009699 GO:0009805 GO:0009809 GO:0009813 GO:0009963 GO:0055114	coumarin biosynthetic process; "flavonoid biosynthetic process"; "lignin biosynthetic process"; "oxidation-reduction process"; "phenylpropanoid biosynthetic process"; "positive regulation of flavonoid biosynthetic process"; "response to wounding"	GO:0004497 GO:0005515 GO:0042802 GO:0046409	identical protein binding; "monooxygenase activity"; "p-coumarate 3-hydroxylase activity"; "protein binding"
Glyma.03G122500	C1	0.0262003	-0.781756	0.538767	-0.393072	0.943533	-0.0804522	0.747622	-0.306801	0.00525721	-1.18348	0.000239572	-1.43519	0.000167069	-1.44651	0.00647644	-1.15238	UniRef100_UPI0001890C2D PREDICTED: probable nitrite transporter At1g68570 n=1 Tax=Glycine max RepID=UPI0001890C2D	0	100	UniRef100_G7L4V0 Peptide transporter PTR5 n=1 Tax=Medicago truncatula RepID=G7L4V0_MEDTR	0	99.51	AT1G68570.1|Symbols:|Major facilitator superfamily protein|chr1:25746811-25750110 FORWARD LENGTH=596	0	98.15	GO:0006857	oligopeptide transport	GO:0005215	transporter activity
Glyma.03G123200	C3	0.989474	-0.016579	0.825722	0.179671	0.710683	0.201249	0.917038	0.128207	0.181595	0.511375	0.0332321	0.67872	0.466181	0.371562	0.714663	0.246995	UniRef100_K7KEL9 Uncharacterized protein n=1 Tax=Glycine max RepID=K7KEL9_SOYBN	0	95.44	UniRef100_A4ZGR2 Transcription factor bZIP38 (Fragment) n=1 Tax=Glycine max RepID=A4ZGR2_SOYBN	0	100	AT2G40950.1|Symbols:BZIP17|Basic-leucine zipper (bZIP) transcription factor family protein|chr2:17087823-17090326 REVERSE LENGTH=721	1e-167	103.61	GO:0006355 GO:0042538 GO:0045893	hyperosmotic salinity response; "positive regulation of transcription, DNA-dependent"; "regulation of transcription, DNA-dependent"	GO:0003677 GO:0003700 GO:0043565 GO:0046983	DNA binding; "protein dimerization activity"; "sequence-specific DNA binding"; "sequence-specific DNA binding transcription factor activity"
Glyma.03G123400	C1	0.919	-0.0653166	0.984103	0.0346062	0.63959	-0.178693	0.988052	0.0236296	0.0234587	-0.611131	0.535848	-0.301445	0.227221	-0.418898	0.156859	-0.460062	UniRef100_K7KEM0 Uncharacterized protein n=1 Tax=Glycine max RepID=K7KEM0_SOYBN	0	100	UniRef100_S1RTN7 Homeodomain-like superfamily protein n=1 Tax=Theobroma cacao RepID=S1RTN7_THECC	4e-104	98.42	AT3G10760.1|Symbols:|Homeodomain-like superfamily protein|chr3:3369814-3370821 FORWARD LENGTH=335	5e-88	89.25	GO:0006355	regulation of transcription, DNA-dependent	GO:0003677 GO:0003700	DNA binding; "sequence-specific DNA binding transcription factor activity"
Glyma.03G126600	C2	0.00201281	-0.868742	0.033172	-0.690469	0.0765899	-0.70528	0.0150638	-0.798966	0.929614	0.111241	0.971438	0.0655808	0.893258	0.186184	0.978026	0.054445	UniRef100_I1JN43 Uncharacterized protein n=1 Tax=Glycine max RepID=I1JN43_SOYBN	0	100	UniRef100_Q2HSY4 Cyclin-like F-box n=2 Tax=Medicago truncatula RepID=Q2HSY4_MEDTR	0	101.02	AT2G32560.1|Symbols:|F-box family protein|chr2:13824820-13826761 FORWARD LENGTH=371	1e-131	107.28	GO:0008150	biological process	GO:0003674	molecular function
Glyma.03G128900	C2	0.0207757	-0.708997	0.18946	-0.520781	0.137067	-0.613264	0.190066	-0.553023	0.028471	0.591108	0.0876172	0.5102	0.0291489	0.583641	0.384334	0.348305	UniRef100_I1JN65 Uncharacterized protein n=1 Tax=Glycine max RepID=I1JN65_SOYBN	0	100	UniRef100_F1C4C1 Lycopene beta-cyclase n=1 Tax=Phaseolus vulgaris RepID=F1C4C1_PHAVU	0	99.8	AT3G10230.1|Symbols:LYC|lycopene cyclase|chr3:3164340-3165845 REVERSE LENGTH=501	0	100.6	GO:0016117 GO:0016120	carotene biosynthetic process; "carotenoid biosynthetic process"	GO:0016705 GO:0045436	lycopene beta cyclase activity; "oxidoreductase activity, acting on paired donors, with incorporation or reduction of molecular oxygen"
Glyma.03G129600	C1	0.911014	-0.197359	0.709115	-0.488328	0.0320393	-1.50918	0.877858	-0.341618	0.0446861	-1.40105	0.14951	-1.16977	0.228126	-1.03523	0.00689473	-1.72738	UniRef100_I1JN70 Uncharacterized protein n=1 Tax=Glycine max RepID=I1JN70_SOYBN	0	100	UniRef100_A2Q2Z6 Thioredoxin fold n=1 Tax=Medicago truncatula RepID=A2Q2Z6_MEDTR	7e-169	100.47	AT3G57070.1|Symbols:|Glutaredoxin family protein|chr3:21124174-21125427 FORWARD LENGTH=417	7e-101	90.89	GO:0006499 GO:0045454 GO:0048653	N-terminal protein myristoylation; "anther development"; "cell redox homeostasis"	GO:0009055 GO:0015035	electron carrier activity; "protein disulfide oxidoreductase activity"
Glyma.03G130100	C2	0.0210014	-0.448376	0.255069	-0.303759	0.58615	-0.195351	0.700866	-0.191567	0.832125	0.171043	0.998706	-0.00216693	0.73105	0.260628	0.973052	0.0510617	UniRef100_I1JN75 Uncharacterized protein n=1 Tax=Glycine max RepID=I1JN75_SOYBN	0	100	UniRef100_B9IHS3 Strictosidine synthase family protein n=1 Tax=Populus trichocarpa RepID=B9IHS3_POPTR	0	94.67	AT3G57030.1|Symbols:|Calcium-dependent phosphotriesterase superfamily protein|chr3:21101653-21103204 REVERSE LENGTH=374	1e-165	98.13	GO:0009058 GO:0009821	alkaloid biosynthetic process; "biosynthetic process"	GO:0016844	strictosidine synthase activity
Glyma.03G130200	C2	0.0123588	-0.899753	0.0518852	-0.794057	0.000840663	-1.43654	0.03165	-0.917544	0.734762	-0.28651	0.984223	-0.0386057	0.836189	-0.241599	0.358682	-0.543687	UniRef100_I1JN76 Uncharacterized protein n=1 Tax=Glycine max RepID=I1JN76_SOYBN	0	100	UniRef100_G7KRP1 Adipocyte plasma membrane-associated protein n=1 Tax=Medicago truncatula RepID=G7KRP1_MEDTR	1e-180	93.65	AT2G41290.1|Symbols:SSL2|strictosidine synthase-like 2|chr2:17210599-17212904 REVERSE LENGTH=376	4e-120	89.36	GO:0009058 GO:0009821 GO:0010264	alkaloid biosynthetic process; "biosynthetic process"; "myo-inositol hexakisphosphate biosynthetic process"	GO:0016844	strictosidine synthase activity
[truncated: 4,092 more rows]

## Sheet: 6h synergistic response
Additional File 1. 6 h synergistic response to aphid feeding. Genes DE at 6 h after aphid infestation only in the Rag1/2 genotype are listed (extracted from "dataset" tab for easier reference)
[truncated: 1,001 more rows]
