# Supplementary material for: Interaction between Rag genes results in a unique synergistic transcriptional response that enhances soybean resistance to soybean aphids
Source: BMC Genomics. 2021 Dec 11;22:887. doi: 10.1186/s12864-021-08147-3 (PMC8665634; doi:10.1186/s12864-021-08147-3)
Supplement: Supplementary file 2 — Additional File 2. List of differentially expressed genes in comparisons among mock-treatments for all genotypes [file 12864_2021_8147_MOESM2_ESM.xls]

## Sheet: 6 hours_March312020
Additional File 2. Differentially expressed genes among genotypes, in the absence of aphid feeding.
GenotypeinRag1vS_6hours					GenotypeinRag2vS_6hours					GenotypeinRag1/2vS_6hours					GenotypeinRag1/2vRag1_6hours					GenotypeinRag1/2vRag2_6hours
id	logFC				id	logFC				id	logFC				id	logFC				id	logFC
Glyma.16G060600	8.79093				Glyma.18G245400	8.37379				Glyma.18G069300	7.87964				Glyma.19G136600	8.64082				Glyma.13G077600	8.0555
Glyma.18G270400	8.71071				Glyma.18G069300	7.94089				Glyma.18G072000	7.33156				Glyma.11G171400	5.57153				Glyma.07G033200	5.51612
Glyma.18G245400	8.39734				Glyma.18G072000	7.26944				Glyma.07G033200	7.19878				Glyma.11G170300	4.80169				Glyma.07G059000	5.47803
Glyma.18G270300	8.00493				Glyma.18G270400	7.2624				Glyma.18G270400	7.06185				Glyma.02G228100	4.54703				Glyma.01G142400	5.13488
Glyma.15G209900	7.79519				Glyma.08G216200	6.59799				Glyma.18G272600	6.84969				Glyma.06G165100	4.03213				Glyma.08G200100	3.82988
Glyma.18G272600	7.65313				Glyma.18G272600	6.25356				Glyma.18G270300	6.83305				Glyma.07G033200	3.67204				Glyma.10G089200	3.68753
Glyma.15G219800	7.42251				Glyma.18G270300	6.18102				Glyma.08G216200	6.53914				Glyma.10G089200	3.52863				Glyma.20G041100	3.50843
Glyma.15G217200	7.05988				Glyma.12G110500	5.77318				Glyma.05G107800	6.47546				Glyma.10G094600	2.08428				Glyma.06G229100	3.48908
Glyma.12G110500	6.56383				Glyma.19G136600	5.62942				Glyma.13G077600	6.18744				Glyma.18G069300	2.0794				Glyma.20G029600	3.44398
Glyma.05G107800	6.09785				Glyma.05G107800	5.11628				Glyma.12G110500	6.03425				Glyma.07G014500	1.90202				Glyma.07G063700	3.3771
Glyma.18G270500	5.93919				Glyma.18G270500	4.68046				Glyma.18G245400	5.62624				Glyma.11G236100	1.85504				Glyma.13G033100	3.30009
Glyma.13G077600	5.88371				Glyma.08G213400	4.30012				Glyma.07G059000	5.50502				Glyma.02G179400	1.83615				Glyma.20G073400	3.03913
Glyma.18G069300	5.80024				Glyma.14G029300	3.76275				Glyma.18G270500	4.95351				Glyma.11G235800	1.61221				Glyma.07G014500	3.01209
Glyma.07G059000	5.44948				Glyma.19G054300	3.73515				Glyma.19G136600	4.8073				Glyma.14G005700	1.34281				Glyma.10G043900	3.00972
Glyma.18G072000	5.35602				Glyma.05G113500	3.50053				Glyma.14G029300	4.14491				Glyma.13G215300	1.08502				Glyma.07G157000	2.98222
Glyma.08G216200	5.13993				Glyma.U028500	3.48599				Glyma.08G213400	4.11138				Glyma.19G134300	0.963882				Glyma.13G032800	2.90989
Glyma.15G197400	5.09925				Glyma.18G257000	3.19543				Glyma.19G054300	3.70705				Glyma.12G063600	0.940202				Glyma.14G041600	2.8659
Glyma.U028500	4.91293				Glyma.18G022600	3.11996				Glyma.10G089200	3.41819				Glyma.01G197500	0.911689				Glyma.20G094400	2.86321
Glyma.18G270600	4.05196				Glyma.18G270600	2.79221				Glyma.18G270600	3.37583				Glyma.08G344200	0.833312				Glyma.10G094600	2.86073
Glyma.07G075400	3.63507				Glyma.12G142200	2.47656				Glyma.07G063700	3.22033				Glyma.19G237000	0.832577				Glyma.07G075400	2.69294
Glyma.03G248100	3.37425				Glyma.18G224700	2.45601				Glyma.03G176900	2.95488				Glyma.03G248500	0.81584				Glyma.07G058600	2.42069
Glyma.02G163900	3.25732				Glyma.18G256600	2.42753				Glyma.07G075400	2.83159				Glyma.15G233100	0.709832				Glyma.20G094300	2.33976
Glyma.15G219700	3.07142				Glyma.03G176900	2.27686				Glyma.06G229100	2.81067				Glyma.18G054900	0.696187				Glyma.13G033300	2.28833
Glyma.08G213400	2.84899				Glyma.18G224000	2.22491				Glyma.07G058600	2.71089				Glyma.12G045400	0.634147				Glyma.06G207700	2.20213
Glyma.U041300	2.67103				Glyma.04G209100	2.21534				Glyma.14G041600	2.70451				Glyma.18G237200	0.569962				Glyma.04G225300	2.13948
Glyma.06G229100	2.53497				Glyma.U041300	2.06208				Glyma.10G094600	2.43792				Glyma.14G001300	-0.539568				Glyma.05G033900	2.01654
Glyma.18G224000	2.48942				Glyma.20G019200	1.97961				Glyma.07G014500	2.3768				Glyma.13G210400	-0.610534				Glyma.08G230400	1.8969
Glyma.07G063700	2.4892				Glyma.18G014400	1.97386				Glyma.04G225300	2.32041				Glyma.07G036400	-0.617312				Glyma.15G026000	1.88629
Glyma.15G231500	2.33982				Glyma.18G052000	1.93804				Glyma.18G224000	2.30416				Glyma.13G199800	-0.65479				Glyma.16G117900	1.84575
Glyma.08G271000	2.23039				Glyma.18G232000	1.91243				Glyma.05G076800	2.24936				Glyma.15G201300	-0.676303				Glyma.16G118000	1.83697
Glyma.12G142200	2.178				Glyma.18G022700	1.91027				Glyma.08G271000	2.03782				Glyma.14G025100	-0.687527				Glyma.20G027800	1.82827
Glyma.19G054300	2.15665				Glyma.18G022400	1.83784				Glyma.05G107700	2.02542				Glyma.13G197800	-0.727485				Glyma.04G220100	1.80127
Glyma.07G058600	2.06755				Glyma.08G109900	1.76031				Glyma.14G085600	1.94804				Glyma.15G198600	-0.836287				Glyma.14G085600	1.79869
Glyma.02G170600	1.99234				Glyma.16G096200	1.6321				Glyma.04G220100	1.92055				Glyma.13G194100	-0.871935				Glyma.04G254700	1.78846
Glyma.10G042500	1.85814				Glyma.18G027400	1.58899				Glyma.10G105200	1.88418				Glyma.13G192900	-0.88097				Glyma.18G247000	1.64731
Glyma.03G250300	1.82236				Glyma.08G271000	1.58588				Glyma.14G023200	1.87069				Glyma.18G245500	-0.927212				Glyma.05G076800	1.62366
Glyma.15G190800	1.76864				Glyma.14G023200	1.56989				Glyma.04G254700	1.82245				Glyma.12G051300	-0.94769				Glyma.13G032900	1.55708
Glyma.05G076800	1.76831				Glyma.10G293300	1.53978				Glyma.04G224600	1.75508				Glyma.15G230800	-1.01539				Glyma.15G065200	1.5271
Glyma.04G225300	1.6659				Glyma.18G027300	1.49655				Glyma.10G117100	1.73884				Glyma.06G319500	-1.04278				Glyma.08G138200	1.49867
Glyma.15G248300	1.65043				Glyma.13G215300	1.47521				Glyma.11G236100	1.62679				Glyma.13G190300	-1.09204				Glyma.06G170300	1.48163
Glyma.04G254700	1.53179				Glyma.05G236600	1.45074				Glyma.04G209100	1.55249				Glyma.13G193500	-1.09868				Glyma.10G101200	1.47392
Glyma.03G258100	1.52639				Glyma.18G245500	1.43701				Glyma.11G235800	1.50447				Glyma.03G262700	-1.13316				Glyma.20G041000	1.33013
Glyma.12G086100	1.47102				Glyma.18G067600	1.43636				Glyma.13G215300	1.48899				Glyma.01G202900	-1.16839				Glyma.03G161300	1.3088
Glyma.18G229300	1.46029				Glyma.20G229700	1.42576				Glyma.12G048000	1.43197				Glyma.13G196500	-1.17394				Glyma.14G189500	1.25991
Glyma.15G195100	1.41514				Glyma.18G022500	1.38735				Glyma.10G101200	1.42611				Glyma.01G202800	-1.28697				Glyma.07G065500	1.22715
Glyma.06G207700	1.2934				Glyma.18G229300	1.29342				Glyma.20G229700	1.38059				Glyma.15G232800	-1.30225				Glyma.04G231700	1.21779
Glyma.18G232000	1.25383				Glyma.18G068800	1.25779				Glyma.06G207700	1.37913				Glyma.20G181200	-1.3042				Glyma.13G033000	1.21496
Glyma.15G238200	1.24359				Glyma.20G011700	1.24403				Glyma.03G161300	1.33536				Glyma.15G195100	-1.35029				Glyma.13G033900	1.19928
Glyma.15G232800	1.22411				Glyma.14G199400	1.20311				Glyma.01G197500	1.27759				Glyma.10G061200	-1.38903				Glyma.20G019700	1.1398
Glyma.19G101500	1.18954				Glyma.04G211000	1.1797				Glyma.07G064400	1.25139				Glyma.10G059600	-1.43121				Glyma.18G021300	1.12507
Glyma.18G245500	1.13607				Glyma.19G134300	1.16508				Glyma.15G112500	1.20773				Glyma.10G066700	-1.43423				Glyma.18G246900	1.07306
Glyma.10G113600	1.12944				Glyma.18G059200	1.1543				Glyma.18G059200	1.20734				Glyma.13G190900	-1.4474				Glyma.13G032700	0.953318
Glyma.15G112500	1.10171				Glyma.18G257700	1.13149				Glyma.07G065500	1.10392				Glyma.15G190800	-1.47295				Glyma.18G237200	0.933983
Glyma.03G262700	1.08345				Glyma.01G161300	1.10595				Glyma.12G063600	1.04149				Glyma.10G061100	-1.55879				Glyma.07G064900	0.873602
Glyma.15G196500	0.963685				Glyma.08G008800	1.10217				Glyma.18G068800	0.997625				Glyma.13G190400	-1.56779				Glyma.06G206400	0.864689
Glyma.15G230800	0.95293				Glyma.01G192900	1.09325				Glyma.06G270500	0.947227				Glyma.03G250300	-1.64261				Glyma.18G008200	0.815203
Glyma.06G186400	0.618227				Glyma.17G049800	1.08526				Glyma.12G053000	0.861268				Glyma.15G248300	-1.68386				Glyma.04G220200	0.810767
Glyma.03G256800	0.573305				Glyma.15G025900	1.0722				Glyma.18G232000	0.850003				Glyma.12G059100	-1.72016				Glyma.10G094900	0.780121
Glyma.05G148200	0.539849				Glyma.04G004200	1.06362				Glyma.08G137000	0.841365				Glyma.12G053700	-1.76677				Glyma.18G000200	0.671829
Glyma.01G204200	-0.671523				Glyma.11G155400	1.05019				Glyma.19G134300	0.839326				Glyma.12G042800	-1.78465				Glyma.12G202500	0.595869
Glyma.03G248500	-0.705123				Glyma.04G151500	0.977995				Glyma.05G067700	0.837467				Glyma.13G193400	-1.79793				Glyma.07G036400	-0.637273
Glyma.06G219200	-0.726248				Glyma.08G218400	0.964783				Glyma.06G206400	0.816794				Glyma.13G192600	-1.81001				Glyma.04G022600	-0.651347
Glyma.15G233100	-0.839967				Glyma.12G063600	0.958473				Glyma.07G129800	0.811494				Glyma.13G190800	-1.81795				Glyma.07G059800	-0.679271
Glyma.07G063300	-0.923022				Glyma.01G161400	0.948014				Glyma.05G148200	0.763561				Glyma.12G054400	-1.89948				Glyma.18G255000	-0.736627
Glyma.03G084100	-1.01986				Glyma.13G257000	0.932957				Glyma.09G090900	0.756769				Glyma.19G098800	-1.91007				Glyma.18G033500	-0.797826
Glyma.07G081200	-1.14438				Glyma.13G112500	0.927124				Glyma.18G054900	0.731288				Glyma.03G258100	-2.00759				Glyma.06G219200	-0.847572
Glyma.03G132700	-1.16727				Glyma.15G036800	0.897038				Glyma.12G045400	0.614503				Glyma.08G256600	-2.03469				Glyma.01G161400	-0.927237
Glyma.06G188800	-1.18695				Glyma.04G210100	0.889743				Glyma.09G091000	0.607405				Glyma.13G207200	-2.06722				Glyma.10G157300	-0.940786
Glyma.15G103500	-1.24571				Glyma.05G148200	0.787215				Glyma.11G201700	0.563717				Glyma.08G120200	-2.07756				Glyma.18G049200	-0.963833
Glyma.07G081000	-1.27514				Glyma.18G246700	0.720421				Glyma.13G193600	0.547362				Glyma.19G244200	-2.29159				Glyma.07G155500	-1.00285
Glyma.15G246100	-1.58092				Glyma.13G191700	0.716434				Glyma.07G036400	-0.532564				Glyma.13G190200	-2.29592				Glyma.08G308600	-1.0389
Glyma.15G236000	-1.64868				Glyma.08G161400	0.711743				Glyma.14G001300	-0.543697				Glyma.13G193300	-2.35501				Glyma.18G232000	-1.06243
Glyma.08G179700	-1.89106				Glyma.11G065900	0.679214				Glyma.04G226700	-0.567303				Glyma.02G170600	-2.66927				Glyma.15G025900	-1.165
Glyma.06G205700	-2.84998				Glyma.01G197500	0.638812				Glyma.01G203300	-0.629441				Glyma.15G231500	-2.69				Glyma.20G011700	-1.21486
Glyma.06G165100	-4.23679				Glyma.11G081800	0.611545				Glyma.07G059800	-0.660585				Glyma.02G312100	-2.75469				Glyma.18G245500	-1.22816
					Glyma.04G022600	0.608741				Glyma.18G067700	-0.727374				Glyma.18G245400	-2.77109				Glyma.19G079100	-1.26167
					Glyma.09G090900	0.598118				Glyma.02G296900	-0.730637				Glyma.U041300	-2.83303				Glyma.18G022500	-1.27796
					Glyma.18G054900	0.549898				Glyma.13G197800	-0.741486				Glyma.03G083600	-2.91387				Glyma.07G063300	-1.28773
					Glyma.18G247300	0.546498				Glyma.07G058200	-0.753544				Glyma.08G256700	-2.97482				Glyma.06G188800	-1.30724
					Glyma.11G201700	0.532621				Glyma.14G025100	-0.856684				Glyma.01G202700	-3.00904				Glyma.06G319500	-1.31792
					Glyma.18G229200	0.511261				Glyma.10G157300	-0.878569				Glyma.03G248100	-3.03261				Glyma.10G066700	-1.34274
					Glyma.09G091000	0.498841				Glyma.07G190700	-0.949609				Glyma.02G163900	-3.15343				Glyma.18G027400	-1.37992
					Glyma.17G154800	0.490746				Glyma.05G125800	-0.969725				Glyma.13G196100	-3.38909				Glyma.10G059600	-1.46393
					Glyma.18G071000	0.490642				Glyma.13G192900	-0.976403				Glyma.12G043800	-4.21857				Glyma.15G036800	-1.47966
					Glyma.12G045400	0.485482				Glyma.13G193500	-0.978849				Glyma.15G219700	-4.38291				Glyma.13G033400	-1.49836
					Glyma.13G193600	0.483421				Glyma.12G054500	-0.985789				Glyma.U028500	-6.78511				Glyma.10G061200	-1.50665
					Glyma.18G062900	-0.461337				Glyma.06G263900	-1.03154				Glyma.15G219800	-7.42251				Glyma.18G014400	-1.68713
					Glyma.20G022900	-0.469924				Glyma.13G194100	-1.03431				Glyma.15G197400	-8.26611				Glyma.18G027300	-1.75947
					Glyma.16G058200	-0.493084				Glyma.12G051300	-1.06349				Glyma.15G209900	-8.52719				Glyma.18G022400	-1.78226
					Glyma.13G210400	-0.521601				Glyma.U010000	-1.07578				Glyma.16G060600	-8.79093				Glyma.18G022700	-1.81117
					Glyma.18G051400	-0.540568				Glyma.06G259800	-1.12429				Glyma.15G217200	-8.94816				Glyma.04G230100	-1.89948
					Glyma.13G197800	-0.556495				Glyma.14G014100	-1.13396									Glyma.20G019200	-1.92585
					Glyma.18G067700	-0.565899				Glyma.06G188800	-1.13927									Glyma.07G063600	-1.9761
					Glyma.13G197000	-0.588332				Glyma.13G196500	-1.20114									Glyma.10G061100	-2.00091
					Glyma.13G197200	-0.610426				Glyma.15G090300	-1.21574									Glyma.07G065600	-2.02358
					Glyma.02G296900	-0.620978				Glyma.01G202900	-1.27166									Glyma.01G002900	-2.26709
					Glyma.18G030800	-0.623908				Glyma.13G190300	-1.28716									Glyma.01G202700	-2.29182
					Glyma.13G217400	-0.639633				Glyma.13G190900	-1.35883									Glyma.05G109400	-2.29345
					Glyma.03G140900	-0.640016				Glyma.12G059100	-1.37721									Glyma.18G022600	-2.43765
					Glyma.14G038200	-0.662081				Glyma.07G063300	-1.4044									Glyma.12G142200	-2.47938
					Glyma.18G000200	-0.69814				Glyma.10G066700	-1.40609									Glyma.14G043300	-2.59018
					Glyma.18G011900	-0.704132				Glyma.09G082400	-1.44225									Glyma.05G113500	-2.6583
					Glyma.15G007500	-0.734388				Glyma.01G202800	-1.44595									Glyma.18G245400	-2.74755
					Glyma.18G008200	-0.750282				Glyma.15G109300	-1.63986									Glyma.03G083600	-3.0452
					Glyma.18G237200	-0.751921				Glyma.19G079100	-1.6437									Glyma.06G205700	-5.14326
					Glyma.03G157700	-0.752233				Glyma.14G022500	-1.71591
					Glyma.14G025100	-0.799774				Glyma.12G054400	-1.72381
					Glyma.18G025100	-0.860669				Glyma.09G130200	-1.78955
					Glyma.12G230800	-0.861091				Glyma.15G103500	-1.82085
					Glyma.13G194100	-0.93306				Glyma.18G026900	-1.87517
					Glyma.09G181400	-0.934752				Glyma.13G190400	-1.8761
					Glyma.04G231700	-0.946803				Glyma.12G053700	-1.90177
					Glyma.20G019700	-0.955212				Glyma.13G190800	-1.95789
					Glyma.18G021300	-0.972174				Glyma.07G063600	-1.97796
					Glyma.13G192900	-1.00991				Glyma.07G065600	-1.99637
					Glyma.14G014100	-1.10522				Glyma.19G244200	-2.01228
					Glyma.18G070000	-1.13653				Glyma.13G192600	-2.05559
					Glyma.12G051300	-1.14652				Glyma.15G098500	-2.12528
					Glyma.20G041000	-1.1557				Glyma.13G190200	-2.1477
					Glyma.13G193500	-1.19432				Glyma.13G193400	-2.23494
					Glyma.13G190300	-1.19532				Glyma.14G044400	-2.38318
					Glyma.13G196500	-1.2199				Glyma.14G046000	-2.39051
					Glyma.12G065900	-1.22274				Glyma.13G193300	-2.46566
					Glyma.18G005300	-1.24209				Glyma.05G109400	-2.53781
					Glyma.18G246900	-1.305				Glyma.13G207200	-2.57861
					Glyma.06G187300	-1.31276				Glyma.03G083600	-2.66893
					Glyma.13G190900	-1.33233				Glyma.14G043300	-2.71216
					Glyma.13G196700	-1.34564				Glyma.02G312100	-2.80176
					Glyma.13G259400	-1.34663				Glyma.01G202700	-3.0826
					Glyma.18G255200	-1.36208				Glyma.12G043800	-3.12144
					Glyma.12G054800	-1.364				Glyma.13G196100	-3.3958
					Glyma.12G059100	-1.3842				Glyma.06G205700	-4.67643
					Glyma.19G137000	-1.39871
					Glyma.12G053700	-1.40295
					Glyma.19G128000	-1.40617
					Glyma.15G026000	-1.40625
					Glyma.13G200400	-1.43494
					Glyma.19G244200	-1.45451
					Glyma.10G169300	-1.45604
					Glyma.15G000100	-1.49416
					Glyma.19G128100	-1.49437
					Glyma.13G250500	-1.53548
					Glyma.07G156900	-1.55466
					Glyma.13G192600	-1.66443
					Glyma.13G194500	-1.69112
					Glyma.13G190400	-1.70636
					Glyma.12G051600	-1.70718
					Glyma.12G054400	-1.70976
					Glyma.20G027800	-1.71303
					Glyma.06G317000	-1.73056
					Glyma.15G065200	-1.73419
					Glyma.18G026900	-1.74116
					Glyma.05G033900	-1.77319
					Glyma.07G159000	-1.79769
					Glyma.04G189800	-1.8309
					Glyma.13G190800	-1.85926
					Glyma.18G247000	-1.86951
					Glyma.13G193400	-2.0056
					Glyma.04G168600	-2.00578
					Glyma.18G057100	-2.00947
					Glyma.09G164000	-2.02549
					Glyma.08G269900	-2.02762
					Glyma.01G163400	-2.03884
					Glyma.09G133900	-2.06549
					Glyma.17G251700	-2.09123
					Glyma.18G092200	-2.10532
					Glyma.13G011400	-2.14457
					Glyma.05G084600	-2.18449
					Glyma.03G084500	-2.22712
					Glyma.13G190200	-2.23493
					Glyma.05G084500	-2.2464
					Glyma.11G218300	-2.33517
					Glyma.05G084400	-2.35189
					Glyma.13G193300	-2.35587
					Glyma.20G208700	-2.39538
					Glyma.13G207200	-2.60777
					Glyma.13G033100	-2.68088
					Glyma.14G050500	-2.68292
					Glyma.11G162200	-2.7645
					Glyma.20G094400	-2.77155
					Glyma.07G224300	-2.78239
					Glyma.13G028200	-2.84367
					Glyma.12G043800	-3.0408
					Glyma.02G267000	-3.14837
					Glyma.20G073400	-3.20595
					Glyma.07G157000	-3.217
					Glyma.04G026400	-3.5275
					Glyma.20G041100	-3.6249
					Glyma.13G196100	-3.7309
					Glyma.10G043900	-3.75718
					Glyma.20G029600	-3.97125
					Glyma.11G067000	-5.98813

## Sheet: 12 hours_March312020
Additional File 2. Differentially expressed genes among genotypes, in the absence of aphid feeding.
GenotypeinRag1vS_12hours					GenotypeinRag2vS_12hours					GenotypeinRag1/2vS_12hours					GenotypeinRag1/2vRag1_12hours					GenotypeinRag1/2vRag2_12hours
id	logFC				id	logFC				id	logFC				id	logFC				id	logFC
Glyma.12G110500	10.0288				Glyma.12G110500	9.29817				Glyma.12G110500	8.6176				Glyma.18G269800	8.49924				Glyma.07G059000	7.36835
Glyma.18G270400	9.85723				Glyma.18G245400	8.24532				Glyma.18G270400	8.60868				Glyma.18G260100	7.94254				Glyma.07G033200	5.86665
Glyma.09G107700	9.63608				Glyma.18G072000	7.91111				Glyma.13G077600	8.27912				Glyma.12G135500	7.75352				Glyma.13G077600	5.55606
Glyma.15G217200	9.59703				Glyma.19G136600	7.63203				Glyma.07G059000	8.09579				Glyma.19G136600	7.49315				Glyma.07G075400	4.02798
Glyma.18G270300	9.3475				Glyma.18G270400	7.43378				Glyma.18G270300	7.79888				Glyma.15G222200	6.95997				Glyma.07G063700	3.24709
Glyma.16G060600	8.92459				Glyma.08G216200	7.35594				Glyma.18G072000	7.71313				Glyma.06G165100	6.31924				Glyma.13G032800	3.13341
Glyma.U028500	8.82904				Glyma.U028500	7.33353				Glyma.08G216200	7.48452				Glyma.19G133900	5.01145				Glyma.10G043900	3.0508
Glyma.18G272600	8.55011				Glyma.18G270300	6.79541				Glyma.19G136600	7.36764				Glyma.18G222900	4.79145				Glyma.13G033100	3.04696
Glyma.18G245400	8.4953				Glyma.18G272600	6.32019				Glyma.18G272600	7.02863				Glyma.15G222100	4.2716				Glyma.06G229100	2.75867
Glyma.15G219800	8.48607				Glyma.18G270500	5.36534				Glyma.07G033200	6.20996				Glyma.15G246100	4.22207				Glyma.13G033300	2.75134
Glyma.13G077600	8.15632				Glyma.08G213400	4.63271				Glyma.18G270500	5.95665				Glyma.16G118000	4.14284				Glyma.20G094300	2.71587
Glyma.15G209900	8.10627				Glyma.19G133900	4.29127				Glyma.08G213400	4.58527				Glyma.07G157000	4.07563				Glyma.13G033800	2.60556
Glyma.07G059000	8.06966				Glyma.20G011900	3.93478				Glyma.07G075400	4.01794				Glyma.06G038300	4.06999				Glyma.02G215100	2.53882
Glyma.09G107600	7.99373				Glyma.19G054300	3.1452				Glyma.19G133900	3.9817				Glyma.14G113000	3.90886				Glyma.20G094400	2.52516
Glyma.18G270500	7.31427				Glyma.U041300	3.12992				Glyma.02G123200	3.38905				Glyma.16G117900	3.88056				Glyma.12G205900	2.52428
Glyma.08G216200	7.02812				Glyma.18G270600	2.92709				Glyma.18G270600	3.2982				Glyma.15G205500	3.76412				Glyma.06G207700	2.32728
Glyma.18G072000	6.25755				Glyma.04G209100	2.50783				Glyma.07G063700	3.13451				Glyma.12G026300	3.69285				Glyma.20G073400	2.03414
Glyma.15G197400	5.4977				Glyma.18G052000	2.36154				Glyma.19G054300	2.91958				Glyma.18G270000	3.64087				Glyma.05G033900	2.00879
Glyma.18G270600	5.05905				Glyma.18G257000	2.35668				Glyma.18G052000	2.34122				Glyma.18G269900	3.6297				Glyma.12G173300	1.95604
Glyma.07G033200	5.00301				Glyma.10G293300	2.11758				Glyma.01G043900	2.14222				Glyma.18G226400	3.62834				Glyma.10G089200	1.85756
Glyma.15G192400	4.72827				Glyma.18G068900	2.00562				Glyma.18G068900	2.00377				Glyma.17G205900	3.19206				Glyma.04G224600	1.83692
Glyma.07G075400	4.5244				Glyma.19G134300	1.95338				Glyma.10G089200	1.86911				Glyma.18G270100	3.17593				Glyma.10G094600	1.82472
Glyma.15G219700	4.38185				Glyma.18G245500	1.85379				Glyma.20G229700	1.82716				Glyma.11G021600	3.04352				Glyma.20G059200	1.76827
Glyma.08G213400	4.18257				Glyma.20G019200	1.80623				Glyma.18G069300	1.70112				Glyma.12G173300	2.85685				Glyma.04G189800	1.74197
Glyma.15G221200	4.17478				Glyma.06G205700	1.79946				Glyma.19G134300	1.69552				Glyma.10G043900	2.6678				Glyma.07G058600	1.69014
Glyma.U041300	3.88215				Glyma.04G211000	1.75379				Glyma.04G209100	1.68335				Glyma.18G226500	2.59568				Glyma.04G225300	1.4948
Glyma.03G250300	3.57128				Glyma.19G134100	1.68741				Glyma.05G107700	1.67281				Glyma.18G226300	2.5726				Glyma.04G231700	1.49288
Glyma.02G163900	3.44273				Glyma.14G023200	1.65202				Glyma.04G225300	1.67133				Glyma.18G226600	2.43567				Glyma.14G041600	1.45962
Glyma.18G271500	3.31699				Glyma.04G106300	1.58255				Glyma.04G224600	1.60885				Glyma.18G270800	2.35642				Glyma.07G086000	1.45173
Glyma.18G269300	3.06487				Glyma.18G014200	1.51861				Glyma.18G224000	1.59611				Glyma.18G270700	2.30004				Glyma.11G137200	1.42856
Glyma.07G063700	3.01142				Glyma.18G022700	1.48121				Glyma.19G134100	1.5622				Glyma.19G101400	2.07989				Glyma.04G254700	1.36293
Glyma.20G011900	2.89868				Glyma.20G011700	1.4444				Glyma.04G231700	1.55073				Glyma.18G271200	2.03446				Glyma.13G032900	1.31628
Glyma.18G224000	2.89708				Glyma.18G069300	1.44029				Glyma.10G293300	1.54687				Glyma.03G256600	2.00782				Glyma.15G067400	1.30941
Glyma.03G250200	2.78509				Glyma.20G033000	1.43586				Glyma.04G189800	1.51153				Glyma.12G134200	1.88535				Glyma.18G023100	1.2768
Glyma.18G224700	2.60028				Glyma.19G136700	1.41805				Glyma.07G058600	1.50207				Glyma.10G089200	1.83349				Glyma.15G026000	1.25782
Glyma.13G052900	2.54849				Glyma.18G022400	1.40922				Glyma.07G218200	1.49997				Glyma.02G215100	1.82525				Glyma.10G101200	1.12619
Glyma.03G248100	2.40452				Glyma.18G060900	1.38705				Glyma.13G038700	1.4534				Glyma.19G134300	1.74781				Glyma.18G002200	1.11619
Glyma.15G231500	2.29162				Glyma.02G299900	1.3399				Glyma.14G041600	1.40763				Glyma.18G272500	1.74274				Glyma.07G065500	1.1145
Glyma.18G257000	2.22131				Glyma.10G293100	1.32047				Glyma.14G023200	1.39689				Glyma.15G236000	1.6906				Glyma.20G027800	1.09266
Glyma.18G245500	1.92557				Glyma.18G257700	1.3123				Glyma.07G156900	1.37902				Glyma.07G156900	1.68411				Glyma.04G228000	1.09121
Glyma.14G199400	1.73651				Glyma.18G022500	1.26124				Glyma.20G179700	1.37088				Glyma.04G209100	1.58555				Glyma.13G033900	1.08559
Glyma.04G106300	1.7294				Glyma.18G034900	1.21862				Glyma.04G254700	1.3079				Glyma.04G189800	1.57497				Glyma.12G224400	1.03238
Glyma.04G224600	1.67805				Glyma.13G215300	1.18744				Glyma.07G065500	1.27461				Glyma.20G179700	1.56357				Glyma.11G234300	0.996017
Glyma.15G195100	1.66012				Glyma.18G232000	1.18345				Glyma.13G215300	1.20738				Glyma.19G134100	1.56011				Glyma.18G039700	0.93606
Glyma.04G225300	1.60217				Glyma.15G008500	1.02718				Glyma.02G299900	1.12209				Glyma.12G137400	1.50404				Glyma.01G197500	0.917973
Glyma.05G107700	1.52418				Glyma.07G218200	1.01162				Glyma.14G047400	1.10848				Glyma.03G248500	1.45474				Glyma.04G072400	0.894956
Glyma.07G058600	1.50994				Glyma.15G008400	0.895163				Glyma.01G197500	1.09157				Glyma.12G053000	1.38932				Glyma.13G033500	0.886127
Glyma.18G226900	1.46548				Glyma.11G075500	0.788511				Glyma.02G297200	1.09077				Glyma.15G241400	1.38203				Glyma.14G061400	0.850766
Glyma.04G231700	1.40776				Glyma.04G151500	0.768474				Glyma.04G228000	1.06294				Glyma.18G082500	1.34549				Glyma.07G039800	0.822632
Glyma.04G254700	1.40444				Glyma.12G063600	0.760359				Glyma.02G165100	1.03671				Glyma.04G211000	1.33366				Glyma.07G067900	0.751908
Glyma.20G229700	1.38295				Glyma.19G134200	0.747547				Glyma.10G101200	1.01863				Glyma.18G247000	1.31375				Glyma.07G063100	0.727265
Glyma.18G269400	1.34723				Glyma.18G054900	0.74163				Glyma.14G061400	0.95503				Glyma.15G232600	1.2606				Glyma.20G022900	0.705109
Glyma.07G218200	1.34251				Glyma.18G068800	0.730969				Glyma.15G008500	0.953005				Glyma.09G057500	1.25073				Glyma.20G041000	0.682862
Glyma.12G042800	1.28336				Glyma.14G014000	0.72843				Glyma.18G068800	0.924503				Glyma.07G033200	1.20694				Glyma.07G068700	0.680798
Glyma.02G170600	1.28292				Glyma.18G014900	0.718233				Glyma.07G064400	0.922879				Glyma.14G048200	1.1794				Glyma.07G058400	0.67218
Glyma.06G108400	1.26827				Glyma.08G015500	0.716642				Glyma.13G296700	0.90396				Glyma.03G263600	1.175				Glyma.06G187500	0.663816
Glyma.03G262700	1.26103				Glyma.13G205000	0.707796				Glyma.12G067900	0.872699				Glyma.07G081000	1.10686				Glyma.04G224700	0.663055
Glyma.12G002600	1.26097				Glyma.19G158700	0.706319				Glyma.01G122300	0.83872				Glyma.12G067900	1.08459				Glyma.18G000200	0.653004
Glyma.12G086100	1.23474				Glyma.18G057500	0.646699				Glyma.20G234000	0.782168				Glyma.15G233200	1.06166				Glyma.20G040300	0.648612
Glyma.07G086000	1.20348				Glyma.18G027400	0.610016				Glyma.18G054900	0.754885				Glyma.07G081200	0.996107				Glyma.06G190300	0.561435
Glyma.15G238200	1.19817				Glyma.15G091400	0.600376				Glyma.07G067900	0.725148				Glyma.20G183500	0.946224				Glyma.18G237200	0.508484
Glyma.11G078000	1.1705				Glyma.18G255400	0.598742				Glyma.04G224700	0.710008				Glyma.15G233100	0.940649				Glyma.01G196600	0.471171
Glyma.07G065500	1.15405				Glyma.13G292500	0.598696				Glyma.05G053500	0.70675				Glyma.01G197500	0.909953				Glyma.15G066000	-0.497254
Glyma.15G191000	1.14589				Glyma.04G022600	0.564986				Glyma.19G134200	0.703583				Glyma.18G226800	0.893295				Glyma.18G244700	-0.503261
Glyma.15G190800	1.07948				Glyma.05G148200	0.532179				Glyma.07G068700	0.699825				Glyma.06G206000	0.892673				Glyma.07G059800	-0.533453
Glyma.03G251700	1.00422				Glyma.18G067200	0.482727				Glyma.19G136500	0.690803				Glyma.13G215300	0.891623				Glyma.14G044300	-0.56061
Glyma.18G257700	1.00203				Glyma.18G062900	-0.458723				Glyma.07G063100	0.689018				Glyma.12G183000	0.865901				Glyma.13G032300	-0.561828
Glyma.15G196500	0.98803				Glyma.18G246900	-0.509294				Glyma.12G063600	0.66229				Glyma.19G136500	0.80949				Glyma.18G027400	-0.592747
Glyma.20G011700	0.986727				Glyma.13G192900	-0.513616				Glyma.01G196600	0.649071				Glyma.07G083300	0.798078				Glyma.07G062400	-0.621221
Glyma.04G228000	0.977165				Glyma.12G236500	-0.545227				Glyma.18G061200	0.619642				Glyma.10G158900	0.773427				Glyma.18G258900	-0.649343
Glyma.13G296700	0.963774				Glyma.06G261500	-0.556502				Glyma.05G148200	0.618885				Glyma.15G240800	0.753278				Glyma.12G220000	-0.66895
Glyma.09G067000	0.93246				Glyma.20G098400	-0.566481				Glyma.13G202500	0.609431				Glyma.13G227600	0.7202				Glyma.07G164700	-0.688177
Glyma.15G232800	0.905903				Glyma.13G211300	-0.579336				Glyma.17G087000	0.609206				Glyma.19G134200	0.649833				Glyma.07G075900	-0.702262
Glyma.07G064400	0.902475				Glyma.18G030800	-0.590151				Glyma.07G057900	0.59789				Glyma.01G196600	0.599637				Glyma.07G083300	-0.76347
Glyma.18G232000	0.884855				Glyma.18G237200	-0.591745				Glyma.18G051700	0.593416				Glyma.18G068800	0.579268				Glyma.15G068800	-0.781176
Glyma.11G056800	0.811687				Glyma.06G261400	-0.624019				Glyma.10G093600	0.586365				Glyma.10G060200	0.554289				Glyma.18G013300	-0.793569
Glyma.09G075100	0.808911				Glyma.03G239000	-0.634308				Glyma.18G057500	0.559832				Glyma.15G213400	0.53364				Glyma.07G078900	-0.794636
Glyma.09G115600	0.8025				Glyma.03G075300	-0.63502				Glyma.18G071500	0.535446				Glyma.02G168300	-0.533202				Glyma.07G058200	-0.837513
Glyma.18G283100	0.784708				Glyma.20G041000	-0.650402				Glyma.15G091400	0.456316				Glyma.13G211300	-0.534005				Glyma.07G194300	-0.852607
Glyma.01G122300	0.767398				Glyma.11G190900	-0.652801				Glyma.05G081900	0.45606				Glyma.18G244700	-0.562834				Glyma.18G033500	-0.879976
Glyma.03G252300	0.763666				Glyma.12G054400	-0.653794				Glyma.13G211300	-0.41898				Glyma.12G052000	-0.570644				Glyma.14G062200	-0.906127
Glyma.U008900	0.749229				Glyma.20G249600	-0.673457				Glyma.07G059800	-0.438186				Glyma.03G252300	-0.590972				Glyma.06G219200	-0.941684
Glyma.14G061400	0.735784				Glyma.17G226600	-0.677788				Glyma.15G089700	-0.458097				Glyma.13G199800	-0.635211				Glyma.07G032600	-0.971441
Glyma.20G234000	0.730449				Glyma.18G000200	-0.693132				Glyma.13G192900	-0.484604				Glyma.03G256800	-0.650503				Glyma.06G229400	-0.988335
Glyma.07G068700	0.717764				Glyma.13G196300	-0.702968				Glyma.13G200800	-0.52764				Glyma.12G040800	-0.657788				Glyma.07G057300	-0.997181
Glyma.03G256800	0.710396				Glyma.12G060200	-0.713029				Glyma.14G045600	-0.554295				Glyma.13G192900	-0.660697				Glyma.07G036400	-1.00417
Glyma.04G224700	0.708397				Glyma.18G291500	-0.720252				Glyma.18G051400	-0.573897				Glyma.07G036400	-0.671007				Glyma.18G257700	-1.02532
Glyma.07G067900	0.699394				Glyma.05G034600	-0.735801				Glyma.14G044800	-0.600081				Glyma.03G247200	-0.677925				Glyma.05G076800	-1.06976
Glyma.09G104600	0.694242				Glyma.18G007600	-0.740387				Glyma.20G249600	-0.609482				Glyma.13G227900	-0.680322				Glyma.06G319500	-1.07417
Glyma.12G227000	0.658172				Glyma.18G002200	-0.741565				Glyma.14G022900	-0.636696				Glyma.01G002100	-0.680441				Glyma.18G034900	-1.13004
Glyma.12G040800	0.638757				Glyma.20G051900	-0.756935				Glyma.18G243700	-0.678091				Glyma.08G276400	-0.708627				Glyma.20G033000	-1.1858
Glyma.15G212200	0.635003				Glyma.13G194100	-0.760186				Glyma.07G083300	-0.701862				Glyma.18G257700	-0.715045				Glyma.08G339300	-1.18911
Glyma.18G271100	0.63075				Glyma.03G123200	-0.762682				Glyma.13G299200	-0.709294				Glyma.13G224600	-0.718733				Glyma.18G022400	-1.19733
Glyma.05G148200	0.62465				Glyma.18G040500	-0.76318				Glyma.06G188800	-0.711422				Glyma.13G224400	-0.739679				Glyma.07G063300	-1.24997
Glyma.03G247200	0.606468				Glyma.18G008200	-0.76608				Glyma.07G058200	-0.732208				Glyma.09G115600	-0.748249				Glyma.06G188800	-1.26685
Glyma.07G063100	0.575159				Glyma.20G022900	-0.776937				Glyma.13G194100	-0.735037				Glyma.12G055300	-0.75084				Glyma.20G011700	-1.30352
Glyma.03G246500	0.568668				Glyma.17G034900	-0.794068				Glyma.05G126100	-0.759359				Glyma.01G202900	-0.755989				Glyma.04G230100	-1.33346
Glyma.05G081900	0.534576				Glyma.09G168300	-0.797408				Glyma.10G230000	-0.765331				Glyma.13G194100	-0.765429				Glyma.18G022500	-1.35522
Glyma.12G161300	0.523395				Glyma.13G199800	-0.816688				Glyma.09G131100	-0.779805				Glyma.12G051300	-0.769511				Glyma.15G036800	-1.48733
Glyma.17G087000	0.516462				Glyma.01G183300	-0.820096				Glyma.13G297500	-0.783546				Glyma.13G197000	-0.784338				Glyma.01G002900	-1.49268
Glyma.18G244700	0.504585				Glyma.08G002600	-0.822086				Glyma.12G060200	-0.795436				Glyma.13G192600	-0.798557				Glyma.18G232000	-1.49469
Glyma.07G058400	0.495453				Glyma.13G223400	-0.833729				Glyma.14G031000	-0.797918				Glyma.20G205100	-0.800454				Glyma.03G135100	-1.59106
Glyma.07G057900	0.474446				Glyma.18G039700	-0.83689				Glyma.08G002600	-0.812567				Glyma.08G175200	-0.801179				Glyma.01G002000	-1.5913
Glyma.07G072900	0.443413				Glyma.13G197000	-0.855433				Glyma.16G177900	-0.815592				Glyma.12G036600	-0.821942				Glyma.13G031600	-1.59757
Glyma.18G181300	0.440173				Glyma.07G064900	-0.92348				Glyma.07G080900	-0.829978				Glyma.01G203300	-0.841353				Glyma.18G245500	-1.70015
Glyma.15G089700	-0.442638				Glyma.11G234300	-0.947144				Glyma.13G197000	-0.840368				Glyma.03G251700	-0.845852				Glyma.18G022700	-1.71911
Glyma.18G123800	-0.50087				Glyma.13G190300	-0.95547				Glyma.15G251500	-0.850948				Glyma.09G075100	-0.876565				Glyma.14G046000	-1.72036
Glyma.18G279000	-0.534686				Glyma.08G271900	-0.984027				Glyma.04G226700	-0.854465				Glyma.12G060200	-0.885401				Glyma.03G083600	-1.72612
Glyma.07G072200	-0.53716				Glyma.13G033900	-0.984515				Glyma.13G223400	-0.862719				Glyma.15G232800	-0.892484				Glyma.14G042700	-1.80327
Glyma.15G213400	-0.544181				Glyma.18G280900	-0.992474				Glyma.18G070300	-0.866386				Glyma.13G190300	-0.912126				Glyma.07G065600	-1.84686
Glyma.18G237200	-0.555785				Glyma.18G026700	-0.993561				Glyma.11G077300	-0.870267				Glyma.12G054400	-0.972553				Glyma.07G063600	-1.85213
Glyma.18G246900	-0.562177				Glyma.01G080600	-0.994446				Glyma.01G203300	-0.909985				Glyma.15G238200	-0.994304				Glyma.20G008800	-2.03743
Glyma.02G150500	-0.564114				Glyma.18G025100	-0.998753				Glyma.13G199300	-0.913269				Glyma.13G193500	-1.01957				Glyma.18G014200	-2.07627
Glyma.15G245600	-0.576804				Glyma.03G217300	-0.998889				Glyma.02G104300	-0.921761				Glyma.12G054500	-1.0323				Glyma.20G019200	-2.14377
Glyma.01G039500	-0.608516				Glyma.13G192600	-1.01249				Glyma.18G192800	-0.929529				Glyma.03G262700	-1.06808				Glyma.02G312100	-2.3513
Glyma.07G082900	-0.612303				Glyma.12G054500	-1.01322				Glyma.13G190300	-0.941946				Glyma.15G190800	-1.08629				Glyma.05G109400	-2.43633
Glyma.10G230000	-0.623481				Glyma.18G070300	-1.01855				Glyma.07G036400	-0.958685				Glyma.06G319500	-1.12391				Glyma.18G022600	-2.46173
Glyma.15G218700	-0.624856				Glyma.07G190700	-1.02893				Glyma.17G034900	-0.963713				Glyma.03G250800	-1.16573				Glyma.U041300	-2.64028
Glyma.09G205300	-0.660721				Glyma.15G109300	-1.04238				Glyma.03G217300	-0.974697				Glyma.18G232000	-1.19609				Glyma.13G073000	-2.9818
Glyma.03G249300	-0.661395				Glyma.08G135200	-1.05475				Glyma.12G054400	-0.991731				Glyma.01G002900	-1.2002				Glyma.01G033300	-3.32098
Glyma.13G297500	-0.670645				Glyma.15G015100	-1.05641				Glyma.07G032600	-1.05615				Glyma.14G046000	-1.20286				Glyma.20G011900	-3.8744
Glyma.05G126100	-0.68025				Glyma.12G224400	-1.06517				Glyma.18G050600	-1.07143				Glyma.15G196500	-1.23949				Glyma.01G033400	-4.57122
Glyma.03G249600	-0.683359				Glyma.01G166100	-1.09233				Glyma.07G057400	-1.09049				Glyma.02G170600	-1.25304				Glyma.U028500	-7.33353
Glyma.07G058200	-0.705755				Glyma.20G114600	-1.13773				Glyma.06G234200	-1.09544				Glyma.12G065900	-1.2738				Glyma.06G205700	-7.98943
Glyma.03G059800	-0.716981				Glyma.13G193500	-1.14346				Glyma.01G002900	-1.1149				Glyma.19G134800	-1.28284				Glyma.01G046900	-8.16509
Glyma.07G073300	-0.722909				Glyma.20G027800	-1.16488				Glyma.02G017100	-1.11671				Glyma.03G083600	-1.34283
Glyma.18G268100	-0.747664				Glyma.12G054800	-1.18208				Glyma.13G192600	-1.11753				Glyma.01G002000	-1.37482
Glyma.07G075300	-0.800425				Glyma.12G053700	-1.20513				Glyma.01G002000	-1.12078				Glyma.18G226900	-1.42756
Glyma.06G188800	-0.802084				Glyma.18G246000	-1.20795				Glyma.01G166100	-1.12228				Glyma.12G053700	-1.47201
Glyma.04G226700	-0.805301				Glyma.01G193600	-1.3073				Glyma.15G036800	-1.14334				Glyma.13G194500	-1.48194
Glyma.15G240800	-0.842392				Glyma.02G228200	-1.3132				Glyma.04G230100	-1.1484				Glyma.13G190900	-1.49086
Glyma.06G234200	-0.865089				Glyma.12G066500	-1.34002				Glyma.07G063300	-1.1497				Glyma.13G196500	-1.52831
Glyma.15G233100	-0.889772				Glyma.01G185800	-1.34275				Glyma.16G135200	-1.1851				Glyma.13G190800	-1.57998
Glyma.16G135200	-0.971916				Glyma.18G023100	-1.34492				Glyma.02G221000	-1.20643				Glyma.12G002600	-1.63452
Glyma.18G226800	-0.977795				Glyma.16G010000	-1.34834				Glyma.17G185000	-1.20674				Glyma.15G195100	-1.65896
Glyma.07G057400	-0.98288				Glyma.18G055900	-1.35837				Glyma.09G128100	-1.21479				Glyma.13G190400	-1.67855
Glyma.07G190700	-1.04156				Glyma.11G048300	-1.37132				Glyma.15G088600	-1.23863				Glyma.12G042800	-1.74742
Glyma.07G078900	-1.05457				Glyma.11G077700	-1.38532				Glyma.07G048700	-1.24569				Glyma.03G258100	-1.76477
Glyma.07G075900	-1.06296				Glyma.07G041400	-1.43339				Glyma.08G339500	-1.25535				Glyma.18G245500	-1.77194
Glyma.04G230100	-1.08523				Glyma.01G145200	-1.4497				Glyma.05G076800	-1.2762				Glyma.15G248300	-1.78267
Glyma.15G233200	-1.08532				Glyma.19G246600	-1.44993				Glyma.12G065900	-1.28269				Glyma.13G193400	-1.84242
Glyma.15G036800	-1.09161				Glyma.09G196000	-1.4711				Glyma.05G125600	-1.30886				Glyma.20G008800	-2.06978
Glyma.18G260200	-1.09498				Glyma.09G163900	-1.47123				Glyma.12G054500	-1.31547				Glyma.13G193300	-2.09034
Glyma.12G053000	-1.13805				Glyma.18G201900	-1.47588				Glyma.16G010000	-1.31587				Glyma.20G181200	-2.17217
Glyma.14G042700	-1.14757				Glyma.12G065900	-1.48441				Glyma.12G053700	-1.34023				Glyma.13G190200	-2.30527
Glyma.07G080900	-1.2155				Glyma.19G134800	-1.49484				Glyma.19G134800	-1.37954				Glyma.15G231500	-2.32343
Glyma.02G228200	-1.22954				Glyma.06G207700	-1.51254				Glyma.18G026500	-1.3798				Glyma.20G189600	-2.49222
Glyma.14G048200	-1.25088				Glyma.16G113000	-1.51485				Glyma.03G083600	-1.38499				Glyma.17G251700	-2.67562
Glyma.01G043600	-1.25118				Glyma.07G215500	-1.51564				Glyma.08G339300	-1.44856				Glyma.20G011900	-2.83829
Glyma.07G063300	-1.29225				Glyma.13G196500	-1.53472				Glyma.07G190700	-1.46968				Glyma.03G250200	-3.05486
Glyma.15G232600	-1.29665				Glyma.10G275000	-1.54379				Glyma.13G193500	-1.48973				Glyma.03G248100	-3.10911
Glyma.05G076800	-1.3071				Glyma.12G205700	-1.559				Glyma.01G145200	-1.56021				Glyma.02G163900	-3.35868
Glyma.16G081800	-1.3132				Glyma.18G026900	-1.58962				Glyma.15G109300	-1.56622				Glyma.U041300	-3.39251
Glyma.18G082500	-1.34334				Glyma.15G026000	-1.61316				Glyma.14G179200	-1.57111				Glyma.08G280100	-3.39489
Glyma.06G114200	-1.36097				Glyma.15G078600	-1.66239				Glyma.01G202700	-1.58546				Glyma.18G245400	-3.4166
Glyma.07G081200	-1.41528				Glyma.18G026500	-1.69926				Glyma.13G190800	-1.62494				Glyma.12G043800	-3.57921
Glyma.15G102900	-1.43043				Glyma.15G090300	-1.69958				Glyma.03G135100	-1.62718				Glyma.03G250300	-3.88519
Glyma.02G164400	-1.4376				Glyma.18G058300	-1.70261				Glyma.13G194500	-1.69415				Glyma.13G196100	-4.28778
Glyma.18G255200	-1.47447				Glyma.15G098500	-1.70809				Glyma.07G063600	-1.70881				Glyma.15G221200	-4.42857
Glyma.03G248500	-1.49825				Glyma.13G190900	-1.70851				Glyma.13G193400	-1.72371				Glyma.15G192400	-5.49225
Glyma.07G083300	-1.49994				Glyma.07G115300	-1.74479				Glyma.07G065600	-1.72565				Glyma.15G219700	-5.86506
Glyma.20G100700	-1.52406				Glyma.13G190800	-1.84813				Glyma.04G227900	-1.74501				Glyma.15G197400	-6.94144
Glyma.15G109300	-1.52457				Glyma.20G181200	-1.85007				Glyma.13G190900	-1.75952				Glyma.15G209900	-7.23712
Glyma.01G145200	-1.55212				Glyma.20G041100	-1.86447				Glyma.17G066500	-1.76955				Glyma.12G042700	-7.58683
Glyma.18G247000	-1.60767				Glyma.15G250100	-1.86736				Glyma.14G043300	-1.77131				Glyma.15G217200	-7.82186
Glyma.07G081100	-1.62745				Glyma.13G193400	-1.89885				Glyma.13G190400	-1.8079				Glyma.09G107700	-7.88187
Glyma.12G137400	-1.64543				Glyma.05G033900	-1.90526				Glyma.15G090300	-1.85501				Glyma.15G219800	-8.48607
Glyma.12G110700	-1.66372				Glyma.10G053000	-1.92558				Glyma.15G179600	-1.92235				Glyma.09G107600	-8.66619
Glyma.07G081000	-1.67123				Glyma.20G073400	-1.93701				Glyma.16G202000	-1.95781				Glyma.U028500	-8.82904
Glyma.15G088600	-1.69881				Glyma.12G173300	-1.9688				Glyma.13G196500	-1.96867				Glyma.16G060600	-8.92459
Glyma.12G134200	-1.70634				Glyma.03G071700	-1.98756				Glyma.16G202500	-1.98192
Glyma.13G216300	-1.74816				Glyma.13G194500	-1.99015				Glyma.14G042300	-2.01485
Glyma.15G090300	-1.8143				Glyma.15G179600	-1.99774				Glyma.14G046000	-2.02158
Glyma.15G236000	-1.84237				Glyma.13G190400	-2.00623				Glyma.10G053000	-2.03907
Glyma.07G063600	-1.84461				Glyma.16G202000	-2.00976				Glyma.05G232500	-2.09631
Glyma.15G241400	-1.84903				Glyma.06G229100	-2.09103				Glyma.13G193300	-2.13282
Glyma.07G065600	-1.85819				Glyma.06G038300	-2.09822				Glyma.14G044400	-2.20236
Glyma.02G312100	-1.88143				Glyma.13G033800	-2.12182				Glyma.04G153400	-2.22691
Glyma.07G074600	-1.88308				Glyma.12G221500	-2.14059				Glyma.13G306300	-2.23057
Glyma.19G101400	-1.88542				Glyma.12G056700	-2.16423				Glyma.16G076600	-2.24831
Glyma.12G132100	-1.93361				Glyma.13G193300	-2.20461				Glyma.14G048900	-2.26949
Glyma.17G087900	-2.12221				Glyma.16G202500	-2.21013				Glyma.20G181200	-2.28167
Glyma.18G272500	-2.33312				Glyma.09G071600	-2.30637				Glyma.13G239000	-2.31188
Glyma.03G256600	-2.35714				Glyma.13G239000	-2.32763				Glyma.15G098500	-2.33895
Glyma.18G271200	-2.49964				Glyma.13G234500	-2.34475				Glyma.12G149100	-2.36601
Glyma.13G073000	-2.69676				Glyma.13G033300	-2.45695				Glyma.14G042700	-2.36725
Glyma.18G226500	-2.74103				Glyma.06G300100	-2.49768				Glyma.09G071600	-2.37048
Glyma.18G226300	-2.74666				Glyma.20G094400	-2.49806				Glyma.16G176600	-2.46189
Glyma.18G226600	-2.74834				Glyma.20G029600	-2.50957				Glyma.17G251700	-2.49119
Glyma.18G270700	-2.75712				Glyma.17G251700	-2.59403				Glyma.13G190200	-2.5799
Glyma.18G270800	-2.81347				Glyma.13G190200	-2.62341				Glyma.16G020500	-2.69239
Glyma.12G173300	-2.86961				Glyma.12G104800	-2.727				Glyma.06G300200	-2.75626
Glyma.12G087900	-2.89134				Glyma.13G033100	-2.73209				Glyma.13G112000	-2.81016
Glyma.01G033300	-2.93083				Glyma.06G317000	-2.75809				Glyma.09G238100	-2.85453
Glyma.15G098500	-3.14248				Glyma.13G032800	-2.75979				Glyma.01G033300	-2.97772
Glyma.15G205500	-3.36526				Glyma.20G094300	-2.77553				Glyma.02G312100	-3.14465
Glyma.14G102900	-3.47328				Glyma.06G300200	-2.80629				Glyma.13G073000	-3.24747
Glyma.16G117900	-3.63483				Glyma.17G047700	-3.04662				Glyma.12G104800	-3.29186
Glyma.12G026300	-3.65384				Glyma.18G068600	-3.07121				Glyma.02G257700	-3.3608
Glyma.18G270100	-3.74162				Glyma.15G093100	-3.61995				Glyma.15G091200	-3.40581
Glyma.16G118000	-3.79325				Glyma.13G196100	-3.67405				Glyma.05G109400	-3.42474
Glyma.18G226400	-3.87386				Glyma.15G209300	-3.7789				Glyma.15G093100	-3.83612
Glyma.14G113000	-3.89967									Glyma.03G085000	-3.85336
Glyma.15G246100	-3.93668									Glyma.13G196100	-3.85386
Glyma.01G033400	-3.97172									Glyma.05G114100	-4.22864
Glyma.05G109400	-4.0406									Glyma.01G033400	-4.30733
Glyma.18G269900	-4.16337									Glyma.06G205700	-6.18997
Glyma.18G270000	-4.22711									Glyma.12G042700	-6.45632
Glyma.15G222100	-4.25739									Glyma.01G046900	-8.75234
Glyma.06G038300	-4.52418
Glyma.18G222900	-4.86035
Glyma.06G205700	-6.10853
Glyma.06G165100	-6.14025
Glyma.15G222200	-6.95626
Glyma.12G135500	-7.9839
Glyma.18G260100	-8.35626
Glyma.01G046900	-8.62043
Glyma.18G269800	-9.09214
