# Supplementary material for: Interaction between Rag genes results in a unique synergistic transcriptional response that enhances soybean resistance to soybean aphids
Source: BMC Genomics. 2021 Dec 11;22:887. doi: 10.1186/s12864-021-08147-3 (PMC8665634; doi:10.1186/s12864-021-08147-3)
Supplement: Supplementary file 4 — Additional File 4. List of overrepresented GO-terms (biological processes) for each genotype response to aphids for the two time points analyzed [file 12864_2021_8147_MOESM4_ESM.xls]

## Sheet: 6 hour time point
Additional File 4: List of overrepresented GO-terms (biological processes) for each genotype response to aphids
GO_id	Genome_GO_count	Expressed_GO	Expected_expression	Status	Corrected_P	GO_desc		Treatment_in_Sus 6 hours
GO:0007623	315	24	3.4929	Overrepresented	1.06071e-10	circadian rhythm
GO:0048574	49	9	0.54334	Overrepresented	1.48793e-06	long-day photoperiodism, flowering
GO:0042754	6	4	0.0665315	Overrepresented	0.000101728	negative regulation of circadian rhythm
GO:0043433	9	4	0.0997972	Overrepresented	0.000832302	negative regulation of sequence-specific DNA binding transcription factor activity
GO:0000024	4	3	0.0443543	Overrepresented	0.00250166	maltose biosynthetic process
GO:0043966	6	3	0.0665315	Overrepresented	0.012304	histone H3 acetylation
GO:0018131	6	3	0.0665315	Overrepresented	0.012304	oxazole or thiazole biosynthetic process
GO:0019252	372	14	4.12495	Overrepresented	0.0383321	starch biosynthetic process
GO_id	Genome_GO_count	Expressed_GO	Expected_expression	Status	Corrected_P	GO_desc		Treatment_in_Rag1 6 hours
GO:0007623	315	50	9.08336	Overrepresented	4.59762e-20	circadian rhythm
GO:0010264	140	31	4.03705	Overrepresented	3.23056e-16	myo-inositol hexakisphosphate biosynthetic process
GO:0048574	49	18	1.41297	Overrepresented	4.5534e-13	long-day photoperiodism, flowering
GO:0009658	316	39	9.1122	Overrepresented	1.32002e-11	chloroplast organization
GO:0006399	82	17	2.36456	Overrepresented	9.26963e-08	tRNA metabolic process
GO:0042752	101	17	2.91244	Overrepresented	2.76157e-06	regulation of circadian rhythm
GO:0051170	12	7	0.346033	Overrepresented	7.74483e-06	nuclear import
GO:0000160	103	16	2.97012	Overrepresented	2.58606e-05	phosphorelay signal transduction system
GO:0031425	42	9	1.21112	Overrepresented	0.00167226	chloroplast RNA processing
GO:0045036	114	14	3.28731	Overrepresented	0.00335447	protein targeting to chloroplast
GO:0042793	169	17	4.8733	Overrepresented	0.00523747	transcription from plastid promoter
GO:0042754	6	4	0.173016	Overrepresented	0.0072281	negative regulation of circadian rhythm
GO:0043966	6	4	0.173016	Overrepresented	0.0072281	histone H3 acetylation
GO:0018131	6	4	0.173016	Overrepresented	0.0072281	oxazole or thiazole biosynthetic process
GO:0009637	269	22	7.7569	Overrepresented	0.00757038	response to blue light
GO:0010114	252	21	7.26669	Overrepresented	0.0089931	response to red light
GO:0006364	532	34	15.3408	Overrepresented	0.0121033	rRNA processing
GO:0010218	251	20	7.23786	Overrepresented	0.0273348	response to far red light
GO:0009220	315	23	9.08336	Overrepresented	0.0293514	pyrimidine ribonucleotide biosynthetic process
GO:0044267	46	8	1.32646	Overrepresented	0.0312244	cellular protein metabolic process
GO:0006021	8	4	0.230689	Overrepresented	0.0322402	inositol biosynthetic process
GO:0042026	15	5	0.432541	Overrepresented	0.0335115	protein refolding
GO:0006457	779	43	22.4633	Overrepresented	0.0349816	protein folding
GO_id	Genome_GO_count	Expressed_GO	Expected_expression	Status	Corrected_P	GO_desc		Treatment_in_Rag2 6 hours
GO:0007623	315	39	7.41099	Overrepresented	1.69917e-14	circadian rhythm
GO:0048574	49	11	1.15282	Overrepresented	8.46464e-06	long-day photoperiodism, flowering
GO:0042754	6	4	0.141162	Overrepresented	0.0028042	negative regulation of circadian rhythm
GO:0009715	21	6	0.494066	Overrepresented	0.00412306	chalcone biosynthetic process
GO:0009629	23	6	0.54112	Overrepresented	0.00737325	response to gravity
GO:0043433	9	4	0.211743	Overrepresented	0.0222838	negative regulation of sequence-specific DNA binding transcription factor activity
GO_id	Genome_GO_count	Expressed_GO	Expected_expression	Status	Corrected_P	GO_desc		Treatment_in_Rag1Rag2 6 hours
GO:0043900	264	35	11.0656	Overrepresented	7.59131e-07	regulation of multi-organism process
GO:0009595	278	35	11.6525	Overrepresented	3.02206e-06	detection of biotic stimulus
GO:0006364	532	52	22.2989	Overrepresented	5.88498e-06	rRNA processing
GO:0000165	575	54	24.1013	Overrepresented	1.26925e-05	MAPK cascade
GO:0010310	535	51	22.4247	Overrepresented	2.36777e-05	regulation of hydrogen peroxide metabolic process
GO:0009220	315	34	13.2033	Overrepresented	0.000222358	pyrimidine ribonucleotide biosynthetic process
GO:0009862	688	57	28.8377	Overrepresented	0.000419856	systemic acquired resistance, salicylic acid mediated signaling pathway
GO:0009814	196	23	8.2154	Overrepresented	0.00460579	defense response, incompatible interaction
GO:0010508	8	5	0.335322	Overrepresented	0.00498052	positive regulation of autophagy
GO:0010363	1019	71	42.7117	Overrepresented	0.0123217	regulation of plant-type hypersensitive response
GO:0006612	1020	71	42.7536	Overrepresented	0.0124414	protein targeting to membrane
GO:0009697	653	50	27.3707	Overrepresented	0.0200148	salicylic acid biosynthetic process
GO:0035304	337	31	14.1255	Overrepresented	0.0202626	regulation of protein dephosphorylation
GO:0009834	135	17	5.65857	Overrepresented	0.0305361	secondary cell wall biogenesis
GO:0015995	294	28	12.3231	Overrepresented	0.0307504	chlorophyll biosynthetic process
GO:0009867	800	57	33.5322	Overrepresented	0.0395738	jasmonic acid mediated signaling pathway

## Sheet: 12 hour time point
Additional File 4: List of overrepresented GO-terms (biological processes) for each genotype response to aphids
GO_id	Genome_GO_count	Expressed_GO	Expected_expression	Status	Corrected_P	GO_desc		Treatment_in_Sus 12 hours
GO:0006073	67	24	2.06961	Overrepresented	5.44786e-17	cellular glucan metabolic process
GO:0048767	504	41	15.5684	Overrepresented	9.9334e-06	root hair elongation
GO:0009741	206	23	6.36329	Overrepresented	5.94263e-05	response to brassinosteroid stimulus
GO:0016126	363	32	11.213	Overrepresented	5.99519e-05	sterol biosynthetic process
GO:0030243	107	16	3.3052	Overrepresented	0.000101224	cellulose metabolic process
GO:0000271	274	26	8.46379	Overrepresented	0.000230485	polysaccharide biosynthetic process
GO:0009932	248	24	7.66066	Overrepresented	0.000451662	cell tip growth
GO:0061062	4	4	0.123559	Overrepresented	0.000602335	regulation of nematode larval development
GO:0080147	29	8	0.895803	Overrepresented	0.00118085	root hair cell development
GO:0005975	911	55	28.1406	Overrepresented	0.0014793	carbohydrate metabolic process
GO:0006468	2386	113	73.703	Overrepresented	0.00218405	protein phosphorylation
GO:0009832	313	26	9.66849	Overrepresented	0.0027963	plant-type cell wall biogenesis
GO:0046777	477	34	14.7344	Overrepresented	0.00350147	protein autophosphorylation
GO:0009765	44	9	1.35915	Overrepresented	0.00396534	photosynthesis, light harvesting
GO:0071555	448	31	13.8386	Overrepresented	0.0152667	cell wall organization
GO:0010817	212	19	6.54863	Overrepresented	0.0189405	regulation of hormone levels
GO:0006816	324	24	10.0083	Overrepresented	0.0414251	calcium ion transport
GO_id	Genome_GO_count	Expressed_GO	Expected_expression	Status	Corrected_P	GO_desc		Treatment_in_Rag1 12 hours
GO:0000271	274	33	8.46974	Overrepresented	1.40665e-08	polysaccharide biosynthetic process
GO:0006073	67	15	2.07107	Overrepresented	8.4032e-07	cellular glucan metabolic process
GO:0048767	504	42	15.5794	Overrepresented	3.44105e-06	root hair elongation
GO:0030243	107	17	3.30753	Overrepresented	1.69151e-05	cellulose metabolic process
GO:0010817	212	24	6.55323	Overrepresented	2.47303e-05	regulation of hormone levels
GO:0009932	248	26	7.66604	Overrepresented	3.28786e-05	cell tip growth
GO:0009825	265	27	8.19154	Overrepresented	3.32088e-05	multidimensional cell growth
GO:0016126	363	31	11.2209	Overrepresented	0.000196419	sterol biosynthetic process
GO:0009832	313	28	9.67529	Overrepresented	0.000286303	plant-type cell wall biogenesis
GO:0006816	324	28	10.0153	Overrepresented	0.000572658	calcium ion transport
GO:0061062	4	4	0.123646	Overrepresented	0.000613663	regulation of nematode larval development
GO:0043481	310	26	9.58256	Overrepresented	0.00241373	anthocyanin accumulation in tissues in response to UV light
GO:0009741	206	20	6.36776	Overrepresented	0.00367638	response to brassinosteroid stimulus
GO:0052541	78	11	2.41109	Overrepresented	0.0162024	plant-type cell wall cellulose metabolic process
GO:0071555	448	30	13.8483	Overrepresented	0.0496266	cell wall organization
GO_id	Genome_GO_count	Expressed_GO	Expected_expression	Status	Corrected_P	GO_desc			Treatment_in_Rag2 12 hours
GO:0048767	504	44	15.203	Overrepresented	1.74881e-07	root hair elongation
GO:0006073	67	15	2.02103	Overrepresented	6.1499e-07	cellular glucan metabolic process
GO:0000271	274	30	8.26512	Overrepresented	6.64834e-07	polysaccharide biosynthetic process
GO:0010817	212	23	6.39491	Overrepresented	6.87091e-05	regulation of hormone levels
GO:0009932	248	25	7.48084	Overrepresented	8.19364e-05	cell tip growth
GO:0030243	107	15	3.22762	Overrepresented	0.000446156	cellulose metabolic process
GO:0061062	4	4	0.120659	Overrepresented	0.000563218	regulation of nematode larval development
GO:0007623	315	27	9.50187	Overrepresented	0.000676379	circadian rhythm
GO:0048574	49	10	1.47807	Overrepresented	0.001018	long-day photoperiodism, flowering
GO:0080147	29	8	0.874775	Overrepresented	0.00101997	root hair cell development
GO:0016126	363	28	10.9498	Overrepresented	0.00334441	sterol biosynthetic process
GO:0009825	265	23	7.99364	Overrepresented	0.00341126	multidimensional cell growth
GO:0043481	310	25	9.35105	Overrepresented	0.00492982	anthocyanin accumulation in tissues in response to UV light
GO:0006816	324	25	9.77335	Overrepresented	0.0105082	calcium ion transport
GO:0071555	448	30	13.5138	Overrepresented	0.0252258	cell wall organization
GO:0009832	313	23	9.44154	Overrepresented	0.0481184	plant-type cell wall biogenesis
GO_id	Genome_GO_count	Expressed_GO	Expected_expression	Status	Corrected_P	GO_desc			Treatment_in_Rag1Rag2 12 hours
GO:0006073	67	19	2.34382	Overrepresented	4.41081e-10	cellular glucan metabolic process
GO:0000271	274	37	9.58517	Overrepresented	9.16957e-10	polysaccharide biosynthetic process
GO:0048767	504	49	17.6311	Overrepresented	5.4827e-08	root hair elongation
GO:0009932	248	30	8.67562	Overrepresented	1.71236e-06	cell tip growth
GO:0009825	265	31	9.27033	Overrepresented	2.11353e-06	multidimensional cell growth
GO:0010817	212	27	7.41626	Overrepresented	3.475e-06	regulation of hormone levels
GO:0030243	107	18	3.74311	Overrepresented	1.68504e-05	cellulose metabolic process
GO:0006816	324	31	11.3343	Overrepresented	0.000219095	calcium ion transport
GO:0043481	310	30	10.8445	Overrepresented	0.000265014	anthocyanin accumulation in tissues in response to UV light
GO:0061062	4	4	0.139929	Overrepresented	0.00103793	regulation of nematode larval development
GO:0071555	448	36	15.6721	Overrepresented	0.0018648	cell wall organization
GO:0009832	313	28	10.9495	Overrepresented	0.00297608	plant-type cell wall biogenesis
GO:0016126	363	29	12.6986	Overrepresented	0.0204599	sterol biosynthetic process
GO:0009741	206	20	7.20637	Overrepresented	0.0213949	response to brassinosteroid stimulus
GO:0009725	76	11	2.65866	Overrepresented	0.0391911	response to hormone stimulus
GO:0007030	539	37	18.8555	Overrepresented	0.0493216	Golgi organization
