# Supplementary material for: Interaction between Rag genes results in a unique synergistic transcriptional response that enhances soybean resistance to soybean aphids
Source: BMC Genomics. 2021 Dec 11;22:887. doi: 10.1186/s12864-021-08147-3 (PMC8665634; doi:10.1186/s12864-021-08147-3)
Supplement: Supplementary file 5 — Additional File 5. List of WRKY transcription factors differentially expressed in response to aphids in all genotypes [file 12864_2021_8147_MOESM5_ESM.xls]

## Sheet: WRKYs-4 Genotypes Final
Additional File 5. List of WRKY transcription factors differentially expressed in response to aphids in all genotypes and time points (n.s: not significant)
Gene ID	Susc_6h	Rag1_6h	Rag2_6h	Rag1Rag2_6h	Susc_12h	Rag1_12h	Rag2_12h	Rag1Rag2_12h	Arabidopsis homolog
Glyma.14G103100	n.s.	n.s.	24.8992	8.31132	5.31634	11.1823	27.2342	12.4704	AT1G80840.1|Symbols:WRKY40, ATWRKY40|WRKY DNA-binding protein 40|chr1:30383834-30385356 FORWARD LENGTH=302
Glyma.17G222300	n.s.	n.s.	25.7292	5.19827	6.14313	11.3773	11.9127	18.6983	AT1G80840.1|Symbols:WRKY40, ATWRKY40|WRKY DNA-binding protein 40|chr1:30383834-30385356 FORWARD LENGTH=302
Glyma.14G102900	n.s.	n.s.	n.s.	n.s.	n.s.	22.499	14.6454	11.1264	AT1G80840.1|Symbols:WRKY40, ATWRKY40|WRKY DNA-binding protein 40|chr1:30383834-30385356 FORWARD LENGTH=302
Glyma.05G184500	n.s.	n.s.	7.3965	4.22064	n.s.	2.90085	3.38653	3.64288	AT5G64810.1|Symbols:WRKY51, ATWRKY51|WRKY DNA-binding protein 51|chr5:25908415-25909687 FORWARD LENGTH=194
Glyma.01G224800	n.s.	n.s.	n.s.	6.38263	n.s.	n.s.	n.s.	n.s.	AT4G11070.1|Symbols:WRKY41, AtWRKY41|WRKY family transcription factor|chr4:6759303-6760763 FORWARD LENGTH=313
Glyma.03G042700	n.s.	n.s.	n.s.	6.55523	n.s.	n.s.	n.s.	n.s.	AT2G38470.1|Symbols:WRKY33, ATWRKY33|WRKY DNA-binding protein 33|chr2:16108476-16110539 FORWARD LENGTH=519
Glyma.06G125600	n.s.	n.s.	n.s.	3.77053	n.s.	n.s.	n.s.	n.s.	AT5G24110.1|Symbols:WRKY30, ATWRKY30|WRKY DNA-binding protein 30|chr5:8153416-8154633 REVERSE LENGTH=303
Glyma.01G128100	n.s.	n.s.	n.s.	4.5069	n.s.	n.s.	n.s.	n.s.	AT2G38470.1|Symbols:WRKY33, ATWRKY33|WRKY DNA-binding protein 33|chr2:16108476-16110539 FORWARD LENGTH=519
Glyma.09G280200	n.s.	n.s.	n.s.	5.07713	n.s.	n.s.	n.s.	n.s.	AT2G38470.1|Symbols:WRKY33, ATWRKY33|WRKY DNA-binding protein 33|chr2:16108476-16110539 FORWARD LENGTH=519
Glyma.18G092200	-4.26609	n.s.	n.s.	n.s.	n.s.	n.s.	n.s.	n.s.	AT1G62300.1|Symbols:WRKY6, ATWRKY6|WRKY family transcription factor|chr1:23016887-23019155 REVERSE LENGTH=553
Glyma.17G224800	n.s.	n.s.	n.s.	n.s.	n.s.	n.s.	n.s.	3.76896	AT5G26170.1|Symbols:WRKY50, ATWRKY50|WRKY DNA-binding protein 50|chr5:9147176-9148128 REVERSE LENGTH=173
Glyma.18G213200	n.s.	n.s.	n.s.	n.s.	n.s.	2.93435	2.99209	3.38791	AT3G56400.1|Symbols:WRKY70, ATWRKY70|WRKY DNA-binding protein 70|chr3:20909082-20910409 REVERSE LENGTH=294
Glyma.18G208800	n.s.	n.s.	3.50931	3.61911	n.s.	n.s.	n.s.	n.s.	AT2G38470.1|Symbols:WRKY33, ATWRKY33|WRKY DNA-binding protein 33|chr2:16108476-16110539 FORWARD LENGTH=519
Glyma.11G163300	n.s.	n.s.	n.s.	1.74403	n.s.	n.s.	n.s.	n.s.	AT2G38470.1|Symbols:WRKY33, ATWRKY33|WRKY DNA-binding protein 33|chr2:16108476-16110539 FORWARD LENGTH=519
Glyma.05G160800	n.s.	n.s.	n.s.	2.23985	n.s.	n.s.	n.s.	n.s.	AT1G29280.1|Symbols:WRKY65, ATWRKY65|WRKY DNA-binding protein 65|chr1:10236589-10237467 FORWARD LENGTH=259
Glyma.08G021900	n.s.	n.s.	n.s.	2.02514	n.s.	n.s.	n.s.	n.s.	AT4G11070.1|Symbols:WRKY41, AtWRKY41|WRKY family transcription factor|chr4:6759303-6760763 FORWARD LENGTH=313
Glyma.13G117600	n.s.	n.s.	1.96636	2.2965	n.s.	n.s.	n.s.	n.s.	AT4G04450.1|Symbols:WRKY42, AtWRKY42|WRKY family transcription factor|chr4:2218379-2221113 FORWARD LENGTH=528
Glyma.19G254800	n.s.	n.s.	1.87751	2.07101	n.s.	n.s.	n.s.	n.s.	AT4G11070.1|Symbols:WRKY41, AtWRKY41|WRKY family transcription factor|chr4:6759303-6760763 FORWARD LENGTH=313
Glyma.16G026400	n.s.	1.53401	1.89329	1.85092	n.s.	n.s.	n.s.	n.s.	AT2G46400.1|Symbols:WRKY46, ATWRKY46|WRKY DNA-binding protein 46|chr2:19043676-19044754 REVERSE LENGTH=295
Glyma.20G028000	n.s.	n.s.	1.58902	1.68534	n.s.	n.s.	n.s.	n.s.	AT2G03340.1|Symbols:WRKY3|WRKY DNA-binding protein 3|chr2:1014724-1016936 REVERSE LENGTH=513
Glyma.04G223300	n.s.	n.s.	1.99937	n.s.	n.s.	n.s.	n.s.	n.s.	AT3G56400.1|Symbols:WRKY70, ATWRKY70|WRKY DNA-binding protein 70|chr3:20909082-20910409 REVERSE LENGTH=294
Glyma.06G142000	n.s.	n.s.	1.63875	n.s.	n.s.	n.s.	n.s.	n.s.	AT3G56400.1|Symbols:WRKY70, ATWRKY70|WRKY DNA-binding protein 70|chr3:20909082-20910409 REVERSE LENGTH=294
Glyma.09G274000	n.s.	n.s.	n.s.	n.s.	n.s.	n.s.	n.s.	1.52437	AT3G56400.1|Symbols:WRKY70, ATWRKY70|WRKY DNA-binding protein 70|chr3:20909082-20910409 REVERSE LENGTH=294
Glyma.02G010900	n.s.	n.s.	n.s.	n.s.	n.s.	n.s.	n.s.	1.95576	AT2G47260.1|Symbols:WRKY23, ATWRKY23|WRKY DNA-binding protein 23|chr2:19405045-19406446 REVERSE LENGTH=337
Glyma.10G011300	n.s.	n.s.	n.s.	n.s.	n.s.	n.s.	n.s.	1.96012	AT2G47260.1|Symbols:WRKY23, ATWRKY23|WRKY DNA-binding protein 23|chr2:19405045-19406446 REVERSE LENGTH=337
Glyma.03G224700	n.s.	n.s.	n.s.	n.s.	n.s.	1.87779	n.s.	n.s.	AT4G04450.1|Symbols:WRKY42, AtWRKY42|WRKY family transcription factor|chr4:2218379-2221113 FORWARD LENGTH=528
Glyma.02G112100	n.s.	1.48718	n.s.	n.s.	n.s.	n.s.	n.s.	n.s.	AT1G13960.1|Symbols:WRKY4|WRKY DNA-binding protein 4|chr1:4776622-4779043 FORWARD LENGTH=514
Glyma.09G005700	n.s.	n.s.	n.s.	n.s.	n.s.	n.s.	1.78179	n.s.	AT1G62300.1|Symbols:WRKY6, ATWRKY6|WRKY family transcription factor|chr1:23016887-23019155 REVERSE LENGTH=553
Glyma.15G110300	n.s.	n.s.	n.s.	n.s.	n.s.	n.s.	1.57431	n.s.	AT1G62300.1|Symbols:WRKY6, ATWRKY6|WRKY family transcription factor|chr1:23016887-23019155 REVERSE LENGTH=553
Glyma.17G168900	n.s.	n.s.	n.s.	n.s.	n.s.	n.s.	1.66304	n.s.	AT2G23320.1|Symbols:WRKY15|WRKY DNA-binding protein 15|chr2:9924998-9926154 FORWARD LENGTH=317
Glyma.07G227200	n.s.	n.s.	n.s.	2.71162	n.s.	n.s.	2.38649	n.s.	AT2G03340.1|Symbols:WRKY3|WRKY DNA-binding protein 3|chr2:1014724-1016936 REVERSE LENGTH=513
Glyma.05G215900	n.s.	n.s.	n.s.	2.83315	n.s.	n.s.	n.s.	n.s.	AT4G11070.1|Symbols:WRKY41, AtWRKY41|WRKY family transcription factor|chr4:6759303-6760763 FORWARD LENGTH=313
Glyma.19G094100	n.s.	n.s.	n.s.	2.87261	n.s.	n.s.	n.s.	n.s.	AT5G13080.1|Symbols:WRKY75, ATWRKY75|WRKY DNA-binding protein 75|chr5:4149928-4151019 REVERSE LENGTH=145
Glyma.07G023300	n.s.	n.s.	n.s.	2.55712	n.s.	n.s.	n.s.	n.s.	AT1G80840.1|Symbols:WRKY40, ATWRKY40|WRKY DNA-binding protein 40|chr1:30383834-30385356 FORWARD LENGTH=302
Glyma.15G003300	n.s.	n.s.	n.s.	2.4547	n.s.	n.s.	n.s.	n.s.	AT1G80840.1|Symbols:WRKY40, ATWRKY40|WRKY DNA-binding protein 40|chr1:30383834-30385356 FORWARD LENGTH=302
Glyma.06G147100	n.s.	1.73312	1.88957	2.53228	n.s.	n.s.	n.s.	2.31124	AT5G64810.1|Symbols:WRKY51, ATWRKY51|WRKY DNA-binding protein 51|chr5:25908415-25909687 FORWARD LENGTH=194
Glyma.17G042300	n.s.	2.2824	n.s.	3.09513	n.s.	n.s.	n.s.	n.s.	AT4G04450.1|Symbols:WRKY42, AtWRKY42|WRKY family transcription factor|chr4:2218379-2221113 FORWARD LENGTH=528
Glyma.08G240800	n.s.	n.s.	n.s.	n.s.	n.s.	n.s.	n.s.	-1.27763	AT2G03340.1|Symbols:WRKY3|WRKY DNA-binding protein 3|chr2:1014724-1016936 REVERSE LENGTH=513
Glyma.13G370100	n.s.	n.s.	n.s.	n.s.	-2.28474	n.s.	n.s.	n.s.	AT1G80840.1|Symbols:WRKY40, ATWRKY40|WRKY DNA-binding protein 40|chr1:30383834-30385356 FORWARD LENGTH=302
