# Supplementary material for: Interaction between Rag genes results in a unique synergistic transcriptional response that enhances soybean resistance to soybean aphids
Source: BMC Genomics. 2021 Dec 11;22:887. doi: 10.1186/s12864-021-08147-3 (PMC8665634; doi:10.1186/s12864-021-08147-3)
Supplement: Supplementary file 6 — Additional File 6. Analysis of the enrichment of TF families in the 6 h synergistic response [file 12864_2021_8147_MOESM6_ESM.xls]

## Sheet: Sheet1
Additional File 6. Enrichment of TF families in the synergistic response
6H	Rag1	Rag2	Rag1/Rag2	Sus	1000 Synergy	% Synergy		12H	Rag1	Rag2	Rag1/Rag2	Sus	259 Synergy	% Synergy
ABI3/VP1	1	0	0	0	0	NA		ABI3/VP1	1	0	1	0	1	100
AP2-EREBP	2	3	7	0	5	71.4286		AP2-EREBP	13	13	16	12	1	6.25
AS2	0	0	1	0	1	100		AS2	2	1	1	3	0	0
AUX-IAA-ARF	3	0	3	3	1	33.3333		AUX-IAA-ARF	7	6	13	7	5	38.4615
bHLH	7	7	20	3	15	75		bHLH	16	13	16	17	2	12.5
BTB/POZ	3	3	4	1	2	50		BROMODOMAIN	0	0	1	0	1	100
BZIP	4	1	6	0	6	100		BTB/POZ	8	8	8	5	1	12.5
C2C2(Zn)CO-like	17	13	11	6	2	18.1818		BZIP	17	11	13	11	1	7.69231
C2C2(Zn)Dof	5	3	3	2	1	33.3333		C2C2(Zn)CO-like	6	8	7	4	0	0
C2C2(Zn)GATA	1	1	1	0	0	0		C2C2(Zn)Dof	2	3	1	2	1	100
C2C2(Zn)YABBY	1	0	2	1	1	50		C2C2(Zn)GATA	2	0	1	0	0	0
C2H2(Zn)	2	1	6	0	5	83.3333		C2H2(Zn)	15	14	13	13	2	15.3846
C3H-type1(Zn)	4	1	0	1	0	NA		C3H-type1(Zn)	3	2	5	2	2	40
CCAAT	1	0	3	0	3	100		CAMTA	0	0	0	2	0	NA
CCHC(Zn)	3	1	0	1	0	NA		CCAAT	1	0	1	0	0	0
DHHC(Zn)	0	2	0	0	0	NA		CCHC(Zn)	1	0	1	1	0	0
FHA	1	0	0	0	0	NA		DDT	0	1	0	0	0	NA
GRAS	1	0	2	1	2	100		GRAS	1	4	0	2	0	NA
Homeodomain/HOMEOBOX	4	5	9	2	6	66.6667		HD-ZIP	2	0	1	0	0	0
HSF	0	0	1	0	1	100		HMG	0	0	2	0	2	100
HTH-ARAC	0	0	1	0	1	100		Homeodomain/HOMEOBOX	15	14	15	11	3	20
JUMONJI	2	2	0	1	0	NA		HTH-ARAC	3	1	3	2	0	0
MADS	2	0	1	1	1	100		JUMONJI	3	1	4	2	2	50
MYB	2	2	2	0	1	50		LIM	0	1	0	0	0	NA
MYB/HD-like	25	21	17	13	7	41.1765		MADS	1	0	0	0	0	NA
NAC	0	2	7	0	6	85.7143		MYB	3	4	3	4	0	0
Nin-like	0	1	1	0	0	0		MYB/HD-like	28	23	24	25	3	12.5
PHD	3	2	3	2	1	33.3333		NAC	5	3	6	4	4	66.6667
SBP	4	3	2	2	0	0		Nin-like	1	1	2	1	1	50
TCP	0	1	2	2	2	100		PHD	6	6	6	2	0	0
TPR	5	3	9	0	6	66.6667		PLATZ	4	3	2	3	0	0
WRKY	4	11	23	1	13	56.5217		SBP	0	1	1	0	1	100
ZIM	0	0	2	0	2	100		SRS	0	0	0	1	0	NA
								TCP	11	9	10	3	3	30
								TPR	7	6	8	7	1	12.5
								TUB	2	3	4	2	0	0
								WRKY	6	9	11	3	6	54.5455
								zf-A20	0	0	1	0	1	100
								ZF-HD	0	0	0	1	0	NA
